# Supplementary material for: Transcriptome Analysis Reveals Common and Distinct Mechanisms for Sheepgrass (Leymus chinensis) Responses to Defoliation Compared to Mechanical Wounding
Source: PLoS One. 2014 Feb 21;9(2):e89495. doi: 10.1371/journal.pone.0089495 (PMC3931765; doi:10.1371/journal.pone.0089495)
Supplement: Table S1 — Corresponding primers for qRT-PCR. (XLS) [file pone.0089495.s003.xls]

## Sheet: Sheet1
Gene number	Gene	Forward primer (5'-3')	Reverse primer (5'-3')
contig03553	Fructokinase-2	CGCCAACGACGAGAAGAAC	GGAGACACTGACGAGGAGGG
contig09402	Fructose-bisphosphate aldolase cytoplasmic isozyme	TCACCGTTGGTTCCAGCGAG	CGAGGACAACCGTCGTGCC
contig22953	Pyrophosphate--fructose 6-phosphate 1-phosphotransferase subunit alpha	ACTGTGAGGGTGGAGTATG	GCCTTCCACAGAATACAAT
contig14251	Pyrophosphate--fructose 6-phosphate 1-phosphotransferase subunit beta	GTGGGAGCGGAGAACGGAG	CCGCCCACAGCATATTCCT
contig14533	Beta-fructofuranosidase, insoluble isoenzyme 2	CTTCACCACCCTGTCCTTG	GACTACGGCAACTTCTACGC
contig06391	Gibberellin receptor GID1	AACGAGTGCAAGACGGAGG	TGGTCGAAGGAGGAGACGC
contig12220	Expansin-A5	TTCCCAGCACGCTCCAATC	GCCAGTCCGTCGTCTCCAAC
contig25731	expansin EXPA7	CATCCCGTACCCGTGCTTC	GCTCCTCCTCGTCCTCTTCCT
contig04575	Lipoxygenase 2.1	CACGCCGACAAGCAGGACG	TAGTCGGGCGGTTGGGGAT
contig24763	Allene oxide synthase 1	CGACTTCGGCAACTACAACG	CCCACTTGGTGATCAGCTTG
contig10415	Allene oxide cyclase 4	CATCTACTTCGGCGACTACG	GGAAGACGATCTGATGGAGC
contig26275	12-oxophytodienoate reductase 1	TCCCACAGGGTAGTTCTTGC	AAAATATCCCTCCCTTGGC
contig24197	Protein TIFY 10A	GCGAGTAACATAGAACCATAACC	CCTTCAGATGCAACACCAGTC
contig23180	Beta-amylase	TGATGCTGCCGCTTGACAC	GCATAGCCCTCCCAGTCGT
contig25619	Soluble starch synthase2-2,chloroplastic/amyloplastic	GCAAAGCACCTACAACATCTC	GCATCGGGTTACTGGAAAG
