# Supplementary material for: Transcriptome Analysis Reveals Common and Distinct Mechanisms for Sheepgrass (Leymus chinensis) Responses to Defoliation Compared to Mechanical Wounding
Source: PLoS One. 2014 Feb 21;9(2):e89495. doi: 10.1371/journal.pone.0089495 (PMC3931765; doi:10.1371/journal.pone.0089495)
Supplement: Table S3 — DEGs expressed after mechanical wounding. (XLS) [file pone.0089495.s005.xls]

## Sheet: Sheet1
Unigene ID	W2h vs CK			W6h vs CK			W24h vs CK
	log2(Fold_change) normalized	p-value	Signature(p-value < 0.001)	log2(Fold_change) normalized	p-value	Signature(p-value < 0.001)	log2(Fold_change) normalized	p-value	Signature(p-value < 0.001)	Annotation
contig30762	-8.68928	3.36986e-43	TRUE	-1.85645	2.368e-20	TRUE	-4.97731	5.74774e-49	TRUE	Uncharacterized protein At4g06744
3-GH8N3EB01CDV6L	-5.61493	1.72459e-07	TRUE	-1.55971	0.00484421	FALSE	-1.318	0.0114064	FALSE	Putative zinc transporter
contig32313	-5.55835	2.99673e-07	TRUE	-5.31048	9.08825e-07	TRUE	-1.84638	0.00151734	FALSE	32.7 kDa jasmonate-induced protein
contig33432	-5.55835	2.99673e-07	TRUE	-5.31048	9.08825e-07	TRUE	-5.43134	5.37936e-07	TRUE	hypothetical protein
contig07762	-4.9145	5.08058e-05	TRUE	-3.66663	0.000310676	TRUE	-3.78748	0.000201005	TRUE	conserved hypothetical protein
contig26754	-4.9145	1.00289e-08	TRUE	-1.85927	0.000404351	TRUE	-0.700021	0.0970647	FALSE	hypothetical protein
contig26216	-4.72185	0.000166389	TRUE	-0.889018	0.185655	FALSE	-4.59484	0.000244336	TRUE	Ethylene-responsive transcription factor ERF109
contig29373	-4.72185	0.000166389	TRUE	-4.47398	0.000345305	TRUE	-4.59484	0.000244336	TRUE	conserved hypothetical protein
contig33371	-4.72185	0.000166389	TRUE	1.52602	0.000555333	TRUE	-0.787484	0.223969	FALSE	Cytochrome P450 71D18
contig25762	-4.70457	5.10717e-20	TRUE	-6.04166	3.02611e-19	TRUE	-6.16252	6.90693e-20	TRUE	Transcription factor bHLH92
contig27398	-4.61493	0.000303336	TRUE	0.80286	0.122541	FALSE	-2.48792	0.00582855	FALSE	hypothetical protein
contig28357	-4.43806	1.8918e-06	TRUE	-5.19019	2.59932e-06	TRUE	-5.31105	1.58555e-06	TRUE	conserved hypothetical protein
contig25120	-4.37393	1.06762e-34	TRUE	-5.93341	2.32408e-34	TRUE	-0.945746	2.44348e-06	TRUE	Salt stress-induced protein
contig29135	-4.23642	1.12309e-05	TRUE	-4.98855	1.28607e-05	TRUE	-1.30206	0.0279366	FALSE	Putative laccase-17
contig32492	-4.23642	1.12309e-05	TRUE	-0.288114	0.569397	FALSE	-1.30206	0.0279366	FALSE	hypothetical protein
contig26713	-3.9145	0.000124009	TRUE	-0.4967	0.397474	FALSE	-4.78748	7.76124e-05	TRUE	Probable LRR receptor-like serine/threonine-protein kinase At4g36180
contig31729	-3.9145	0.000124009	TRUE	-0.85927	0.16924	FALSE	-0.980129	0.117605	FALSE	conserved hypothetical protein
contig28813	-3.75019	6.2712e-52	TRUE	-1.42432	1.22422e-16	TRUE	-2.20815	3.25541e-30	TRUE	Uncharacterized protein At4g06744
contig31150	-3.72185	0.000416552	TRUE	-1.47398	0.0473809	FALSE	-2.00988	0.0120321	FALSE	Trehalose-phosphate phosphatase
contig04234	-3.61493	0.000765277	TRUE	-1.04514	0.144469	FALSE	-1.166	0.104185	FALSE	Probable galacturonosyltransferase-like 9
contig31754	-3.61493	0.000765277	TRUE	0.80286	0.122541	FALSE	-1.90296	0.0195971	FALSE	conserved hypothetical protein
contig32683	-3.61493	0.000765277	TRUE	-1.7821	0.0285198	FALSE	-1.90296	0.0195971	FALSE	hypothetical protein
2-GH8N3EB02HHPWC	-3.61493	0.000765277	TRUE	-0.55971	0.395257	FALSE	-1.48792	0.049877	FALSE	Receptor-like protein kinase 5
contig24874	-3.55835	3.13623e-86	TRUE	-3.72552	1.8714e-82	TRUE	-0.774717	1.05991e-11	TRUE	Horcolin
contig25890	-3.49946	6.31311e-06	TRUE	-1.66663	0.00452354	FALSE	-4.37245	2.03601e-06	TRUE	Mitogen-activated protein kinase kinase kinase A
contig13425	-3.417	1.01761e-07	TRUE	-0.847198	0.0477182	FALSE	-2.06759	6.72679e-05	TRUE	hypothetical protein
1-GH8N3EB01CBGWH	-3.417	1.01761e-07	TRUE	-1.05365	0.0175108	FALSE	-2.87495	1.44617e-06	TRUE	Calcium-dependent protein kinase 16
contig21008	-3.37393	2.04465e-05	TRUE	-0.541094	0.283456	FALSE	2.05686	7.11967e-11	TRUE	RhoA GTPase effector DIA/Diaphanous
contig33094	-3.37393	1.81485e-07	TRUE	-0.804129	0.0621468	FALSE	-1.83188	0.000289986	TRUE	Histone H4 variant TH091
0-FO0JX8101CIS3N	-3.37393	2.04465e-05	TRUE	-1.54109	0.010205	FALSE	-1.07699	0.0473898	FALSE	Pathogenesis-related protein PRB1-3
contig02032	-3.30681	5.33447e-09	TRUE	-0.737015	0.0510309	FALSE	-0.535946	0.134305	FALSE	Sucrose synthase 1
contig06383	-3.29301	9.0206e-11	TRUE	-2.55971	3.83562e-08	TRUE	-2.68057	9.1109e-09	TRUE	Mitogen-activated protein kinase 12
contig15209	-3.25689	4.74449e-14	TRUE	-0.390108	0.153859	FALSE	-0.807948	0.00511415	FALSE	conserved hypothetical protein
contig13427	-3.23642	1.0244e-06	TRUE	-1.25159	0.0104211	FALSE	-1.23494	0.00978573	FALSE	conserved hypothetical protein
contig24652	-3.16242	0.000118497	TRUE	-1.1072	0.0644521	FALSE	-1.22806	0.0406748	FALSE	Monocopper oxidase-like protein SKU5
contig09880	-3.14716	1.53375e-09	TRUE	-1.76178	3.60753e-05	TRUE	-2.02015	3.90353e-06	TRUE	Probable WRKY transcription factor 46
contig26103	-3.08442	4.73166e-09	TRUE	-2.57352	2.89577e-07	TRUE	-0.421356	0.213884	FALSE	hypothetical protein
contig26676	-3.08442	5.72503e-06	TRUE	-0.33405	0.447035	FALSE	-5.54237	1.84723e-07	TRUE	Ethylene-responsive transcription factor ERF109
contig35251	-3.08442	0.000212336	TRUE	-2.25159	0.00268613	FALSE	0.130054	0.789497	FALSE	hypothetical protein
contig27029	-3.00196	5.01604e-07	TRUE	-2.16913	5.54571e-05	TRUE	0.125053	0.724467	FALSE	L-ascorbate oxidase homolog
contig24886	-2.97339	1.7894e-05	TRUE	-1.31048	0.0153709	FALSE	-1.62399	0.00374403	FALSE	Patellin-4
contig03371	-2.9145	0.000678147	TRUE	0.5033	0.307914	FALSE	0.534444	0.267255	FALSE	hypothetical protein
contig17718	-2.9145	0.000678147	TRUE	-0.85927	0.16924	FALSE	-0.0870446	0.871117	FALSE	conserved hypothetical protein
contig32154	-2.9145	0.000678147	TRUE	-1.3447	0.0479655	FALSE	-0.980129	0.117605	FALSE	1-phosphatidylinositol-3-phosphate 5-kinase
contig32246	-2.9145	3.15458e-05	TRUE	1.33337	0.000133391	TRUE	0.434908	0.277134	FALSE	conserved hypothetical protein
contig32653	-2.9145	0.000678147	TRUE	-1.66663	0.0204414	FALSE	-4.78748	7.76124e-05	TRUE	COBRA-like protein 10
contig33208	-2.9145	0.000678147	TRUE	-1.66663	0.0204414	FALSE	-1.78748	0.0130888	FALSE	Uncharacterized transporter YHR032W
2-GH8N3EB02ICDX1	-2.9145	0.000678147	TRUE	-1.66663	0.0204414	FALSE	-1.46556	0.0314627	FALSE	conserved hypothetical protein
contig26903	-2.86869	2.69288e-06	TRUE	-1.62082	0.00156123	FALSE	-2.41975	2.78478e-05	TRUE	HMG1/2-like protein
contig04982	-2.84049	2.34107e-07	TRUE	-1.91455	8.44613e-05	TRUE	-3.45045	3.13855e-08	TRUE	conserved hypothetical protein
contig24121	-2.82139	4.69703e-06	TRUE	-0.403591	0.338692	FALSE	0.00606482	0.987449	FALSE	3-ketoacyl-CoA synthase 17
contig10051	-2.80202	4.06104e-07	TRUE	-1.41665	0.00175343	FALSE	-4.99694	1.46121e-09	TRUE	Histone H2A.1
contig32299	-2.78896	9.73728e-05	TRUE	-0.956132	0.0777703	FALSE	-3.24692	4.05627e-05	TRUE	Histone H4
3-GH8N3EB01CT0YT	-2.78896	9.73728e-05	TRUE	-5.12606	4.41545e-06	TRUE	-5.24692	2.73512e-06	TRUE	Aspartic proteinase nepenthesin-2
contig04978	-2.7558	6.14541e-08	TRUE	-1.50793	0.00040887	TRUE	-1.51331	0.000304483	TRUE	conserved hypothetical protein
contig32454	-2.72185	9.33284e-09	TRUE	-1.8219	1.58164e-05	TRUE	-0.447998	0.169852	FALSE	hypothetical protein
contig33632	-2.72185	0.000170395	TRUE	-5.05894	7.52364e-06	TRUE	0.405161	0.346098	FALSE	Cycloartenol synthase
contig03154	-2.65146	0.00029726	TRUE	-0.988553	0.0838138	FALSE	-1.30206	0.0279366	FALSE	Brassinosteroid-regulated protein BRU1
contig16571	-2.65146	2.62971e-30	TRUE	-2.55559	4.59319e-27	TRUE	-0.846378	1.00859e-06	TRUE	leucine-rich repeat-like protein
contig28654	-2.65146	0.00029726	TRUE	-1.98855	0.00344892	FALSE	-1.78748	0.00553327	FALSE	hypothetical protein
3-GH8N3EB02ICGYI	-2.65146	0.00029726	TRUE	-0.988553	0.0838138	FALSE	-0.939487	0.0912344	FALSE	Adenosylhomocysteinase 2
contig26991	-2.63696	3.6004e-06	TRUE	-0.251588	0.52073	FALSE	-2.83188	2.46436e-06	TRUE	Probable xyloglucan endotransglucosylase/hydrolase protein 23
contig23979	-2.57746	3.81578e-12	TRUE	-1.66663	4.3647e-07	TRUE	-2.03541	3.65402e-09	TRUE	Probable LRR receptor-like serine/threonine-protein kinase At1g56140
contig33012	-2.54676	1.05622e-05	TRUE	-3.03586	3.54909e-06	TRUE	-5.74168	2.25233e-08	TRUE	conserved hypothetical protein
contig03540	-2.49946	3.89782e-07	TRUE	-0.889018	0.0218794	FALSE	-2.00988	1.36422e-05	TRUE	hypothetical protein
contig23890	-2.48297	4.8298e-71	TRUE	0.333375	0.000179551	TRUE	1.09	5.76391e-46	TRUE	Aspartic proteinase nepenthesin-1
contig08142	-2.46469	6.58375e-07	TRUE	-1.85425	6.42744e-05	TRUE	0.527389	0.0800587	FALSE	conserved hypothetical protein
contig35411	-2.46469	2.01738e-12	TRUE	0.242609	0.287542	FALSE	0.994515	4.15924e-07	TRUE	hypothetical protein
contig02913	-2.45055	3.06191e-05	TRUE	-1.52461	0.00343248	FALSE	0.109422	0.776345	FALSE	Bifunctional 6(G)-fructosyltransferase/2,1-fructan:2,1-fructan 1-fructosyltransferase
contig20000	-2.45055	3.06191e-05	TRUE	-1.06517	0.0268464	FALSE	-0.738575	0.0978317	FALSE	conserved hypothetical protein
contig30383	-2.43806	1.65017e-07	TRUE	-5.19019	2.98994e-11	TRUE	-0.181763	0.572014	FALSE	Translationally-controlled tumor protein homolog
contig33405	-2.43806	0.000214185	TRUE	-2.60522	0.0002221	TRUE	-2.72608	0.000115198	TRUE	conserved hypothetical protein
contig00341	-2.42907	1.10917e-06	TRUE	-2.1812	1.14521e-05	TRUE	-0.787484	0.0398311	FALSE	Tubulin alpha chain
contig25479	-2.40926	1.58128e-09	TRUE	-0.576428	0.0565874	FALSE	-0.934326	0.00307654	FALSE	Probable xyloglucan endotransglucosylase/hydrolase protein 30
contig27249	-2.39992	5.1872e-05	TRUE	-2.88902	1.69966e-05	TRUE	-1.13541	0.0195705	FALSE	Transcription factor bHLH135
contig18063	-2.37393	6.6638e-10	TRUE	-4.12606	2.71315e-14	TRUE	-4.83188	9.1155e-16	TRUE	conserved hypothetical protein
contig23733	-2.37393	4.6327e-07	TRUE	-1.95613	1.77692e-05	TRUE	-1.66195	9.22887e-05	TRUE	Formin-like protein 16
contig26256	-2.37393	2.99405e-32	TRUE	-1.8306	6.24931e-22	TRUE	-2.66195	4.82796e-35	TRUE	Aspartic proteinase nepenthesin-2
contig28971	-2.37393	0.000364594	TRUE	-2.12606	0.00136365	FALSE	0.145402	0.740758	FALSE	Transcription factor RF2b
contig31470	-2.37393	2.58342e-11	TRUE	-1.17852	9.09711e-05	TRUE	-2.35383	8.13404e-11	TRUE	Aspartic proteinase nepenthesin-1
contig02911	-2.30681	0.000617869	TRUE	-1.47398	0.0151604	FALSE	-2.59484	0.000333298	TRUE	sucrose:sucrose 1-fructosyltransferase
contig02914	-2.30681	1.28682e-06	TRUE	-1.3585	0.00124062	FALSE	-0.272911	0.424856	FALSE	Beta-fructofuranosidase 1
contig26898	-2.30681	1.28682e-06	TRUE	-0.97148	0.0135282	FALSE	-2.59484	3.89278e-07	TRUE	Predicted ubiquitin-protein ligase/hyperplastic discs protein, HECT superfamily
contig28675	-2.30681	0.000617869	TRUE	-0.47398	0.353052	FALSE	-1.59484	0.00872961	FALSE	basic helix-loop-helix (bHLH) family protein-like
contig29813	-2.30681	0.000617869	TRUE	-2.05894	0.00217458	FALSE	-2.59484	0.000333298	TRUE	Putative serine/threonine-protein kinase-like protein CCR3
0-FO0JX8101CP8U5	-2.30681	0.000617869	TRUE	-1.25159	0.0321026	FALSE	-0.179802	0.705568	FALSE	conserved hypothetical protein
contig03943	-2.29301	0.000147195	TRUE	-0.782103	0.105998	FALSE	-0.581033	0.205059	FALSE	Transcription factor PCF5
contig09966	-2.29301	7.96037e-08	TRUE	-2.7821	8.92244e-09	TRUE	-0.44353	0.161197	FALSE	MFS18 protein
contig06340	-2.27205	2.13543e-06	TRUE	-1.56475	0.000391024	TRUE	0.176892	0.580615	FALSE	Beta-fructofuranosidase 1
contig26378	-2.26499	1.31486e-07	TRUE	-0.531696	0.107981	FALSE	-1.21198	0.000904085	TRUE	conserved hypothetical protein
contig11885	-2.23642	0.000246406	TRUE	-0.310482	0.494717	FALSE	-0.43134	0.343765	FALSE	Probable thylakoidal processing peptidase 2, chloroplastic
contig23489	-2.23642	3.5328e-06	TRUE	-1.52912	0.000573154	TRUE	0.0198706	0.95243	FALSE	L-ascorbate oxidase homolog
contig30539	-2.23642	8.72447e-07	TRUE	-2.15848	3.77097e-06	TRUE	-3.27934	3.74038e-09	TRUE	EF-hand Ca2+-binding protein CCD1
contig31199	-2.20207	3.67997e-11	TRUE	-1.39781	3.49375e-06	TRUE	-0.547814	0.0317831	FALSE	Uncharacterized protein At1g14870
contig11544	-2.17753	5.83221e-07	TRUE	-1.25159	0.00119478	FALSE	-3.37245	7.21593e-10	TRUE	conserved hypothetical protein
contig34806	-2.17753	5.83221e-07	TRUE	-0.551148	0.10719	FALSE	0.299979	0.300382	FALSE	RuBisCO large subunit-binding protein subunit alpha, chloroplastic (Fragment)
contig23394	-2.16825	1.14914e-15	TRUE	-3.62082	1.63569e-23	TRUE	-2.83479	6.42155e-20	TRUE	Putative nuclease HARBI1
contig22927	-2.15735	1.52386e-09	TRUE	-0.771978	0.00825989	FALSE	-2.76731	8.57223e-12	TRUE	DNA replication licensing factor mcm4
contig24385	-2.1555	2.36859e-07	TRUE	-0.782103	0.0222536	FALSE	-0.0284924	0.922952	FALSE	Peroxidase 35
contig23291	-2.14716	4.17039e-12	TRUE	-1.01176	0.000132926	TRUE	-0.275984	0.227555	FALSE	DnaJ homolog subfamily C member 7 homolog
contig17637	-2.13689	0.000162257	TRUE	-1.01455	0.0366078	FALSE	-1.27291	0.0106013	FALSE	PPPDE peptidase domain-containing protein 2
contig24569	-2.13689	0.000162257	TRUE	-1.47398	0.00504384	FALSE	-3.00988	7.74291e-06	TRUE	Replication factor A protein 1
contig29714	-2.13689	0.000162257	TRUE	-0.0145487	0.971567	FALSE	-2.27291	0.000124444	TRUE	Histone H2B.2
contig30662	-2.13689	0.000162257	TRUE	-2.47398	7.56294e-05	TRUE	-3.00988	7.74291e-06	TRUE	Protein TIFY 9
contig12014	-2.12395	1.56799e-05	TRUE	-1.55415	0.000802334	TRUE	-0.909475	0.0253911	FALSE	conserved hypothetical protein
contig27614	-2.11613	8.68067e-17	TRUE	-0.382832	0.0507579	FALSE	-3.57408	1.11589e-26	TRUE	hypothetical protein
contig09968	-2.11479	2.30516e-25	TRUE	-2.06396	7.10191e-23	TRUE	-0.747956	4.92125e-06	TRUE	RhoA GTPase effector DIA/Diaphanous
contig27635	-2.11243	4.12387e-10	TRUE	-1.30817	1.91144e-05	TRUE	-1.90296	1.08363e-08	TRUE	Protein TIFY 3A
contig12253	-2.09382	6.64805e-10	TRUE	-1.28956	2.66226e-05	TRUE	-0.439561	0.0908715	FALSE	RNA-binding protein 38
contig17521	-2.09082	7.85145e-14	TRUE	0.113109	0.569254	FALSE	-2.5202	2.63815e-16	TRUE	conserved hypothetical protein
contig16482	-2.06134	0.000105074	TRUE	-0.372894	0.36632	FALSE	-0.571756	0.172611	FALSE	conserved hypothetical protein
contig23157	-2.05745	4.07817e-07	TRUE	-0.935114	0.00720537	FALSE	-1.42794	0.000123199	TRUE	Probable glycerophosphoryl diester phosphodiesterase 1
contig04847	-2.02997	1.65114e-05	TRUE	-2.14467	1.81047e-05	TRUE	0.57097	0.0625752	FALSE	GDSL esterase/lipase At4g28780
contig16845	-2.02997	0.000436373	TRUE	-1.7821	0.00195345	FALSE	-1.48792	0.00554906	FALSE	Transcription factor ICE1
contig20239	-2.02997	0.000436373	TRUE	-1.04514	0.0390333	FALSE	-0.0956066	0.820561	FALSE	hypothetical protein
contig24868	-2.02455	2.18436e-38	TRUE	-1.70797	1.32459e-28	TRUE	-1.23272	7.86767e-19	TRUE	Polyadenylate-binding protein-interacting protein 2
contig17505	-2.00196	6.7281e-05	TRUE	-3.16913	7.31678e-07	TRUE	-0.0169661	0.962783	FALSE	hypothetical protein
contig20650	-1.97863	4.21382e-06	TRUE	0.764009	0.00603867	FALSE	-0.266652	0.413988	FALSE	Pathogenesis-related protein PRB1-3
contig30414	-1.97339	0.000710088	TRUE	-0.988553	0.0532297	FALSE	-0.846378	0.0838443	FALSE	HVA22-like protein j
contig32788	-1.97339	1.68407e-06	TRUE	-0.988553	0.00626154	FALSE	-1.97191	2.7747e-06	TRUE	Probable WRKY transcription factor 26
contig06342	-1.96894	6.74694e-07	TRUE	-1.51462	7.07902e-05	TRUE	-0.0505187	0.8618	FALSE	Beta-fructofuranosidase 1
contig15509	-1.96761	7.40931e-10	TRUE	-1.9542	3.86287e-09	TRUE	0.246867	0.266808	FALSE	conserved hypothetical protein
contig11843	-1.96512	0.000276483	TRUE	-1.06517	0.0268464	FALSE	-2.0605	0.000239799	TRUE	conserved hypothetical protein
contig25053	-1.94003	4.3047e-07	TRUE	-1.59262	2.28435e-05	TRUE	-3.62037	5.03488e-12	TRUE	Cytochrome P450 94A1
contig09965	-1.93117	1.30571e-18	TRUE	-1.00104	2.56145e-07	TRUE	-0.276231	0.100348	FALSE	Myosin class I heavy chain
contig18727	-1.9145	1.07138e-05	TRUE	-1.3187	0.00123472	FALSE	-2.43956	5.27812e-07	TRUE	Probable histone H2A variant 2
contig28690	-1.9145	1.94439e-10	TRUE	-1.79787	4.5821e-09	TRUE	-0.244957	0.286749	FALSE	Cortical cell-delineating protein
contig29929	-1.9145	0.00017387	TRUE	-0.143063	0.714034	FALSE	1.01987	0.00112699	FALSE	ZF-HD homeobox protein At4g24660
contig32132	-1.9145	1.07138e-05	TRUE	-1.66663	0.000120935	TRUE	-1.78748	3.87415e-05	TRUE	Cysteine-rich receptor-like protein kinase 8
contig26129	-1.90931	1.66591e-81	TRUE	-2.42628	3.99527e-101	TRUE	-0.099488	0.181758	FALSE	Germin-like protein 1-3
contig16336	-1.9078	2.76981e-22	TRUE	-5.09289	1.21433e-46	TRUE	-5.95071	4.91062e-49	TRUE	Transcription factor bHLH35
contig17506	-1.89078	8.40316e-19	TRUE	-3.58151	2.66293e-33	TRUE	0.244051	0.105153	FALSE	Aspartic proteinase nepenthesin-2
contig12296	-1.88133	1.69888e-05	TRUE	-1.77096	7.3137e-05	TRUE	-1.51331	0.000304483	TRUE	Reticulon-like protein B2
contig00383	-1.86869	0.000277497	TRUE	-0.0358592	0.92662	FALSE	-2.41975	2.78478e-05	TRUE	hypothetical protein
contig09881	-1.86869	0.000277497	TRUE	-2.29889	6.6363e-05	TRUE	-1.28225	0.00684393	FALSE	conserved hypothetical protein
contig10177	-1.86667	7.48831e-10	TRUE	-0.387471	0.112617	FALSE	-0.836953	0.00123407	FALSE	Photosystem II 10 kDa polypeptide, chloroplastic
contig03152	-1.86559	6.7957e-07	TRUE	-1.35468	0.000152597	TRUE	-0.558002	0.0679984	FALSE	Xyloglucan endotransglucosylase/hydrolase protein 22
contig27395	-1.86203	0.000712789	TRUE	-2.42151	0.000123614	TRUE	0.101484	0.799589	FALSE	RALFL33
1-GH8N3EB01B0C4T	-1.85309	1.06554e-05	TRUE	-2.19019	2.38884e-06	TRUE	-1.50369	0.000200992	TRUE	Auxin-induced in root cultures protein 12
contig24166	-1.84049	6.78459e-05	TRUE	-0.914553	0.0255301	FALSE	-2.03541	3.02864e-05	TRUE	DNA (cytosine-5)-methyltransferase 1B
contig01039	-1.83203	0.000172378	TRUE	-0.230526	0.548846	FALSE	0.482605	0.147811	FALSE	Stem 31 kDa glycoprotein
contig16984	-1.82703	2.68747e-07	TRUE	-0.274308	0.331393	FALSE	-0.578031	0.0478133	FALSE	Ankyrin repeat-containing protein At3g12360
contig31059	-1.81631	6.7992e-08	TRUE	-1.17252	0.000182083	TRUE	-1.07925	0.00035954	TRUE	conserved hypothetical protein
contig24719	-1.81496	1.66687e-06	TRUE	-1.77354	5.88798e-06	TRUE	-5.59484	5.8394e-14	TRUE	hypothetical protein
contig11779	-1.80202	0.000106835	TRUE	-1.06872	0.0121655	FALSE	-0.0900471	0.798649	FALSE	conserved hypothetical protein
contig28146	-1.79491	6.19684e-16	TRUE	-6.00648	4.99905e-36	TRUE	-0.717943	0.000135016	TRUE	hypothetical protein
contig22825	-1.78123	6.50699e-07	TRUE	-2.4509	4.68715e-09	TRUE	-2.28225	1.03952e-08	TRUE	Phenylalanine ammonia-lyase
contig30990	-1.77699	6.61149e-05	TRUE	-0.818628	0.0370371	FALSE	-2.78748	2.67772e-07	TRUE	Histone H2A
contig02957	-1.77248	0.000695745	TRUE	-0.824167	0.074114	FALSE	-0.645465	0.141482	FALSE	hypothetical protein
contig27270	-1.77248	0.000695745	TRUE	-0.524606	0.231169	FALSE	-0.645465	0.141482	FALSE	conserved hypothetical protein
contig14144	-1.77154	2.71131e-18	TRUE	-1.36894	3.77535e-12	TRUE	-1.14363	7.8085e-10	TRUE	GATA transcription factor 10
contig00819	-1.77011	4.13738e-08	TRUE	-0.4227	0.111913	FALSE	-2.57598	1.05906e-11	TRUE	hypothetical protein
contig11654	-1.76864	1.62654e-05	TRUE	-1.05129	0.00530007	FALSE	-0.949756	0.00898234	FALSE	conserved hypothetical protein
2-GH8N3EB02INJPC	-1.76864	1.62654e-05	TRUE	-1.05129	0.00530007	FALSE	-1.43518	0.000283882	TRUE	Calcium-dependent protein kinase 28
contig32694	-1.75726	8.90976e-16	TRUE	-0.389091	0.0301072	FALSE	-1.04528	1.16173e-07	TRUE	RhoA GTPase effector DIA/Diaphanous
contig06382	-1.73762	2.95738e-13	TRUE	-1.91717	6.4386e-14	TRUE	-2.19557	7.42896e-17	TRUE	Mitogen-activated protein kinase 12
contig06381	-1.70749	1.69272e-30	TRUE	-1.36295	9.08933e-21	TRUE	-1.7309	7.47531e-30	TRUE	Mitogen-activated protein kinase 12
contig03148	-1.70299	0.000160021	TRUE	-0.455121	0.228791	FALSE	-0.947949	0.018999	FALSE	Xyloglucan endotransglucosylase/hydrolase protein 24
contig11852	-1.70109	3.71812e-07	TRUE	-0.967795	0.00160307	FALSE	0.212516	0.386266	FALSE	hypothetical protein
contig18065	-1.69877	0.000664967	TRUE	-3.03586	3.54909e-06	TRUE	-3.15672	1.5e-06	TRUE	conserved hypothetical protein
contig30821	-1.6921	2.40483e-05	TRUE	-0.297392	0.363707	FALSE	-0.41825	0.20233	FALSE	conserved hypothetical protein
contig10731	-1.68003	0.000405205	TRUE	-2.75409	3.74427e-06	TRUE	-1.06759	0.0143883	FALSE	hypothetical protein
contig32210	-1.68003	0.000405205	TRUE	-1.29466	0.00511297	FALSE	-1.41552	0.00224942	FALSE	Histone H2B.2
contig24216	-1.67746	1.43579e-10	TRUE	-1.01455	2.91146e-05	TRUE	-1.8944	8.4878e-12	TRUE	Sn1-specific diacylglycerol lipase beta
contig24040	-1.67192	3.5195e-07	TRUE	-1.49444	6.43957e-06	TRUE	0.830953	0.000130653	TRUE	3-ketoacyl-CoA synthase 6
contig08140	-1.66547	1.42756e-12	TRUE	-2.19019	3.06212e-16	TRUE	0.0108818	0.951688	FALSE	Aspartic proteinase nepenthesin-1
contig34862	-1.66452	0.000247169	TRUE	-2.29112	1.36732e-05	TRUE	-1.18958	0.00534711	FALSE	hypothetical protein
contig03751	-1.66173	3.69187e-05	TRUE	-1.41386	0.000429182	TRUE	0.0154789	0.959856	FALSE	16.9 kDa class I heat shock protein 1
contig16746	-1.65866	3.46036e-12	TRUE	-1.118	7.45175e-07	TRUE	-0.394142	0.0438143	FALSE	Auxin-induced in root cultures protein 12
contig11393	-1.65418	1.45057e-15	TRUE	-0.504874	0.00428128	FALSE	-1.10534	9.2448e-09	TRUE	Abscisic acid 8'-hydroxylase 1
contig32274	-1.65146	0.000150925	TRUE	-1.52912	0.000573154	TRUE	0.505297	0.0989186	FALSE	GDSL esterase/lipase LTL1
contig24282	-1.64721	2.04771e-10	TRUE	-0.509524	0.0213557	FALSE	-0.267813	0.198555	FALSE	3-ketoacyl-CoA synthase 12
contig00813	-1.64242	1.39268e-05	TRUE	-0.587191	0.0730926	FALSE	-1.93044	1.95536e-06	TRUE	1-aminocyclopropane-1-carboxylate oxidase
contig13911	-1.64032	9.22506e-05	TRUE	-0.700573	0.0589481	FALSE	-3.21375	1.11602e-08	TRUE	DNA replication licensing factor MCM2
contig25137	-1.63165	2.11848e-18	TRUE	-0.858321	4.23912e-07	TRUE	0.0730163	0.606332	FALSE	Xyloglucan endotransglycosylase/hydrolase protein 8
contig01376	-1.62499	1.18137e-12	TRUE	-1.00366	2.62711e-06	TRUE	-0.767585	0.000136357	TRUE	Plastocyanin, chloroplastic
contig09179	-1.62499	0.000379837	TRUE	-1.13611	0.00936016	FALSE	-0.497978	0.194782	FALSE	Probable methyltransferase PMT15
contig11424	-1.62499	0.000379837	TRUE	-1.13611	0.00936016	FALSE	-1.37245	0.00213404	FALSE	NAC domain-containing protein 74
contig01842	-1.61493	2.11855e-05	TRUE	-1.11914	0.00203173	FALSE	-0.787484	0.019097	FALSE	conserved hypothetical protein
contig15943	-1.60637	0.000140812	TRUE	-0.737015	0.0510309	FALSE	-0.321821	0.350768	FALSE	conserved hypothetical protein
contig26361	-1.60182	4.13424e-18	TRUE	-1.03202	3.06148e-09	TRUE	-1.35282	6.80608e-14	TRUE	Ferric-chelate reductase 1
contig14142	-1.59061	1.53543e-12	TRUE	-1.16586	8.27777e-08	TRUE	-0.629605	0.00120416	FALSE	conserved hypothetical protein
contig07073	-1.58692	3.21017e-05	TRUE	-1.75409	1.78342e-05	TRUE	-3.45991	1.38436e-10	TRUE	conserved hypothetical protein
contig19649	-1.58692	3.21017e-05	TRUE	-1.43216	0.000212255	TRUE	0.294978	0.294278	FALSE	hypothetical protein
contig33996	-1.58692	3.75513e-28	TRUE	-2.65455	6.72142e-49	TRUE	-0.874947	1.8106e-11	TRUE	Chlorophyll a-b binding protein, chloroplastic
contig17638	-1.58435	0.000580611	TRUE	-0.795908	0.0569087	FALSE	-0.457336	0.237052	FALSE	PPPDE peptidase domain-containing protein 2
contig25963	-1.58435	0.000580611	TRUE	-0.272346	0.475601	FALSE	0.0832327	0.813184	FALSE	Cell division protein ftsZ
contig02862	-1.55141	5.49711e-24	TRUE	-0.690008	5.39013e-07	TRUE	-1.23537	8.78319e-17	TRUE	Cyclopropane-fatty-acyl-phospholipid synthase
contig11541	-1.54837	5.7769e-08	TRUE	-1.25159	9.1326e-06	TRUE	-3.10941	3.90568e-16	TRUE	Putative nuclease HARBI1
contig27740	-1.54676	6.80314e-06	TRUE	-0.620822	0.0415921	FALSE	0.345782	0.171462	FALSE	Early nodulin-like protein 1
contig05112	-1.54253	0.000882565	TRUE	-0.506161	0.209518	FALSE	-0.351385	0.361777	FALSE	hypothetical protein
contig12016	-1.54253	0.000882565	TRUE	-2.16913	5.54571e-05	TRUE	-2.06759	6.72679e-05	TRUE	conserved hypothetical protein
contig17258	-1.54253	0.000882565	TRUE	0.0532667	0.884313	FALSE	0.212516	0.543067	FALSE	60S ribosomal protein L5-1
contig11542	-1.5334	0.000196392	TRUE	-1.186	0.00329025	FALSE	-2.21375	2.88035e-06	TRUE	conserved hypothetical protein
contig22932	-1.52455	1.66068e-05	TRUE	-0.717251	0.0251474	FALSE	-3.32354	1.68118e-11	TRUE	DNA replication licensing factor mcm6
contig19557	-1.51936	1.44304e-06	TRUE	-1.0491	0.00052251	TRUE	-0.392346	0.13846	FALSE	Putative syntaxin-24
contig23006	-1.51901	7.53219e-38	TRUE	-1.21326	2.28759e-25	TRUE	-1.89099	6.45535e-49	TRUE	Pleiotropic drug resistance protein 4
contig12013	-1.51396	1.85067e-08	TRUE	-1.40359	3.24913e-07	TRUE	-1.57336	1.45547e-08	TRUE	conserved hypothetical protein
contig27107	-1.51174	1.03342e-09	TRUE	1.21228	4.64113e-14	TRUE	-0.4222	0.0437459	FALSE	hypothetical protein
contig02908	-1.49946	1.73297e-13	TRUE	-1.22693	1.25168e-09	TRUE	-0.0307555	0.848604	FALSE	Beta-fructofuranosidase 1
contig05361	-1.49946	0.000294808	TRUE	-0.415087	0.245246	FALSE	-0.72037	0.051261	FALSE	Putative sodium-coupled neutral amino acid transporter 11
contig06380	-1.49946	2.73582e-08	TRUE	-1.438	2.26167e-07	TRUE	-1.66195	4.48931e-09	TRUE	Mitogen-activated protein kinase 12
contig23975	-1.49946	3.48938e-06	TRUE	-1.38283	2.72106e-05	TRUE	-0.808546	0.00574848	FALSE	Temperature-sensitive omega-3 fatty acid desaturase, chloroplastic
contig29650	-1.49946	0.000294808	TRUE	-0.358503	0.310838	FALSE	0.27963	0.368208	FALSE	GTP-binding protein era homolog
contig31383	-1.49946	0.000804333	TRUE	-0.251588	0.502362	FALSE	-1.37245	0.00213404	FALSE	Myosin class I heavy chain
contig15467	-1.4894	3.00805e-11	TRUE	-3.12606	5.85138e-24	TRUE	1.00684	1.18898e-11	TRUE	Cytochrome P450 71C2
contig30851	-1.48524	2.49081e-08	TRUE	-0.967285	0.000135696	TRUE	0.508501	0.00828536	FALSE	Fasciclin-like arabinogalactan protein 6
contig09361	-1.47743	8.42807e-06	TRUE	-0.831012	0.00708639	FALSE	-0.951871	0.0020819	FALSE	hypothetical protein
contig25679	-1.46704	2.53235e-07	TRUE	-1.54109	2.78187e-07	TRUE	-2.34003	4.4353e-12	TRUE	Putative lipoxygenase 5
contig03762	-1.46469	0.000440324	TRUE	0.953103	0.000833453	TRUE	-1.97511	2.15078e-05	TRUE	Histone H2B.1
contig25505	-1.46469	0.000440324	TRUE	-0.63186	0.0923393	FALSE	-0.752719	0.0453731	FALSE	Nitrile-specifier protein 5
contig10784	-1.46198	0.000727622	TRUE	-0.270697	0.459876	FALSE	-0.128521	0.713973	FALSE	Proteasome subunit beta type-4
contig30010	-1.46198	0.000727622	TRUE	-1.00766	0.0154664	FALSE	-3.03541	1.6866e-07	TRUE	Histone H3.2
contig23769	-1.46139	6.70193e-14	TRUE	-1.08424	1.17479e-08	TRUE	-0.719669	3.96104e-05	TRUE	Probable gibberellin receptor GID1L1
contig10779	-1.45401	1.03785e-09	TRUE	-1.46248	3.84805e-09	TRUE	-1.08084	2.13572e-06	TRUE	conserved hypothetical protein
contig26668	-1.45055	3.32363e-05	TRUE	-0.88075	0.00752355	FALSE	-1.18603	0.000503163	TRUE	hypothetical protein
contig31710	-1.44892	3.04492e-36	TRUE	0.148827	0.101689	FALSE	-0.721355	3.57454e-12	TRUE	RhoA GTPase effector DIA/Diaphanous
contig03150	-1.44602	7.11353e-12	TRUE	-0.307083	0.0883388	FALSE	-0.742815	9.78781e-05	TRUE	Probable xyloglucan endotransglucosylase/hydrolase protein 23
contig24394	-1.44501	1.59499e-06	TRUE	-0.782103	0.00511352	FALSE	-1.11869	0.000118042	TRUE	Sphingosine-1-phosphate phosphatase 1
contig24849	-1.43717	1.07983e-14	TRUE	-0.999201	2.52896e-08	TRUE	0.0158238	0.914621	FALSE	Peroxidase 52
contig30073	-1.43387	0.000396375	TRUE	-0.770962	0.0400593	FALSE	-1.75432	5.93541e-05	TRUE	Histone H2B.8
contig20035	-1.42907	0.000654243	TRUE	-0.403591	0.269262	FALSE	-2.78748	2.67772e-07	TRUE	Histone H3.2
contig33002	-1.42907	2.99261e-05	TRUE	-2.11408	1.36808e-07	TRUE	-0.408973	0.162698	FALSE	GDSL esterase/lipase At5g33370
contig04848	-1.42296	2.27208e-14	TRUE	-1.59692	1.36733e-15	TRUE	0.641767	1.41678e-06	TRUE	GDSL esterase/lipase At5g33370
contig14980	-1.417	3.51947e-11	TRUE	-0.993276	1.57771e-06	TRUE	-1.23752	5.1083e-09	TRUE	Chitin-inducible gibberellin-responsive protein 2
contig25622	-1.417	2.442e-13	TRUE	0.178798	0.241739	FALSE	-1.2051	2.5066e-10	TRUE	hypothetical protein
0-FUZKD2G01CDBHO	-1.41304	8.13881e-17	TRUE	-1.06788	1.34837e-10	TRUE	-0.917881	7.76561e-09	TRUE	Chlorophyll a-b binding protein, chloroplastic
contig30675	-1.41199	0.000215868	TRUE	-0.444233	0.185925	FALSE	-0.617559	0.0689751	FALSE	10 kDa chaperonin
contig12912	-1.39562	1.47353e-05	TRUE	-0.447312	0.115778	FALSE	-1.20972	0.000145681	TRUE	HMG-Y-related protein A
contig26739	-1.39254	3.05713e-06	TRUE	-1.36707	9.77508e-06	TRUE	-2.166	5.05543e-10	TRUE	conserved hypothetical protein
contig16123	-1.3858	3.92315e-05	TRUE	-0.46808	0.117653	FALSE	-1.71822	2.43489e-06	TRUE	Xyloglucan endotransglucosylase/hydrolase protein 9
contig26102	-1.38016	6.41095e-05	TRUE	-0.717251	0.0251474	FALSE	0.237178	0.37329	FALSE	Ras-related protein RABA2a
contig24410	-1.37393	2.14485e-05	TRUE	-0.425617	0.136001	FALSE	-0.744416	0.0119154	FALSE	Receptor-like protein kinase HSL1
contig00868	-1.37072	4.80342e-15	TRUE	-1.75249	2.13419e-19	TRUE	-0.694375	1.24983e-05	TRUE	Probable UDP-glucose 6-dehydrogenase 1
contig32082	-1.36516	2.43705e-06	TRUE	-1.56475	5.30533e-07	TRUE	-1.33768	5.50274e-06	TRUE	Actinidain
contig28088	-1.36325	1.73775e-07	TRUE	-2.23737	1.41472e-12	TRUE	-3.4457	1.94415e-19	TRUE	conserved hypothetical protein
contig06191	-1.35928	0.000281787	TRUE	-0.889018	0.0132812	FALSE	-2.81723	1.03154e-08	TRUE	Histone H3.2
contig08731	-1.35928	0.000281787	TRUE	-1.5809	9.39571e-05	TRUE	0.901587	0.000482382	TRUE	Chalcone--flavonone isomerase
contig17104	-1.35059	0.000462908	TRUE	-1.2833	0.00121881	FALSE	0.389393	0.181371	FALSE	conserved hypothetical protein
contig11849	-1.34859	6.20057e-09	TRUE	-0.95487	2.3045e-05	TRUE	0.62471	0.000206258	TRUE	RhoA GTPase effector DIA/Diaphanous
contig00861	-1.34513	5.07118e-05	TRUE	-1.53336	1.73518e-05	TRUE	-0.156718	0.56996	FALSE	UDP-glucose 6-dehydrogenase
contig30425	-1.34513	5.07118e-05	TRUE	-1.81347	1.29444e-06	TRUE	0.701263	0.00318165	FALSE	harpin-induced protein-like
contig23160	-1.33809	2.67143e-11	TRUE	-1.09022	5.14626e-08	TRUE	-0.474118	0.00723611	FALSE	conserved hypothetical protein
contig24164	-1.32953	3.20616e-10	TRUE	-0.522235	0.00633285	FALSE	-0.969323	1.75961e-06	TRUE	Respiratory burst oxidase homolog protein B
contig31570	-1.32953	0.0004097	TRUE	-0.85927	0.0172667	FALSE	-1.20252	0.0013752	FALSE	Probable O-sialoglycoprotein endopeptidase
contig23616	-1.3249	2.93487e-19	TRUE	-1.16604	6.24826e-15	TRUE	-1.05703	2.09578e-13	TRUE	Actin-3
contig27153	-1.31304	0.000119445	TRUE	-2.06517	3.32321e-07	TRUE	-0.47554	0.114635	FALSE	hypothetical protein
contig10835	-1.30152	1.28303e-16	TRUE	-1.70969	2.19372e-22	TRUE	0.169447	0.173366	FALSE	RhoA GTPase effector DIA/Diaphanous
contig27551	-1.30152	3.51208e-05	TRUE	0.0532667	0.836966	FALSE	-0.12006	0.64645	FALSE	conserved hypothetical protein
contig25613	-1.29916	0.000592776	TRUE	-0.697652	0.0491562	FALSE	-0.21279	0.505977	FALSE	Vesicle coat complex COPII, subunit SEC31
contig14868	-1.29782	0.000105367	TRUE	-0.403591	0.176036	FALSE	-0.170813	0.54342	FALSE	Aldehyde dehydrogenase family 3 member F1
contig27515	-1.29782	0.000105367	TRUE	0.0411939	0.881419	FALSE	-0.939487	0.00344103	FALSE	Uncharacterized protein At1g14870
contig15208	-1.29774	1.69724e-128	TRUE	-1.6487	6.45273e-169	TRUE	0.352336	1.37543e-17	TRUE	Uncharacterized protein At4g06744
contig14143	-1.29369	8.33884e-25	TRUE	-1.37218	4.64248e-25	TRUE	-0.828904	2.66529e-12	TRUE	GATA transcription factor 10
contig32967	-1.29301	0.000318562	TRUE	-0.974748	0.00585933	FALSE	0.682001	0.00883603	FALSE	GDSL esterase/lipase At2g30310
3-GH8N3EB01COX26	-1.29301	1.91675e-06	TRUE	-0.19714	0.398893	FALSE	-0.487924	0.0430391	FALSE	Probable glycerophosphoryl diester phosphodiesterase 1
contig23588	-1.29131	2.27437e-29	TRUE	-0.78163	8.73984e-13	TRUE	-0.773382	5.22385e-13	TRUE	Calcium-dependent protein kinase 5
contig01764	-1.28646	0.000972941	TRUE	-0.482201	0.172051	FALSE	-1.92499	1.51116e-05	TRUE	Protein H2A.6
contig02554	-1.28139	1.38547e-37	TRUE	-1.7284	2.6139e-53	TRUE	0.652179	4.27494e-19	TRUE	Germin-like protein 8-14
contig14758	-1.27358	0.000150962	TRUE	-0.595072	0.0556523	FALSE	-0.348199	0.233601	FALSE	6-phosphogluconate dehydrogenase, decarboxylating
contig14513	-1.26813	0.000853342	TRUE	-1.38283	0.000613192	TRUE	-0.35685	0.281809	FALSE	conserved hypothetical protein
contig23500	-1.25153	1.85747e-06	TRUE	1.05219	9.33028e-09	TRUE	-0.514466	0.029171	FALSE	Pleiotropic drug resistance protein 5
contig31841	-1.25153	0.000747053	TRUE	-0.4967	0.142765	FALSE	0.627553	0.0218458	FALSE	Fasciclin-like arabinogalactan protein 11
contig10908	-1.24891	0.000215385	TRUE	-0.0651747	0.819798	FALSE	0.331815	0.205451	FALSE	60S ribosomal protein L34
contig06873	-1.24792	0.000116183	TRUE	-0.395978	0.173161	FALSE	0.907661	6.64728e-05	TRUE	Uncharacterized protein At2g39795, mitochondrial
contig32278	-1.24707	6.28273e-05	TRUE	-1.16913	0.000257896	TRUE	-2.55302	1.56834e-10	TRUE	Histone H4 variant TH091
contig06579	-1.24634	4.59131e-09	TRUE	-1.18402	6.34144e-08	TRUE	-0.131819	0.461446	FALSE	BAHD acyltransferase DCR
contig24084	-1.23939	5.11995e-14	TRUE	-1.00648	9.52749e-10	TRUE	-1.50284	1.32407e-17	TRUE	Mitogen-activated protein kinase 5
contig01572	-1.23642	1.23383e-16	TRUE	-0.642378	4.60641e-06	TRUE	-0.679172	9.30511e-07	TRUE	Vacuolar-processing enzyme
contig30557	-1.22382	0.000305982	TRUE	-0.32959	0.275321	FALSE	-1.29845	0.00021307	TRUE	Histone H4
contig03147	-1.22262	0.000569946	TRUE	0.44029	0.111709	FALSE	-0.202522	0.504755	FALSE	endotransglucosylase/hydrolase XTH5
contig12779	-1.22262	0.000569946	TRUE	-0.412869	0.198263	FALSE	-0.44353	0.161197	FALSE	Proteasome subunit alpha type-5
contig22951	-1.22138	2.64469e-18	TRUE	-1.21744	6.08581e-17	TRUE	0.00373709	0.974207	FALSE	6(G)-fructosyltransferase
contig03237	-1.21566	2.73105e-15	TRUE	-0.299416	0.0283609	FALSE	-0.601388	2.05591e-05	TRUE	Aquaporin TIP1-1
contig15786	-1.20138	0.000232779	TRUE	-0.349435	0.23312	FALSE	-0.325904	0.255123	FALSE	Probable xyloglucan endotransglucosylase/hydrolase protein 28
contig23064	-1.20093	2.71688e-14	TRUE	-0.504707	0.000524521	TRUE	-0.696449	2.386e-06	TRUE	conserved hypothetical protein
contig12640	-1.1999	3.21287e-05	TRUE	-1.04514	0.000350628	TRUE	-0.142149	0.562293	FALSE	Chalcone synthase
contig03449	-1.1946	3.09306e-07	TRUE	-1.06959	6.80852e-06	TRUE	-1.28998	1.01834e-07	TRUE	Calnexin homolog
contig08732	-1.1946	0.000109473	TRUE	-1.29466	7.50825e-05	TRUE	-0.0420571	0.870621	FALSE	Chalcone--flavonone isomerase
contig19737	-1.1946	0.000807315	TRUE	-0.946733	0.00773565	FALSE	-0.45991	0.151377	FALSE	Disease resistance response protein 206
contig15507	-1.19091	2.41024e-20	TRUE	-1.71937	1.27017e-31	TRUE	-0.13272	0.225594	FALSE	Aspartic proteinase nepenthesin-1
contig02552	-1.18751	0.000376584	TRUE	-1.13229	0.00100365	FALSE	1.46306	1.10585e-11	TRUE	Germin-like protein 8-14
contig16569	-1.1858	9.5373e-05	TRUE	-6.79591	4.33867e-16	TRUE	2.22278	2.98871e-38	TRUE	Uncharacterized protein At4g06744
contig06580	-1.18458	2.44425e-05	TRUE	-1.21682	3.43967e-05	TRUE	0.378526	0.0833752	FALSE	BAHD acyltransferase DCR
contig34664	-1.18198	0.000176488	TRUE	-0.688993	0.0221262	FALSE	1.57385	3.15415e-15	TRUE	hypothetical protein
contig11671	-1.18128	4.50088e-05	TRUE	-0.804129	0.00438245	FALSE	-0.439561	0.0908715	FALSE	Zinc finger CCCH domain-containing protein 33
contig23977	-1.18039	3.00978e-06	TRUE	-1.41795	2.29759e-07	TRUE	-0.690808	0.0035718	FALSE	Glucose-6-phosphate/phosphate translocator 2, chloroplastic
contig13730	-1.17864	1.40656e-38	TRUE	-0.165752	0.0364164	FALSE	-0.380762	2.36886e-06	TRUE	Photosystem II 10 kDa polypeptide, chloroplastic
contig08639	-1.17473	2.62513e-06	TRUE	-1.1052	1.7163e-05	TRUE	0.0017486	0.9933	FALSE	Expansin-B6
contig19648	-1.17388	3.91957e-05	TRUE	-1.16305	8.76529e-05	TRUE	0.862931	2.5138e-05	TRUE	Uncharacterized protein At5g22580
contig22798	-1.16504	0.000133454	TRUE	-0.251588	0.353067	FALSE	-2.57408	9.48435e-11	TRUE	Ribonucleoside-diphosphate reductase large subunit
contig26732	-1.16504	0.000133454	TRUE	-0.820954	0.00604047	FALSE	-1.89601	8.14176e-08	TRUE	hypothetical protein
contig06431	-1.15961	0.000247066	TRUE	-0.666625	0.0274299	FALSE	-0.539557	0.0629341	FALSE	NBS-LRR disease resistance protein-like protein
contig25974	-1.15657	7.43806e-13	TRUE	-1.05455	1.60269e-10	TRUE	-0.270567	0.0554129	FALSE	Peroxidase 53
contig24449	-1.15396	2.58108e-05	TRUE	-0.00992712	0.966172	FALSE	-0.948948	0.000446185	TRUE	Probable WRKY transcription factor 33
contig19592	-1.15328	0.000458611	TRUE	-1.64238	1.05669e-05	TRUE	1.37427	2.35325e-10	TRUE	conserved hypothetical protein
contig23087	-1.15153	0.000214435	TRUE	-0.853038	0.00552526	FALSE	-0.702595	0.0168194	FALSE	Subtilisin-like protease
contig30083	-1.15153	0.000214435	TRUE	0.016901	0.949035	FALSE	-1.13144	0.000351463	TRUE	Histone H2A
contig25321	-1.15012	0.0001007	TRUE	-0.534522	0.0533226	FALSE	-0.655381	0.018053	FALSE	Vacuolar cation/proton exchanger 3
contig11362	-1.14398	0.000186027	TRUE	-0.946733	0.00210197	FALSE	-0.665494	0.0207078	FALSE	NADP-dependent malic enzyme
contig26553	-1.14398	0.000186027	TRUE	-0.896107	0.00331803	FALSE	-0.0935874	0.719442	FALSE	Glutathione S-transferase ERD13
contig07365	-1.13689	0.000344452	TRUE	-0.514622	0.0828798	FALSE	-0.957409	0.0023247	FALSE	conserved hypothetical protein
contig23033	-1.13689	0.000344452	TRUE	-1.18447	0.000379302	TRUE	-0.479362	0.0976375	FALSE	Putative glycosyltransferase 2
contig09458	-1.13381	1.90667e-08	TRUE	-2.09405	3.02422e-17	TRUE	-0.597153	0.00146533	FALSE	Chlorophyll a-b binding protein 3C, chloroplastic
contig25362	-1.13131	3.10668e-05	TRUE	-0.11561	0.625708	FALSE	-0.105225	0.65035	FALSE	Peroxidase 24
contig26295	-1.12619	2.5914e-19	TRUE	-0.954939	4.6439e-14	TRUE	-1.39773	2.03501e-25	TRUE	Tetraspanin-31
contig26222	-1.12395	0.000121178	TRUE	-0.416647	0.121681	FALSE	-0.867655	0.00238215	FALSE	Dolichol kinase
contig16748	-1.11613	2.02824e-05	TRUE	-0.0404402	0.858103	FALSE	-0.244957	0.286749	FALSE	Auxin-induced in root cultures protein 12
contig03153	-1.1138	0.000478212	TRUE	-0.450897	0.127484	FALSE	-0.419753	0.145996	FALSE	endotransglucosylase/hydrolase XTH5
contig09362	-1.1138	1.45192e-09	TRUE	-0.251588	0.127322	FALSE	-0.803081	6.53938e-06	TRUE	conserved hypothetical protein
contig23652	-1.10353	0.000887693	TRUE	-0.177587	0.546194	FALSE	-0.298446	0.311456	FALSE	conserved hypothetical protein
contig35005	-1.09892	5.4583e-10	TRUE	-0.091313	0.555179	FALSE	-0.454061	0.00498659	FALSE	hypothetical protein
contig22729	-1.09507	3.35274e-07	TRUE	-0.214929	0.262325	FALSE	-0.432004	0.0270095	FALSE	Probable receptor protein kinase TMK1
contig10517	-1.09073	2.88392e-30	TRUE	-1.26424	4.51587e-35	TRUE	0.873158	2.17538e-36	TRUE	14 kDa proline-rich protein DC2.15
contig29209	-1.09007	1.53899e-09	TRUE	-0.681732	9.77067e-05	TRUE	-0.757737	1.32598e-05	TRUE	Defensin Tm-AMP-D1.2
contig03799	-1.08442	0.000230294	TRUE	-1.44423	9.47566e-06	TRUE	-0.747956	0.00835614	FALSE	hypothetical protein
contig11669	-1.08101	3.1891e-10	TRUE	-0.58037	0.00040196	TRUE	-0.650602	6.49427e-05	TRUE	Zinc finger CCCH domain-containing protein 33
3-GH8N3EB01C8U8Y	-1.07955	0.00019889	TRUE	-1.41665	9.63351e-06	TRUE	-1.24205	4.58948e-05	TRUE	Thiol protease SEN102
contig13729	-1.07314	1.08018e-50	TRUE	-0.127697	0.0436703	FALSE	-0.477529	4.63636e-13	TRUE	Photosystem II 10 kDa polypeptide, chloroplastic
contig25346	-1.07061	8.07476e-08	TRUE	-2.25159	9.88089e-19	TRUE	-2.02849	3.36455e-17	TRUE	conserved hypothetical protein
contig00859	-1.06853	2.45043e-14	TRUE	-1.63056	3.56976e-24	TRUE	-0.411785	0.00126203	FALSE	Probable UDP-glucose 6-dehydrogenase 1
contig12132	-1.0665	2.71827e-06	TRUE	-1.28811	1.61109e-07	TRUE	-0.354525	0.0840382	FALSE	GDSL esterase/lipase At5g45910
contig23762	-1.06474	7.9537e-09	TRUE	0.129361	0.40742	FALSE	-1.46239	4.36616e-13	TRUE	Probable WRKY transcription factor 40
contig17393	-1.06134	3.89907e-05	TRUE	-1.4509	4.39944e-07	TRUE	0.0132069	0.951847	FALSE	conserved hypothetical protein
contig19712	-1.06134	0.000783545	TRUE	-1.03586	0.00155709	FALSE	0.781881	0.00085305	TRUE	conserved hypothetical protein
contig02860	-1.05888	9.54389e-05	TRUE	-0.632678	0.0158637	FALSE	-0.753537	0.00414212	FALSE	conserved hypothetical protein
contig24407	-1.05888	9.54389e-05	TRUE	-1.20096	3.33684e-05	TRUE	-0.72037	0.0058382	FALSE	Alcohol dehydrogenase-like 2
contig23753	-1.05163	2.21406e-32	TRUE	0.186073	0.0125439	FALSE	-0.658886	7.15185e-15	TRUE	Genome polyprotein
contig03602	-1.04965	2.75929e-06	TRUE	-0.479857	0.0230164	FALSE	-0.287055	0.151871	FALSE	Auxin response factor 21
contig03534	-1.04378	0.000431038	TRUE	-0.272346	0.313021	FALSE	-1.3318	2.85455e-05	TRUE	hypothetical protein
contig10902	-1.04378	1.62142e-05	TRUE	-4.79591	2.90534e-23	TRUE	-0.594839	0.00929483	FALSE	hypothetical protein
contig23166	-1.04323	7.20056e-08	TRUE	-1.02418	3.43252e-07	TRUE	-1.10064	3.58767e-08	TRUE	conserved hypothetical protein
contig19265	-1.04003	6.13132e-09	TRUE	-1.16413	9.3813e-10	TRUE	-1.0326	1.51667e-08	TRUE	Probable calcium-binding protein CML18
contig03355	-1.03721	1.66269e-10	TRUE	-1.02302	1.27157e-09	TRUE	-0.31182	0.0329033	FALSE	Actin-1
contig24812	-1.03233	2.54003e-05	TRUE	-1.25159	2.32056e-06	TRUE	0.360269	0.0669307	FALSE	GDSL esterase/lipase At1g28580
contig03013	-1.03206	7.80041e-06	TRUE	-0.811676	0.000447878	TRUE	0.566698	0.00151635	FALSE	conserved hypothetical protein
contig03396	-1.02997	0.000237226	TRUE	-0.367065	0.157944	FALSE	0.0145763	0.951317	FALSE	Glutathione S-transferase DHAR1, mitochondrial
contig16826	-1.02997	0.00079249	TRUE	-0.782103	0.0105931	FALSE	-1.63993	2.50992e-06	TRUE	hypothetical protein
contig28745	-1.02997	0.00079249	TRUE	-1.22956	0.000200561	TRUE	-1.0025	0.00131038	FALSE	hypothetical protein
contig27532	-1.02697	0.00020435	TRUE	-1.13057	0.000114025	TRUE	0.100041	0.666693	FALSE	Predicted DNA-binding protein, contains SAP domain
contig10602	-1.02343	1.41044e-05	TRUE	-1.64063	1.84934e-09	TRUE	-2.76149	2.05966e-17	TRUE	CBL-interacting protein kinase 29
contig23813	-1.01946	1.05113e-05	TRUE	-1.00766	2.74297e-05	TRUE	-0.177431	0.384819	FALSE	Probable gibberellin receptor GID1L1
contig22752	-1.01403	4.84654e-07	TRUE	-0.78692	9.48809e-05	TRUE	-0.768375	9.74612e-05	TRUE	Auxin response factor 16
contig27077	-1.01136	0.000321153	TRUE	-1.34845	1.37494e-05	TRUE	-1.24692	3.04373e-05	TRUE	hypothetical protein
contig23363	-1.01071	5.04179e-06	TRUE	-0.317041	0.120872	FALSE	0.0396791	0.833305	FALSE	DNA binding domain containing protein
contig26293	-1.00847	1.63753e-05	TRUE	-0.251588	0.23885	FALSE	0.494915	0.00719758	FALSE	DAG protein, chloroplastic
contig23150	-1.0076	6.20862e-05	TRUE	-0.251588	0.273346	FALSE	-1.20252	6.03253e-06	TRUE	Nuclear pore complex protein Nup155
contig25682	-1.00413	0.000204721	TRUE	-0.684113	0.0101831	FALSE	0.212516	0.341984	FALSE	Fasciclin-like arabinogalactan protein 7
contig23017	-1.00315	5.60657e-07	TRUE	-0.619628	0.0015012	FALSE	-0.0372044	0.829858	FALSE	Patellin-5
contig12443	1.00533	0.000438125	TRUE	0.647483	0.0408378	FALSE	0.360614	0.269346	FALSE	conserved hypothetical protein
contig01441	1.00834	5.85109e-05	TRUE	-0.251588	0.438606	FALSE	-0.465556	0.159262	FALSE	Transport inhibitor response 1-like protein
contig31585	1.01074	7.13477e-09	TRUE	0.390519	0.0536226	FALSE	0.255584	0.208577	FALSE	Allene oxide synthase, chloroplastic
contig23336	1.01425	5.26003e-14	TRUE	0.565666	0.000190405	TRUE	0.376635	0.0142679	FALSE	Probable sulfate transporter 3.3
contig22482	1.01485	1.79631e-52	TRUE	-0.304527	0.000470512	TRUE	-0.874947	1.76337e-20	TRUE	B22EL8
contig02414	1.01839	1.86339e-06	TRUE	1.72361	1.91726e-18	TRUE	0.72271	0.00164369	FALSE	dehydrin
contig02986	1.01916	2.99992e-08	TRUE	0.912924	2.82846e-06	TRUE	-0.50833	0.037774	FALSE	Actin-depolymerizing factor 3
contig02199	1.02013	1.72601e-07	TRUE	0.421911	0.0611121	FALSE	0.283774	0.210094	FALSE	conserved hypothetical protein
contig11532	1.02194	7.19821e-06	TRUE	-0.395323	0.191915	FALSE	-1.1219	0.000875579	TRUE	conserved hypothetical protein
contig04572	1.02453	7.71252e-36	TRUE	0.24692	0.0114266	FALSE	-0.585991	1.18829e-07	TRUE	Lipoxygenase 2.1, chloroplastic
contig24047	1.02538	3.45426e-05	TRUE	0.601308	0.0301348	FALSE	0.0572375	0.848193	FALSE	S-adenosylmethionine mitochondrial carrier protein
contig32905	1.03036	0.000167853	TRUE	0.14073	0.672055	FALSE	-0.58585	0.113293	FALSE	Auxin-repressed 12.5 kDa protein
contig00593	1.03173	0.000135757	TRUE	0.676262	0.0238323	FALSE	-1.14504	0.0044535	FALSE	hypothetical protein
contig03163	1.0397	0.000669513	TRUE	0.792806	0.016929	FALSE	0.299979	0.397792	FALSE	Probable aquaporin PIP2-2
contig04586	1.0397	0.000669513	TRUE	0.825228	0.0124222	FALSE	0.736078	0.0252399	FALSE	RING finger and CHY zinc finger domain-containing protein 1
contig27878	1.04192	3.28629e-08	TRUE	0.188985	0.406119	FALSE	0.123979	0.582866	FALSE	hypothetical protein
contig30812	1.04244	0.000435869	TRUE	0.638229	0.0536825	FALSE	0.294978	0.391819	FALSE	Beclin-1-like protein
contig14463	1.04368	0.000351897	TRUE	2.69594	3.39621e-32	TRUE	0.170696	0.622682	FALSE	Putative selenium-binding protein
contig24519	1.04368	0.000351897	TRUE	0.818801	0.0095633	FALSE	0.170696	0.622682	FALSE	AP2/ERF and B3 domain-containing protein Os01g0141000
contig25207	1.04486	0.000284209	TRUE	0.748412	0.0176467	FALSE	0.0425907	0.903072	FALSE	Aspartic proteinase-like protein 2
contig03226	1.05636	1.47189e-05	TRUE	1.41744	2.72169e-09	TRUE	-0.846378	0.0144889	FALSE	Guanine deaminase
contig23547	1.05903	5.1653e-06	TRUE	0.166725	0.554689	FALSE	-0.868404	0.00876842	FALSE	Equilibrative nucleoside transporter 2
contig01422	1.05997	5.06225e-11	TRUE	1.30784	4.2742e-16	TRUE	0.830837	1.25739e-06	TRUE	Bowman-Birk type trypsin inhibitor
contig01798	1.05997	3.40151e-06	TRUE	0.926749	0.000137027	TRUE	0.529373	0.0382381	FALSE	Sucrose synthase 1
contig29073	1.06041	9.38534e-09	TRUE	0.658615	0.0013924	FALSE	-0.29969	0.209323	FALSE	Chloride channel protein CLC-c
contig30800	1.06084	2.24129e-06	TRUE	1.02059	1.40743e-05	TRUE	0.0577931	0.83202	FALSE	conserved hypothetical protein
contig24757	1.06126	0.000739183	TRUE	0.711886	0.0406118	FALSE	0.553553	0.114415	FALSE	conserved hypothetical protein
contig32639	1.06348	0.000388012	TRUE	-0.541094	0.188964	FALSE	-0.439561	0.268342	FALSE	conserved hypothetical protein
contig15253	1.06475	0.000252999	TRUE	0.0114465	0.974875	FALSE	-0.109412	0.763832	FALSE	conserved hypothetical protein
contig31020	1.06475	0.000252999	TRUE	1.11098	0.000216888	TRUE	1.19176	4.12513e-05	TRUE	conserved hypothetical protein
contig16792	1.06504	1.85305e-07	TRUE	0.812984	0.000251459	TRUE	-0.0545884	0.829344	FALSE	Probable potassium transporter 9
contig08394	1.06561	1.25375e-50	TRUE	1.50549	1.46708e-106	TRUE	0.653868	5.60849e-17	TRUE	Probable aquaporin TIP1-1
contig24175	1.0678	5.84983e-12	TRUE	1.29173	8.93862e-17	TRUE	0.152644	0.410895	FALSE	F-box/kelch-repeat protein At2g44130
contig04573	1.07208	1.33758e-47	TRUE	0.38068	1.15067e-05	TRUE	-0.206088	0.0287969	FALSE	Lipoxygenase 2.1, chloroplastic
contig19165	1.07348	6.52676e-48	TRUE	0.764953	3.74678e-21	TRUE	0.612166	6.50386e-14	TRUE	Bowman-Birk type trypsin inhibitor
contig09764	1.0855	8.13499e-09	TRUE	-6.04166	3.02611e-19	TRUE	-5.16252	9.48275e-20	TRUE	Aspartic proteinase nepenthesin-2
contig12313	1.0855	5.61859e-10	TRUE	0.737097	0.000139518	TRUE	0.497918	0.0118748	FALSE	Protein RUPTURED POLLEN GRAIN 1
contig18897	1.0855	0.000527763	TRUE	0.711886	0.0406118	FALSE	0.47555	0.180898	FALSE	Putative Myb family transcription factor At1g14600
contig18960	1.0855	9.57358e-05	TRUE	1.6553	2.79328e-10	TRUE	0.42402	0.183269	FALSE	conserved hypothetical protein
contig31336	1.0855	1.16762e-06	TRUE	0.0945878	0.731741	FALSE	1.01637	1.06093e-05	TRUE	conserved hypothetical protein
contig33286	1.0855	0.000224152	TRUE	-0.946733	0.0296566	FALSE	-1.06759	0.0143883	FALSE	Subtilisin-chymotrypsin inhibitor-2A
contig14634	1.08674	8.77154e-53	TRUE	0.56001	4.80919e-12	TRUE	-0.592981	1.01474e-09	TRUE	Lipase
contig28249	1.09272	3.41975e-37	TRUE	0.70715	1.24342e-13	TRUE	0.0800654	0.442964	FALSE	conserved hypothetical protein
contig25453	1.09905	2.92944e-06	TRUE	0.0317189	0.914174	FALSE	0.185035	0.510535	FALSE	Phosphoenolpyruvate carboxykinase [ATP]
contig23747	1.09944	6.9796e-11	TRUE	0.904262	6.2764e-07	TRUE	0.33337	0.0899406	FALSE	Anthranilate N-benzoyltransferase protein 2
contig08490	1.10299	3.62759e-05	TRUE	0.619679	0.0403122	FALSE	0.212516	0.504222	FALSE	Shikimate kinase, chloroplastic
contig13965	1.10436	6.83604e-05	TRUE	1.01618	0.000525372	TRUE	-0.0354118	0.918255	FALSE	Xanthine dehydrogenase
contig09507	1.1054	0.000104428	TRUE	0.778159	0.0131375	FALSE	0.252044	0.454871	FALSE	4,5-DOPA dioxygenase extradiol-like protein
contig27558	1.10597	0.000129124	TRUE	0.818801	0.0095633	FALSE	0.212516	0.537195	FALSE	Wound-induced protein 1
contig18245	1.10909	5.88162e-10	TRUE	1.38782	5.45457e-15	TRUE	-0.513919	0.0338756	FALSE	conserved hypothetical protein
contig27421	1.10935	0.000375012	TRUE	0.470878	0.193976	FALSE	0.663177	0.0539094	FALSE	F-box/kelch-repeat protein At1g23390
contig03220	1.11017	7.41019e-07	TRUE	1.54148	1.09748e-12	TRUE	0.02696	0.922263	FALSE	Guanine deaminase
contig17872	1.11104	0.000575954	TRUE	0.695945	0.0538036	FALSE	0.312051	0.409647	FALSE	conserved hypothetical protein
contig26993	1.11325	3.62132e-11	TRUE	0.836699	5.19953e-06	TRUE	-0.451617	0.044962	FALSE	RING finger protein 165
contig26462	1.1148	7.34217e-20	TRUE	1.04797	3.76819e-16	TRUE	-0.394815	0.0148635	FALSE	Ferritin-1, chloroplastic
contig15470	1.11735	4.14029e-12	TRUE	0.86587	7.72975e-07	TRUE	0.492624	0.00722973	FALSE	conserved hypothetical protein
contig14464	1.12203	1.99292e-16	TRUE	2.47214	2.98762e-107	TRUE	0.165518	0.314204	FALSE	Putative selenium-binding protein
contig27524	1.12398	3.64809e-12	TRUE	0.805745	5.87422e-06	TRUE	-0.494437	0.023702	FALSE	Probable metal-nicotianamine transporter YSL12
contig16184	1.12733	0.000113315	TRUE	0.737765	0.0232627	FALSE	0.482605	0.147811	FALSE	Probable NADP-dependent oxidoreductase P1
contig26069	1.1276	3.22705e-16	TRUE	0.826914	4.72415e-08	TRUE	0.771943	2.65111e-07	TRUE	conserved hypothetical protein
contig08491	1.12857	0.000140096	TRUE	0.458906	0.185199	FALSE	0.338047	0.330029	FALSE	Shikimate kinase, chloroplastic
contig14284	1.12879	1.31796e-20	TRUE	0.531502	0.000146509	TRUE	0.358648	0.0112739	FALSE	Nucleotide pyrophosphatase/phosphodiesterase (Fragments)
contig29515	1.13281	0.000265229	TRUE	1.04119	0.00152198	FALSE	0.697943	0.0412637	FALSE	Dof zinc finger protein DOF3.3
contig03144	1.14165	9.57598e-08	TRUE	0.863889	0.000218382	TRUE	0.820198	0.000385214	TRUE	hypothetical protein
contig21405	1.14209	0.00077385	TRUE	0.274481	0.504101	FALSE	1.15362	0.000860893	TRUE	60 kDa jasmonate-induced protein
contig06048	1.15341	5.68858e-10	TRUE	0.528191	0.014377	FALSE	-0.0964345	0.682743	FALSE	hypothetical protein
contig01090	1.1573	1.73495e-06	TRUE	0.500024	0.0764418	FALSE	0.6422	0.0174588	FALSE	Probable galactinol--sucrose galactosyltransferase 2
contig13409	1.15826	0.00023091	TRUE	-0.0651747	0.87203	FALSE	0.109422	0.776345	FALSE	conserved hypothetical protein
contig03075	1.16351	0.000353403	TRUE	0.748412	0.0398763	FALSE	0.264983	0.495272	FALSE	Phospholipase D alpha 1
contig32582	1.16568	4.56696e-05	TRUE	-1.33648	0.00359939	FALSE	-0.52445	0.180172	FALSE	Cytochrome P450 71B10
contig27272	1.16642	0.000437407	TRUE	0.387822	0.32625	FALSE	0.466272	0.222714	FALSE	conserved hypothetical protein
contig26397	1.16797	5.63525e-05	TRUE	0.973832	0.00180719	FALSE	0.710015	0.0267679	FALSE	35 kDa SR repressor protein
contig27335	1.17004	1.35184e-07	TRUE	0.951127	7.34936e-05	TRUE	0.621321	0.0126709	FALSE	E3 ubiquitin-protein ligase synoviolin B
contig26795	1.1757	0.000105989	TRUE	0.079618	0.834745	FALSE	0.650637	0.0550853	FALSE	Auxin response factor 5
contig09296	1.17665	0.000831023	TRUE	1.7167	2.66833e-07	TRUE	0.148385	0.729789	FALSE	Probable serine/threonine-protein kinase DDB_G0267514
contig24128	1.18312	7.02945e-07	TRUE	0.417439	0.140783	FALSE	-0.0390231	0.896841	FALSE	Uncharacterized glycosyltransferase AGO61
contig25987	1.19242	0.000304997	TRUE	1.02525	0.00375162	FALSE	0.370057	0.341234	FALSE	Probable polygalacturonase At1g80170
contig15775	1.19403	1.38898e-08	TRUE	0.264112	0.304577	FALSE	-0.658201	0.0262553	FALSE	Phosphoinositide phospholipase C 6
contig23294	1.19932	5.30434e-09	TRUE	-0.00479411	0.98548	FALSE	0.450207	0.0594685	FALSE	conserved hypothetical protein
contig10726	1.20098	9.134e-05	TRUE	1.04119	0.00152198	FALSE	1.03355	0.00135915	FALSE	Betaine aldehyde dehydrogenase
contig24837	1.20098	0.000466216	TRUE	0.918337	0.0143473	FALSE	-0.565092	0.235061	FALSE	Expansin-A7
contig02097	1.20307	1.87468e-07	TRUE	1.91834	1.58394e-19	TRUE	-0.0235517	0.935618	FALSE	Protein argonaute 1C
contig27782	1.20334	1.85349e-17	TRUE	0.748412	2.64836e-06	TRUE	0.242889	0.154722	FALSE	conserved hypothetical protein
contig20158	1.2048	0.00011267	TRUE	0.475394	0.196936	FALSE	1.26143	6.37314e-05	TRUE	Aquaporin PIP1-5
contig30047	1.2055	1.21349e-12	TRUE	0.661179	0.000656813	TRUE	0.325726	0.106533	FALSE	60 kDa jasmonate-induced protein
contig05686	1.2058	0.000576615	TRUE	-0.190187	0.68207	FALSE	-0.851615	0.0955232	FALSE	hypothetical protein
contig31338	1.2058	0.000576615	TRUE	0.20213	0.641222	FALSE	0.776417	0.0438932	FALSE	Protein SEC13 homolog
contig11529	1.21104	2.06406e-15	TRUE	0.272492	0.144675	FALSE	-0.706348	0.0011454	FALSE	conserved hypothetical protein
contig27228	1.21104	0.000713325	TRUE	1.48865	2.73142e-05	TRUE	0.212516	0.624686	FALSE	Agglutinin
contig24800	1.21796	0.000211638	TRUE	0.954863	0.00766199	FALSE	0.682001	0.0641082	FALSE	Probable ubiquitin-conjugating enzyme E2 24
contig25441	1.21796	1.07635e-25	TRUE	0.533802	8.8572e-05	TRUE	0.656734	5.14366e-07	TRUE	Arogenate dehydrogenase 2, chloroplastic
contig12314	1.22086	1.2629e-08	TRUE	1.13056	6.17673e-07	TRUE	0.996024	1.22391e-05	TRUE	Protein RUPTURED POLLEN GRAIN 1
contig05942	1.22301	0.000261193	TRUE	1.8188	7.24941e-09	TRUE	-0.846378	0.0838443	FALSE	Delta-1-pyrroline-5-carboxylate synthetase
contig17693	1.22301	6.34743e-05	TRUE	0.635937	0.0710561	FALSE	0.591027	0.089789	FALSE	Uncharacterized protein MJ1426
contig11350	1.23235	3.48658e-08	TRUE	0.735473	0.00370877	FALSE	0.594985	0.0195424	FALSE	Nitrate/chlorate transporter
contig25402	1.23533	2.37185e-33	TRUE	0.517146	1.91805e-05	TRUE	-0.445015	0.00150996	FALSE	Allene oxide synthase 2
contig11530	1.23601	1.60334e-30	TRUE	0.315303	0.0164071	FALSE	-0.711689	3.83291e-06	TRUE	conserved hypothetical protein
contig10926	1.23931	2.69164e-06	TRUE	2.44607	5.24395e-28	TRUE	0.867868	0.00254512	FALSE	hypothetical protein
contig24862	1.24305	0.000146163	TRUE	1.2179	0.000371141	TRUE	0.641359	0.0838312	FALSE	Anthranilate phosphoribosyltransferase
contig26235	1.24666	2.97658e-08	TRUE	0.306902	0.265205	FALSE	0.560439	0.0302574	FALSE	hypothetical protein
contig22563	1.24844	6.90447e-13	TRUE	2.68326	1.19053e-80	TRUE	1.01088	4.62897e-08	TRUE	wali5
0-FO0JX8101C78OU	1.25543	0.000748884	TRUE	2.43771	1.16188e-14	TRUE	0.97805	0.0142355	FALSE	Dehydrin COR410
contig08750	1.26059	2.46544e-05	TRUE	0.73673	0.0305223	FALSE	0.258319	0.476762	FALSE	Uncharacterized membrane protein yuiD
contig09569	1.26059	2.46544e-05	TRUE	0.237159	0.523072	FALSE	0.345782	0.333556	FALSE	acyl-CoA thioesterase protein splice-form 1
contig10446	1.26711	1.05336e-06	TRUE	-0.500615	0.17249	FALSE	0.247281	0.434324	FALSE	3-ketoacyl-CoA thiolase 1, peroxisomal
contig01542	1.26837	3.43755e-06	TRUE	1.03081	0.000502152	TRUE	0.172987	0.608012	FALSE	Sodium/hydrogen exchanger 7
contig06587	1.26993	0.000336565	TRUE	0.121871	0.786399	FALSE	0.338047	0.426433	FALSE	Uncharacterized protein R102.4
contig10445	1.28344	1.70322e-19	TRUE	0.0660908	0.71744	FALSE	-0.160702	0.38857	FALSE	3-ketoacyl-CoA thiolase 2, peroxisomal
contig03562	1.28714	0.000510446	TRUE	0.965643	0.0178076	FALSE	1.38244	0.00020217	TRUE	hypothetical protein
contig23790	1.28714	0.000510446	TRUE	1.14073	0.00390826	FALSE	0.697943	0.0956421	FALSE	Probable pectinesterase 53
contig11490	1.29701	0.000628435	TRUE	0.333375	0.474851	FALSE	0.286516	0.534689	FALSE	Cyclin-dependent kinase F-3
contig28136	1.29701	2.08258e-14	TRUE	1.23112	5.40794e-12	TRUE	1.05205	5.85148e-09	TRUE	Chaperone protein dnaJ 11, chloroplastic
contig14065	1.29891	6.69332e-11	TRUE	2.20213	1.66798e-35	TRUE	0.313445	0.193452	FALSE	conserved hypothetical protein
contig14449	1.30052	3.12273e-05	TRUE	2.14073	2.54855e-14	TRUE	-0.346912	0.413524	FALSE	CBL-interacting protein kinase 14
contig14283	1.3039	3.99643e-170	TRUE	0.819134	1.01886e-53	TRUE	0.0130344	0.827745	FALSE	Probable inactive purple acid phosphatase 24
contig06567	1.30415	4.7287e-09	TRUE	0.043868	0.87906	FALSE	-0.52445	0.0929439	FALSE	Patatin group A-3
contig23180	1.31377	2.42728e-06	TRUE	2.97228	1.73205e-42	TRUE	0.405161	0.223847	FALSE	Beta-amylase
contig01430	1.3158	3.89459e-16	TRUE	0.890323	8.76244e-07	TRUE	-0.629943	0.00643527	FALSE	Bowman-Birk type proteinase inhibitor I-2B (Fragment)
contig02971	1.31997	0.000951606	TRUE	0.0532667	0.918053	FALSE	-0.0675922	0.89633	FALSE	farnesylated protein 1
contig26420	1.31997	0.000951606	TRUE	0.56784	0.23049	FALSE	0.584484	0.207124	FALSE	EDS1
contig15122	1.32132	1.03285e-16	TRUE	0.264333	0.183957	FALSE	0.212516	0.280618	FALSE	StAR-related lipid transfer protein 7, mitochondrial
contig03145	1.32651	0.00015554	TRUE	1.6813	9.65979e-07	TRUE	0.453524	0.27635	FALSE	hypothetical protein
contig16010	1.32943	0.000424689	TRUE	-0.107198	0.831409	FALSE	0.286516	0.534689	FALSE	Anthranilate phosphoribosyltransferase, chloroplastic
contig05943	1.33242	2.19493e-12	TRUE	2.04119	1.48014e-31	TRUE	-0.80685	0.00405083	FALSE	Delta-1-pyrroline-5-carboxylate synthetase
contig06934	1.33343	7.02025e-05	TRUE	0.448852	0.269935	FALSE	0.985105	0.00677087	FALSE	RhoA GTPase effector DIA/Diaphanous
contig19662	1.33512	4.97125e-08	TRUE	0.622881	0.0307311	FALSE	-0.421356	0.213884	FALSE	Allene oxide synthase 2
contig32212	1.33605	1.18292e-05	TRUE	0.901658	0.00841539	FALSE	0.746852	0.0303528	FALSE	Myb-related protein Zm38
contig23315	1.33704	0.000190545	TRUE	1.58491	9.13338e-06	TRUE	0.520638	0.216758	FALSE	Probable E3 ubiquitin-protein ligase HERC1
contig10600	1.33926	3.48295e-07	TRUE	1.80286	9.16664e-13	TRUE	2.41093	2.8866e-27	TRUE	RuBisCO large subunit-binding protein subunit alpha, chloroplastic (Fragment)
contig01442	1.34184	9.24881e-07	TRUE	0.99634	0.00097473	TRUE	-0.0994283	0.781482	FALSE	Transport inhibitor response 1-like protein
contig25835	1.34537	4.24136e-07	TRUE	1.31427	2.33143e-06	TRUE	0.42402	0.183269	FALSE	Uncharacterized acetyltransferase At3g50280
contig31941	1.34854	3.88346e-05	TRUE	1.27448	0.000225281	TRUE	0.738585	0.0470922	FALSE	Betaine aldehyde dehydrogenase
contig09901	1.35399	0.000104959	TRUE	0.574383	0.167165	FALSE	1.75308	1.36009e-07	TRUE	Basic endochitinase C
contig17040	1.35399	0.000104959	TRUE	4.22267	2.07836e-81	TRUE	0.338047	0.426433	FALSE	Xylanase inhibitor protein 1
contig25162	1.35718	2.36664e-18	TRUE	0.728783	5.2592e-05	TRUE	0.360614	0.0557212	FALSE	Putative copper-transporting ATPase PAA1
contig10763	1.35968	5.009e-08	TRUE	0.661997	0.023829	FALSE	0.514171	0.0812277	FALSE	MtN19
contig00591	1.36261	1.53605e-14	TRUE	-2.16913	1.83963e-10	TRUE	-1.73744	2.05181e-08	TRUE	hypothetical protein
contig02208	1.36561	2.70034e-12	TRUE	1.09891	2.43197e-07	TRUE	0.423083	0.0715624	FALSE	conserved hypothetical protein
contig13946	1.36561	0.000128209	TRUE	0.188985	0.677875	FALSE	0.990123	0.0108302	FALSE	Mitogen-activated protein kinase 10
contig25000	1.3693	5.78317e-05	TRUE	1.66779	7.17017e-07	TRUE	0.936881	0.0124143	FALSE	Probable peptide transporter At1g52190
contig28884	1.37091	0.000782189	TRUE	0.333375	0.511973	FALSE	0.736078	0.113583	FALSE	conserved hypothetical protein
contig28194	1.37501	0.000348902	TRUE	0.748412	0.093363	FALSE	-0.25697	0.62182	FALSE	conserved hypothetical protein
contig24954	1.37552	1.41731e-21	TRUE	1.55254	1.40022e-26	TRUE	-0.263922	0.177212	FALSE	Vesicle coat complex COPII, subunit SEC31
contig01700	1.38667	6.57523e-06	TRUE	2.61348	5.74237e-24	TRUE	-2.00988	0.000383216	TRUE	conserved hypothetical protein
contig05471	1.39036	0.000426067	TRUE	2.33337	2.21798e-11	TRUE	-0.174507	0.741228	FALSE	F-box/LRR-repeat protein 5
contig20110	1.39036	1.04245e-09	TRUE	1.16874	2.09623e-06	TRUE	1.87994	1.40768e-18	TRUE	hypothetical protein
contig06749	1.40743	0.000232381	TRUE	-0.0291954	0.954383	FALSE	-1.37245	0.0298965	FALSE	Polygalacturonase inhibitor 1
contig24313	1.40743	1.80741e-12	TRUE	-1.3187	7.59473e-05	TRUE	2.20704	1.71558e-35	TRUE	Uncharacterized protein At4g06744
contig25190	1.40743	2.13402e-05	TRUE	0.0703402	0.871377	FALSE	1.08698	0.00235653	FALSE	hypothetical protein
3-GH8N3EB01CXGI0	1.40743	9.69142e-06	TRUE	1.02525	0.00375162	FALSE	-1.48792	0.00554906	FALSE	Beta-fructofuranosidase, insoluble isoenzyme 7
contig05795	1.41187	2.18082e-12	TRUE	1.11836	3.77006e-07	TRUE	0.0230379	0.929705	FALSE	conserved hypothetical protein
contig34528	1.42069	1.47195e-12	TRUE	2.38782	1.26052e-41	TRUE	-5.80985	5.65981e-16	TRUE	jasmonate-induced protein
contig02989	1.42654	1.34772e-06	TRUE	0.950046	0.00440534	FALSE	-1.10941	0.0177038	FALSE	Actin-depolymerizing factor 3
contig23094	1.43749	3.99524e-08	TRUE	0.813368	0.00737185	FALSE	0.48815	0.121346	FALSE	Peptide transporter PTR1
0-FO0JX8101C04NU	1.44306	0.000343214	TRUE	-1.08166	0.0959102	FALSE	-0.202522	0.711385	FALSE	Cytochrome P450 93A3
contig11690	1.45474	5.79792e-08	TRUE	2.04609	4.5343e-16	TRUE	0.74303	0.0164506	FALSE	Amino acid permease 3
contig34825	1.46402	0.000415959	TRUE	0.748412	0.125591	FALSE	0.627553	0.199901	FALSE	conserved hypothetical protein
contig25694	1.46883	1.13943e-05	TRUE	1.85421	1.25824e-08	TRUE	0.273916	0.514637	FALSE	conserved hypothetical protein
contig12053	1.47116	3.30037e-07	TRUE	1.37918	5.99527e-06	TRUE	0.615871	0.0711057	FALSE	Alpha-1,4-glucan-protein synthase [UDP-forming]
contig25357	1.47162	1.48408e-44	TRUE	0.567221	9.24114e-06	TRUE	0.302526	0.0213244	FALSE	Annexin D4
contig09570	1.48405	1.37179e-05	TRUE	0.731924	0.070456	FALSE	-0.246916	0.599645	FALSE	Acyl-coenzyme A thioesterase 8
contig19788	1.48604	3.43138e-06	TRUE	-0.310482	0.494717	FALSE	-0.43134	0.343765	FALSE	UDP-glucose 4-epimerase
contig02171	1.49431	4.75694e-07	TRUE	1.66522	2.78028e-08	TRUE	2.26143	1.53109e-17	TRUE	S-adenosylmethionine synthetase 3
contig09216	1.50635	1.44426e-07	TRUE	1.58863	6.41886e-08	TRUE	0.1163	0.75462	FALSE	Beta-fructofuranosidase, insoluble isoenzyme 4
contig29930	1.50697	1.5186e-12	TRUE	1.5033	1.23833e-11	TRUE	0.492624	0.0575239	FALSE	Bowman-Birk type trypsin inhibitor
contig07168	1.50971	6.71846e-21	TRUE	0.58903	0.00272201	FALSE	0.443296	0.0249779	FALSE	amino acid selective channel protein
contig26787	1.51293	3.13616e-07	TRUE	0.475394	0.196936	FALSE	0.398929	0.276156	FALSE	Cytochrome P450 94A1
contig12090	1.51435	0.00060635	TRUE	0.217897	0.704913	FALSE	-1.166	0.104185	FALSE	F-box/LRR-repeat MAX2 homolog
contig32186	1.51435	0.00060635	TRUE	0.333375	0.554452	FALSE	-0.0284924	0.961431	FALSE	Annexin D6
contig01041	1.52044	6.81646e-07	TRUE	0.70777	0.0536326	FALSE	0.457628	0.223335	FALSE	hypothetical protein
contig08053	1.53029	4.34419e-05	TRUE	1.74841	3.13802e-06	TRUE	-0.25697	0.62182	FALSE	Eukaryotic peptide chain release factor subunit 1-2
contig28356	1.53029	4.34419e-05	TRUE	1.11765	0.00755586	FALSE	1.40014	0.000341374	TRUE	F-box/LRR-repeat protein 7
contig18390	1.53617	0.000176626	TRUE	0.0114465	0.98355	FALSE	1.00606	0.0282148	FALSE	conserved hypothetical protein
contig19664	1.53701	1.06319e-18	TRUE	0.739695	0.000376816	TRUE	-0.0332407	0.886735	FALSE	Allene oxide synthase 2
contig02237	1.53922	3.22988e-06	TRUE	1.45367	3.14169e-05	TRUE	-0.0631187	0.887366	FALSE	Beta-fructofuranosidase, insoluble isoenzyme 6
contig24118	1.54568	2.52395e-75	TRUE	-0.44773	0.000296361	TRUE	-1.04564	8.18618e-15	TRUE	Protein RUPTURED POLLEN GRAIN 1
contig14751	1.55182	1.481e-09	TRUE	1.54488	7.59105e-09	TRUE	0.0089823	0.979071	FALSE	Aldehyde dehydrogenase family 2 member B7, mitochondrial
contig19791	1.55441	3.21511e-16	TRUE	1.85421	6.3029e-23	TRUE	0.936881	1.4881e-05	TRUE	Chaperone protein dnaJ 11, chloroplastic
contig00578	1.55499	3.77726e-18	TRUE	1.88718	7.42247e-27	TRUE	1.54182	3.94095e-17	TRUE	hypothetical protein
contig07203	1.55826	5.12003e-12	TRUE	1.34802	3.15737e-08	TRUE	-0.116792	0.704693	FALSE	Subtilisin-like protease
contig24401	1.55944	2.92164e-07	TRUE	1.33337	5.08153e-05	TRUE	-1.73502	0.00159222	FALSE	GDSL esterase/lipase At1g71691
contig01429	1.56124	2.62694e-15	TRUE	0.166265	0.525139	FALSE	0.362263	0.144348	FALSE	Bowman-Birk type trypsin inhibitor
contig16266	1.56194	2.10586e-06	TRUE	1.6427	1.16827e-06	TRUE	0.936881	0.0124143	FALSE	conserved hypothetical protein
contig06392	1.57855	1.90379e-07	TRUE	1.86389	5.32003e-10	TRUE	0.457628	0.223335	FALSE	Gibberellin receptor GID1
contig11538	1.583	4.46802e-09	TRUE	1.26828	1.89964e-05	TRUE	0.710015	0.0267679	FALSE	conserved hypothetical protein
contig29794	1.58508	5.74919e-08	TRUE	1.11925	0.000682561	TRUE	-0.558002	0.196886	FALSE	Cortical cell-delineating protein
contig19306	1.60008	0.000135689	TRUE	2.22646	1.2905e-08	TRUE	1.16005	0.012058	FALSE	Dehydrin DHN3
contig25061	1.60488	7.34024e-05	TRUE	1.63594	9.43011e-05	TRUE	0.627553	0.199901	FALSE	Glucan endo-1,3-beta-glucosidase 4
contig12092	1.60907	3.97926e-05	TRUE	0.14073	0.788903	FALSE	-0.328053	0.557581	FALSE	F-box/LRR-repeat MAX2 homolog
contig16756	1.61476	7.67941e-12	TRUE	1.3658	9.92347e-08	TRUE	0.635727	0.0259365	FALSE	conserved hypothetical protein
contig29369	1.61984	2.41963e-08	TRUE	1.86771	1.09873e-10	TRUE	-0.00160911	0.99673	FALSE	NAC domain-containing protein 29
contig28445	1.6419	1.38514e-05	TRUE	1.53131	0.000132791	TRUE	1.03194	0.0160905	FALSE	Probable salt tolerance-like protein At1g75540
contig05946	1.64312	6.069e-19	TRUE	2.01652	4.77819e-29	TRUE	-1.18234	0.000123158	TRUE	Delta-1-pyrroline-5-carboxylate synthetase
contig19792	1.64559	4.05615e-11	TRUE	1.04797	0.00026979	TRUE	1.35338	4.30536e-07	TRUE	hypothetical protein
contig02234	1.64622	2.24437e-06	TRUE	1.2209	0.00173935	FALSE	0.591027	0.165994	FALSE	hypothetical protein
contig27074	1.64682	1.23846e-11	TRUE	0.185276	0.56961	FALSE	-0.390149	0.269372	FALSE	Bark storage protein A
contig23853	1.64877	4.13919e-18	TRUE	1.75914	1.23675e-19	TRUE	-0.0206835	0.936394	FALSE	F-box protein At2g26850
contig05309	1.65931	7.18461e-45	TRUE	0.781389	4.69578e-08	TRUE	1.24549	6.78973e-22	TRUE	Uncharacterized protein At4g06744
contig01915	1.67047	0.000653911	TRUE	1.33337	0.0136686	FALSE	0.591027	0.327345	FALSE	Calcium-dependent protein kinase 3
contig08493	1.67047	0.000188831	TRUE	-0.666625	0.339612	FALSE	-1.05052	0.151297	FALSE	conserved hypothetical protein
contig09217	1.67047	9.32806e-12	TRUE	1.48718	1.6116e-08	TRUE	0.212516	0.509468	FALSE	Beta-fructofuranosidase, insoluble isoenzyme 4
contig28451	1.67047	0.000653911	TRUE	-0.666625	0.383356	FALSE	0.591027	0.327345	FALSE	hypothetical protein
contig16473	1.69216	2.74506e-07	TRUE	1.12187	0.00301143	FALSE	0.212516	0.624686	FALSE	Glycerophosphodiester phosphodiesterase GDE1
contig08050	1.70021	1.03113e-05	TRUE	1.91834	6.82734e-07	TRUE	-0.980129	0.117605	FALSE	Eukaryotic peptide chain release factor subunit 1-1
contig23385	1.70441	4.81916e-09	TRUE	2.71584	1.27085e-26	TRUE	0.614614	0.0870119	FALSE	Glutamate dehydrogenase 2
contig15311	1.71	0.000119026	TRUE	1.07034	0.0382906	FALSE	1.58175	0.000651122	TRUE	hypothetical protein
contig07102	1.72293	0.000764545	TRUE	1.62288	0.00275597	FALSE	1.74303	0.000820236	TRUE	hypothetical protein
contig19305	1.73262	1.92717e-16	TRUE	1.84386	9.78315e-18	TRUE	1.29195	2.60961e-08	TRUE	Dehydrin DHN3
contig06397	1.74847	7.46287e-05	TRUE	0.448852	0.43534	FALSE	0.797478	0.133488	FALSE	Signal recognition particle receptor subunit alpha
contig14812	1.74847	7.46287e-05	TRUE	1.07034	0.0382906	FALSE	0.875481	0.0949844	FALSE	Galactokinase
contig02206	1.75177	3.85647e-08	TRUE	0.269244	0.530019	FALSE	1.01088	0.00628681	FALSE	F-box/kelch-repeat protein SKIP20
contig22426	1.75212	2.17113e-49	TRUE	1.64833	2.61725e-39	TRUE	0.353176	0.0221086	FALSE	Stem-specific protein TSJT1
contig00529	1.75293	2.2424e-06	TRUE	2.26828	1.26529e-10	TRUE	-0.289985	0.590662	FALSE	Cold-shock protein CS120
contig04324	1.75536	0.000137917	TRUE	1.57438	0.00145301	FALSE	0.212516	0.729396	FALSE	Bowman-Birk type trypsin inhibitor
contig04323	1.75793	4.10295e-06	TRUE	2.19136	2.71683e-09	TRUE	1.38244	0.000887536	TRUE	hypothetical protein
contig13726	1.76358	7.51558e-06	TRUE	1.59641	0.000154053	TRUE	-0.88702	0.163446	FALSE	Late embryogenesis abundant protein Lea14-A
contig17223	1.76605	4.23767e-23	TRUE	1.65925	1.7466e-18	TRUE	0.131216	0.587443	FALSE	conserved hypothetical protein
contig04734	1.77	1.37835e-05	TRUE	1.43291	0.00142274	FALSE	0.212516	0.696343	FALSE	Glutamate decarboxylase 1
contig01424	1.78324	5.80307e-14	TRUE	-0.380321	0.289937	FALSE	-1.6856	0.00013761	TRUE	hypothetical protein
contig32945	1.78594	0.000884195	TRUE	-0.0816629	0.915817	FALSE	1.73608	0.00170016	FALSE	GDSL esterase/lipase LTL1
contig02415	1.79272	1.33906e-16	TRUE	2.88859	4.52143e-54	TRUE	0.455787	0.1024	FALSE	Dehydrin COR410
contig09714	1.796	8.57639e-05	TRUE	1.57438	0.00145301	FALSE	1.70728	0.000317285	TRUE	hypothetical protein
contig09834	1.79758	2.15112e-48	TRUE	1.29977	1.19152e-20	TRUE	0.407532	0.0107474	FALSE	Sigma factor sigB regulation protein rsbQ
contig15642	1.80797	0.000158282	TRUE	2.47088	2.61988e-08	TRUE	-0.109412	0.87241	FALSE	F-box/LRR-repeat protein 5
contig33000	1.80797	0.000158282	TRUE	1.71189	0.000723625	TRUE	-0.109412	0.87241	FALSE	conserved hypothetical protein
contig16536	1.81524	1.37091e-20	TRUE	3.24347	5.07391e-93	TRUE	0.765057	0.00137043	FALSE	Probable inositol oxygenase
contig00594	1.82247	0.000292705	TRUE	0.748412	0.235439	FALSE	1.21252	0.0337471	FALSE	hypothetical protein
contig07735	1.82247	0.000292705	TRUE	0.970805	0.109711	FALSE	1.74303	0.000820236	TRUE	hypothetical protein
contig30182	1.84039	0.000542493	TRUE	1.33337	0.027417	FALSE	0.0198706	0.978716	FALSE	Probable alpha,alpha-trehalose-phosphate synthase [UDP-forming] 7
contig31740	1.84039	1.00036e-06	TRUE	0.655303	0.17289	FALSE	0.967403	0.0304175	FALSE	hypothetical protein
contig07206	1.86311	3.31173e-18	TRUE	1.30363	1.10062e-07	TRUE	-0.817232	0.018833	FALSE	Subtilisin-like protease
contig14635	1.86978	0.000179488	TRUE	0.863889	0.16235	FALSE	1.50202	0.00568694	FALSE	hypothetical protein
contig31200	1.86978	0.000179488	TRUE	1.16345	0.047483	FALSE	0.627553	0.320757	FALSE	hypothetical protein
contig07386	1.87278	3.22351e-12	TRUE	1.07962	0.000767851	TRUE	0.428244	0.224436	FALSE	Uncharacterized glycosyl hydrolase Rv2006/MT2062
contig30077	1.874	3.26639e-05	TRUE	3.04387	2.00795e-15	TRUE	1.00101	0.0617624	FALSE	metal ion binding protein
contig32985	1.91148	2.00147e-05	TRUE	1.19587	0.023519	FALSE	0.840547	0.127125	FALSE	conserved hypothetical protein
contig16987	1.91711	3.55009e-23	TRUE	1.56967	2.04419e-13	TRUE	-0.763237	0.0151104	FALSE	Cystathionine gamma-lyase
contig04325	1.92201	0.000610156	TRUE	2.04958	0.000330307	TRUE	1.65309	0.00586493	FALSE	hypothetical protein
contig19518	1.92201	0.000610156	TRUE	2.22646	5.78223e-05	TRUE	0.864592	0.208755	FALSE	conserved hypothetical protein
contig04580	1.9335	6.50044e-26	TRUE	-0.165431	0.547449	FALSE	0.399601	0.102403	FALSE	Lipoxygenase 2
contig29873	1.9335	3.64597e-05	TRUE	1.8188	0.000253442	TRUE	1.53444	0.00274818	FALSE	Probable WRKY transcription factor 46
contig16258	1.94349	0.000200456	TRUE	-0.0816629	0.915817	FALSE	1.38244	0.0187544	FALSE	Peroxidase 55
contig22460	1.94349	0.000200456	TRUE	3.24027	8.75282e-14	TRUE	0.0198706	0.978716	FALSE	UPF0098 protein MTH_273
contig31788	1.95058	7.69049e-07	TRUE	1.81142	1.66209e-05	TRUE	1.16005	0.012058	FALSE	Non-specific lipid-transfer protein A
contig09835	1.95652	2.90839e-16	TRUE	1.70016	6.51628e-11	TRUE	0.871479	0.00312066	FALSE	conserved hypothetical protein
contig06010	1.95997	4.1063e-06	TRUE	1.91834	1.70139e-05	TRUE	1.91296	1.26054e-05	TRUE	conserved hypothetical protein
contig23323	1.96167	1.07595e-61	TRUE	0.379178	0.0192792	FALSE	0.587443	0.000127829	TRUE	Natterin-4
contig29616	2.00304	6.31292e-09	TRUE	1.9708	4.7356e-08	TRUE	0.627553	0.160265	FALSE	conserved hypothetical protein
contig10842	2.0115	1.33759e-05	TRUE	1.47088	0.00534055	FALSE	0.591027	0.327345	FALSE	hypothetical protein
contig16986	2.0156	4.5428e-17	TRUE	1.81042	2.64773e-12	TRUE	-0.67501	0.0840052	FALSE	Cystathionine gamma-lyase
contig01192	2.0241	0.000671337	TRUE	1.44885	0.0342249	FALSE	2.01987	0.000895788	TRUE	hypothetical protein
contig22485	2.02892	5.10577e-07	TRUE	3.31944	5.3635e-23	TRUE	-0.0284924	0.961431	FALSE	Dehydrin Rab15
contig08549	2.03226	4.28391e-31	TRUE	0.824763	0.000243877	TRUE	1.87878	1.55145e-24	TRUE	Anter-specific proline-rich protein APG
contig11343	2.0397	7.24356e-05	TRUE	1.6553	0.00379021	FALSE	-1.20252	0.191448	FALSE	Protein WAX2
contig30570	2.0397	2.00208e-08	TRUE	-0.85927	0.16924	FALSE	-0.328053	0.557581	FALSE	Subtilisin-chymotrypsin inhibitor CI-1B
contig26896	2.06736	1.61481e-19	TRUE	0.0558407	0.868533	FALSE	0.723478	0.0141413	FALSE	hypothetical protein
contig06481	2.0855	4.32153e-05	TRUE	2.33337	4.43463e-06	TRUE	1.29998	0.0293451	FALSE	Delta-1-pyrroline-5-carboxylate dehydrogenase 12A1, mitochondrial
contig10546	2.0855	0.000397591	TRUE	2.33337	7.03899e-05	TRUE	1.94948	0.0015415	FALSE	ATP synthase 6 kDa subunit, mitochondrial (Fragment)
contig19793	2.0855	1.44009e-05	TRUE	1.07034	0.0727862	FALSE	1.90057	0.000177359	TRUE	Chaperone protein dnaJ
contig25836	2.0855	7.3134e-09	TRUE	1.61878	6.92888e-05	TRUE	1.46044	0.00037187	TRUE	conserved hypothetical protein
contig31973	2.0855	0.000130533	TRUE	1.33337	0.0391048	FALSE	0.575086	0.426507	FALSE	conserved hypothetical protein
contig19971	2.10181	7.17131e-12	TRUE	-0.425617	0.389384	FALSE	0.338047	0.426433	FALSE	conserved hypothetical protein
contig25710	2.11852	1.87916e-27	TRUE	2.62834	2.24171e-45	TRUE	0.0425907	0.881434	FALSE	Stem-specific protein TSJT1
contig04164	2.12298	1.06409e-10	TRUE	2.25537	1.52718e-11	TRUE	-0.713484	0.193571	FALSE	Alpha,alpha-trehalose-phosphate synthase [UDP-forming] 6
contig30564	2.12733	9.04895e-10	TRUE	1.41584	0.000534059	TRUE	-0.0675922	0.89633	FALSE	RNA polymerase II, large subunit
contig29553	2.13613	7.72289e-05	TRUE	1.33337	0.0391048	FALSE	0.727089	0.301981	FALSE	RING-H2 finger protein ATL2A
contig15013	2.15589	0.000716382	TRUE	-0.988553	0.387322	FALSE	0.47555	0.584907	FALSE	hypothetical protein
1-GH8N3EB01DC65G	2.15589	0.000716382	TRUE	1.59641	0.0288932	FALSE	1.69794	0.015933	FALSE	Pyruvate dehydrogenase E1 component subunit beta
contig28383	2.16079	1.35533e-08	TRUE	4.87032	3.82724e-86	TRUE	0.212516	0.696343	FALSE	UPF0098 protein MTH_273
contig01243	2.20098	0.000137104	TRUE	0.0703402	0.935478	FALSE	2.08698	0.000516853	TRUE	conserved hypothetical protein
contig08093	2.20098	0.000137104	TRUE	1.44885	0.0342249	FALSE	1.32799	0.0527509	FALSE	Signal transducing adaptor protein STAM/STAM2
contig08264	2.20098	0.000137104	TRUE	1.07034	0.14294	FALSE	0.949481	0.194648	FALSE	conserved hypothetical protein
contig10443	2.20098	0.000137104	TRUE	1.55577	0.0205485	FALSE	-0.372447	0.685778	FALSE	RNA polymerase II, large subunit
contig14319	2.21479	6.50176e-19	TRUE	-0.344697	0.393884	FALSE	0.166712	0.646094	FALSE	Lipoxygenase 2
contig13727	2.23235	2.6652e-05	TRUE	2.11098	0.00018593	TRUE	-0.594839	0.50186	FALSE	Desiccation-related protein PCC27-45
contig04159	2.25543	3.53163e-07	TRUE	1.25937	0.0214862	FALSE	-0.787484	0.304071	FALSE	Alpha,alpha-trehalose-phosphate synthase [UDP-forming] 6
contig19973	2.25543	1.68406e-09	TRUE	0.613483	0.236032	FALSE	-0.00987672	0.986076	FALSE	conserved hypothetical protein
3-GH8N3EB02J0AHC	2.25543	7.98959e-05	TRUE	1.33337	0.0561278	FALSE	0.627553	0.417538	FALSE	Peroxisomal acyl-coenzyme A oxidase 1
contig34149	2.27815	1.55551e-05	TRUE	1.84795	0.00177241	FALSE	0.990123	0.141249	FALSE	conserved hypothetical protein
1-GH8N3EB01C43OI	2.28714	0.000240888	TRUE	1.71189	0.0168325	FALSE	0.697943	0.404746	FALSE	Putative lipoxygenase 3
contig04579	2.29073	1.74845e-94	TRUE	1.51449	2.29279e-30	TRUE	0.175283	0.284153	FALSE	Lipoxygenase 2
contig15216	2.29963	1.305e-16	TRUE	0.818801	0.0285254	FALSE	-0.52445	0.257342	FALSE	conserved hypothetical protein
contig30289	2.3079	4.63429e-05	TRUE	-0.251588	0.784206	FALSE	2.67195	8.68973e-07	TRUE	hypothetical protein
contig02231	2.30977	5.05561e-35	TRUE	1.95289	4.10276e-21	TRUE	0.212516	0.439208	FALSE	Beta-fructofuranosidase, insoluble isoenzyme 7
contig26424	2.32429	4.55482e-17	TRUE	1.71189	9.04043e-08	TRUE	0.47555	0.221928	FALSE	Cytokinin-O-glucosyltransferase 2
contig27569	2.32836	6.99587e-11	TRUE	1.98107	5.16594e-07	TRUE	-0.372447	0.522357	FALSE	Late embryogenesis abundant protein Lea14-A
contig26935	2.33343	0.000731272	TRUE	3.82523	5.57025e-12	TRUE	0.797478	0.386323	FALSE	Heat stress transcription factor C-1b
contig30072	2.33343	1.78259e-06	TRUE	2.14073	4.64716e-05	TRUE	0.534444	0.432766	FALSE	Ureide permease 2
contig30743	2.33343	0.000731272	TRUE	2.33337	0.00117228	FALSE	1.21252	0.156956	FALSE	Defensin Tm-AMP-D1.2
contig35481	2.34854	0.000138596	TRUE	0.596409	0.492456	FALSE	1.89059	0.00551949	FALSE	hypothetical protein
contig23228	2.41656	4.77693e-45	TRUE	1.57526	2.43588e-14	TRUE	0.644627	0.00679996	FALSE	Zinc finger CCCH domain-containing protein 2
contig22392	2.43216	1.96255e-58	TRUE	1.48538	9.99695e-16	TRUE	0.315609	0.155826	FALSE	Cyanate hydratase
contig24903	2.47017	8.05505e-15	TRUE	1.83587	6.71202e-07	TRUE	0.797478	0.0661037	FALSE	Gibberellin receptor GID1
contig05800	2.47782	1.98526e-07	TRUE	1.03381	0.104477	FALSE	1.01987	0.103449	FALSE	conserved hypothetical protein
contig34301	2.47782	0.000235577	TRUE	1.33337	0.118868	FALSE	1.79748	0.0202296	FALSE	Uncharacterized basic helix-loop-helix protein At1g64625
contig30196	2.52608	5.69729e-07	TRUE	1.22646	0.0624873	FALSE	1.21252	0.0611541	FALSE	Cold-regulated protein BLT14
contig32538	2.52608	5.69729e-07	TRUE	0.985451	0.151133	FALSE	0.727089	0.301981	FALSE	conserved hypothetical protein
contig29781	2.54494	0.000132782	TRUE	0.655303	0.495564	FALSE	-0.202522	0.853231	FALSE	hypothetical protein
contig04162	2.55944	1.38173e-23	TRUE	2.4733	5.3197e-20	TRUE	-0.454909	0.301405	FALSE	Alpha,alpha-trehalose-phosphate synthase [UDP-forming] 6
contig27426	2.56594	5.03902e-27	TRUE	3.58863	7.55078e-67	TRUE	0.812908	0.0137029	FALSE	Dehydrin DHN3
contig14496	2.57093	4.28757e-18	TRUE	3.62616	3.28774e-45	TRUE	1.06051	0.0070137	FALSE	Asparagine synthetase [glutamine-hydrolyzing]
contig00839	2.58801	0.000697641	TRUE	1.07034	0.300267	FALSE	0.949481	0.359099	FALSE	hypothetical protein
contig21492	2.58801	0.000697641	TRUE	2.07034	0.0171836	FALSE	0.627553	0.566474	FALSE	hypothetical protein
contig30266	2.58801	0.000697641	TRUE	1.07034	0.300267	FALSE	1.21252	0.22029	FALSE	Bifunctional monodehydroascorbate reductase and carbonic anhydrase nectarin-3
contig04161	2.60008	1.6564e-13	TRUE	2.22646	1.2905e-08	TRUE	-0.594839	0.342245	FALSE	Alpha,alpha-trehalose-phosphate synthase [UDP-forming] 6
contig15760	2.60008	1.84661e-07	TRUE	0.985451	0.151133	FALSE	-1.59484	0.130006	FALSE	Formate dehydrogenase 2, mitochondrial
contig21134	2.60907	7.45391e-05	TRUE	0.333375	0.743	FALSE	-0.787484	0.515692	FALSE	hypothetical protein
contig18081	2.618	9.48543e-14	TRUE	1.43291	0.00142274	FALSE	-0.787484	0.223969	FALSE	conserved hypothetical protein
contig04577	2.6357	2.60798e-57	TRUE	1.23874	1.5444e-08	TRUE	-0.0368438	0.890668	FALSE	Lipoxygenase 2
contig02233	2.67047	5.19693e-07	TRUE	2.6553	1.72792e-06	TRUE	0.797478	0.288688	FALSE	Beta-fructofuranosidase, insoluble isoenzyme 6
contig14286	2.67047	4.16904e-05	TRUE	2.14073	0.00397894	FALSE	-0.787484	0.515692	FALSE	NADP-dependent malic enzyme
contig04519	2.75109	9.62739e-31	TRUE	3.24358	6.55606e-46	TRUE	-0.558002	0.196886	FALSE	hypothetical protein
contig03716	2.78594	5.34142e-12	TRUE	2.33337	2.87186e-07	TRUE	1.28291	0.0165344	FALSE	hypothetical protein
contig28924	2.79822	4.54488e-11	TRUE	0.863889	0.16235	FALSE	2.46886	7.68665e-08	TRUE	Vignain
contig06586	2.86978	8.04306e-12	TRUE	3.82166	5.75961e-25	TRUE	1.21252	0.0337471	FALSE	conserved hypothetical protein
contig04521	2.87751	1.31221e-32	TRUE	3.64995	1.14072e-61	TRUE	0.545091	0.140861	FALSE	Bowman-Birk type trypsin inhibitor
contig22937	2.89286	3.95775e-06	TRUE	2.14073	0.00397894	FALSE	1.67195	0.034565	FALSE	Subtilisin-like protease
contig30051	2.89286	6.45626e-05	TRUE	2.83587	0.000193919	TRUE	1.94948	0.0251409	FALSE	Bowman-Birk type trypsin inhibitor
contig04165	2.94349	2.18309e-06	TRUE	2.85694	1.35417e-05	TRUE	-1.78748	0.214728	FALSE	Alpha,alpha-trehalose-phosphate synthase [UDP-forming] 6
contig18059	2.95997	3.53411e-05	TRUE	6.78733	5.00571e-70	TRUE	-1.37245	0.375352	FALSE	conserved hypothetical protein
contig35301	2.97303	2.92053e-14	TRUE	1.91834	8.63258e-05	TRUE	2.47555	1.29288e-08	TRUE	Glycerate dehydrogenase
contig23241	3.00437	2.01606e-43	TRUE	2.46266	3.84056e-23	TRUE	0.212516	0.555175	FALSE	Zinc finger CCCH domain-containing protein 2
contig27339	3.04486	7.52052e-14	TRUE	2.58971	1.61787e-08	TRUE	0.502022	0.437042	FALSE	1-aminocyclopropane-1-carboxylate oxidase 3
contig17225	3.0855	0.000321092	TRUE	0.333375	0.816656	FALSE	2.01987	0.0551635	FALSE	hypothetical protein
contig19678	3.0855	0.000321092	TRUE	1.33337	0.270131	FALSE	2.38244	0.0160199	FALSE	conserved hypothetical protein
contig29249	3.0855	1.68929e-11	TRUE	2.57041	8.31054e-07	TRUE	1.21252	0.0611541	FALSE	Pirin-like protein
contig31163	3.0855	0.000321092	TRUE	3.79281	1.55714e-06	TRUE	2.53444	0.00852574	FALSE	wali6
contig01420	3.17297	1.08433e-07	TRUE	5.19136	2.18639e-32	TRUE	1.91296	0.0116959	FALSE	hypothetical protein
contig04163	3.21479	5.92167e-08	TRUE	3.28757	6.85374e-08	TRUE	-0.202522	0.853231	FALSE	hypothetical protein
contig32480	3.25543	9.25934e-05	TRUE	3.33337	9.66778e-05	TRUE	0.212516	0.882734	FALSE	GEM-like protein 4
contig33319	3.25543	9.17984e-32	TRUE	-1.0292	0.0899431	FALSE	2.51832	5.30194e-15	TRUE	hypothetical protein
contig04578	3.26608	3.93951e-153	TRUE	1.88592	1.11017e-30	TRUE	0.61548	0.00211868	FALSE	Lipoxygenase 2
contig27413	3.34424	2.35579e-14	TRUE	5.62405	7.82455e-75	TRUE	0.990123	0.141249	FALSE	Bowman-Birk type trypsin inhibitor
contig27040	3.35852	4.94433e-07	TRUE	0.748412	0.493341	FALSE	1.21252	0.22029	FALSE	hypothetical protein
contig15759	3.53481	6.70103e-30	TRUE	2.09237	4.85223e-07	TRUE	-0.0284924	0.961431	FALSE	Formate dehydrogenase 2, mitochondrial
contig15217	3.54494	4.2099e-08	TRUE	2.20784	0.0092606	FALSE	0.627553	0.566474	FALSE	conserved hypothetical protein
contig05457	3.67047	0.000810863	TRUE	1.91834	0.214405	FALSE	2.53444	0.0628786	FALSE	4-hydroxy-3-methylbut-2-enyl diphosphate reductase
contig33054	3.67047	2.11093e-11	TRUE	3.5813	6.25509e-10	TRUE	-0.787484	0.515692	FALSE	hypothetical protein
3-GH8N3EB02IMZFC	3.67047	0.000810863	TRUE	1.91834	0.214405	FALSE	4.01987	0.000135463	TRUE	conserved hypothetical protein
contig23105	3.68779	5.85642e-173	TRUE	4.50446	0	TRUE	-1.43658	1.07758e-05	TRUE	Asparagine synthetase [glutamine-hydrolyzing]
contig20344	3.75793	3.34345e-12	TRUE	4.03381	4.94418e-14	TRUE	-0.787484	0.515692	FALSE	Thiosulfate sulfurtransferase
contig32941	3.78594	0.000424689	TRUE	4.03381	0.000165432	TRUE	1.21252	0.479137	FALSE	Protein tas
contig33409	3.78594	0.000424689	TRUE	0.333375	0.869777	FALSE	2.53444	0.0628786	FALSE	hypothetical protein
contig09855	3.84039	3.33169e-07	TRUE	2.33337	0.0217365	FALSE	2.21252	0.0298723	FALSE	Ribonuclease 1
contig09854	3.89286	1.52469e-16	TRUE	3.40376	1.86635e-10	TRUE	1.21252	0.113547	FALSE	Intracellular ribonuclease LX
contig19819	3.89286	0.000222905	TRUE	4.91834	8.63248e-08	TRUE	1.79748	0.24563	FALSE	hypothetical protein
contig31994	3.89286	0.000222905	TRUE	3.14073	0.0119966	FALSE	2.53444	0.0628786	FALSE	hypothetical protein
contig33066	3.89286	0.000222905	TRUE	1.91834	0.214405	FALSE	3.79748	0.000522623	TRUE	conserved hypothetical protein
contig19818	3.94349	9.5483e-08	TRUE	5.5813	5.56418e-22	TRUE	2.67195	0.00451	FALSE	Dehydrin DHN3
contig31548	3.94349	9.5483e-08	TRUE	5.69093	1.30926e-23	TRUE	1.79748	0.100602	FALSE	conserved hypothetical protein
contig22290	3.95997	4.69633e-11	TRUE	4.5813	3.73152e-16	TRUE	0.212516	0.856638	FALSE	conserved hypothetical protein
contig09398	4.21479	2.27789e-09	TRUE	3.6553	6.16656e-06	TRUE	3.91296	2.50805e-07	TRUE	Glycerate dehydrogenase
contig30094	4.33343	9.19279e-06	TRUE	7.24027	4.69712e-32	TRUE	2.79748	0.0316472	FALSE	Dehydrin DHN4
contig17492	4.40743	4.8936e-06	TRUE	4.03381	0.000165432	TRUE	4.73608	3.57346e-07	TRUE	Histone H1
contig09856	4.48544	5.74768e-89	TRUE	3.72569	1.72512e-44	TRUE	2.41763	1.61872e-13	TRUE	Extracellular ribonuclease LE
contig27733	4.54494	3.07625e-32	TRUE	2.20784	0.000233063	TRUE	3.27141	2.35464e-11	TRUE	Aspartic proteinase nepenthesin-2
contig09767	6.44306	1.80427e-11	TRUE	4.14073	0.00535007	FALSE	4.91296	0.000118077	TRUE	conserved hypothetical protein
contig29362	0.125033	0.711154	FALSE	-5.83655	3.3806e-09	TRUE	-0.0505187	0.886971	FALSE	hypothetical protein
contig16337	-1.1946	0.00622894	FALSE	-5.75409	9.15205e-09	TRUE	-5.87495	4.77448e-09	TRUE	hypothetical protein
contig25055	0.512926	0.144773	FALSE	-5.52461	1.14842e-07	TRUE	-2.32354	7.5822e-05	TRUE	hypothetical protein
contig32183	0.0289215	0.942928	FALSE	-5.36707	5.39684e-07	TRUE	-5.48792	3.14768e-07	TRUE	conserved hypothetical protein
contig16004	-0.355068	0.482072	FALSE	-4.91455	2.20562e-05	TRUE	1.71948	1.78609e-06	TRUE	Quercetin 3-O-methyltransferase 1
contig03990	-0.08442	0.864624	FALSE	-4.83655	3.79558e-05	TRUE	0.290518	0.539764	FALSE	hypothetical protein
contig25469	-0.0477615	0.893867	FALSE	-4.75409	1.64803e-08	TRUE	2.7761	3.02232e-35	TRUE	Uncharacterized protein At4g06744
contig32041	-0.301518	0.568727	FALSE	-4.75409	6.55478e-05	TRUE	-1.87495	0.00822948	FALSE	Ribosome-inactivating protein 3
contig01340	-1.32953	0.04133	FALSE	-4.66663	0.000113614	TRUE	-1.78748	0.0130888	FALSE	60S ribosomal protein L9
3-GH8N3EB01DBP4C	-1.9145	0.00793927	FALSE	-4.66663	0.000113614	TRUE	-1.46556	0.0314627	FALSE	conserved hypothetical protein
contig01390	-0.499458	0.391502	FALSE	-4.57352	0.000197677	TRUE	-2.10941	0.00733112	FALSE	hypothetical protein
contig01391	-1.01403	0.111539	FALSE	-4.57352	0.000197677	TRUE	-3.69437	0.000359285	TRUE	hypothetical protein
contig26223	0.266077	0.602189	FALSE	-4.57352	0.000197677	TRUE	-0.372447	0.522357	FALSE	Coatomer subunit beta'-1
contig10901	-0.0989196	0.814329	FALSE	-4.31048	2.13837e-06	TRUE	-0.971909	0.0520774	FALSE	hypothetical protein
contig09090	-0.882786	0.0140999	FALSE	-4.15848	3.00098e-10	TRUE	-1.37245	0.000596079	TRUE	hypothetical protein
contig03769	-0.788964	0.11898	FALSE	-4.12606	1.11087e-05	TRUE	-0.924988	0.0803937	FALSE	Cold-regulated protein 2 (Fragment)
contig34662	0.372603	0.0450268	FALSE	-4.11288	1.47789e-22	TRUE	0.444331	0.0177801	FALSE	Chlorophyll a-b binding protein 1C, chloroplastic (Fragments)
contig19824	-0.877969	0.0229278	FALSE	-3.95203	7.66538e-09	TRUE	-2.48792	1.79037e-06	TRUE	hypothetical protein
contig28734	-1.45882	0.00120547	FALSE	-3.79591	6.68531e-08	TRUE	-1.00988	0.0176672	FALSE	hypothetical protein
contig10601	-0.455063	0.416468	FALSE	-3.66663	0.000310676	TRUE	-3.78748	0.000201005	TRUE	hypothetical protein
contig01304	-1.01403	0.111539	FALSE	-3.57352	0.000543387	TRUE	-1.10941	0.0935269	FALSE	hypothetical protein
contig07281	-1.13689	0.0915443	FALSE	-3.47398	0.000951184	TRUE	-0.787484	0.223969	FALSE	conserved hypothetical protein
contig07763	-2.13689	0.00765632	FALSE	-3.47398	0.000951184	TRUE	-2.59484	0.00339464	FALSE	conserved hypothetical protein
contig30212	-0.0214102	0.969248	FALSE	-3.47398	0.000951184	TRUE	0.653088	0.195502	FALSE	GTP-binding protein yptV3
contig26061	-0.277065	0.507455	FALSE	-3.42151	5.08748e-06	TRUE	-0.957409	0.0461973	FALSE	Homeobox-leucine zipper protein HOX33
0-FO0JX8101DTWC3	-0.162423	0.638207	FALSE	-3.32959	8.78276e-08	TRUE	-0.0354118	0.918255	FALSE	conserved hypothetical protein
contig26331	-1.09892	0.0282463	FALSE	-3.31048	1.49764e-05	TRUE	-1.10941	0.0303797	FALSE	Epoxide hydrolase 2
1-GH8N3EB01CPSN5	-0.951021	0.000493053	TRUE	-3.1812	2.73627e-14	TRUE	1.20347	3.54352e-10	TRUE	Uncharacterized protein At4g06744
contig25799	-0.393964	1.86032e-05	TRUE	-3.17411	3.86781e-93	TRUE	1.22859	3.2384e-67	TRUE	Uncharacterized protein At4g06744
contig33882	-0.315033	0.407834	FALSE	-3.12606	1.24006e-06	TRUE	-0.924988	0.0322454	FALSE	hypothetical protein
4-GJVU7SP04I8C9D	-0.651461	0.20874	FALSE	-2.98855	0.000219012	TRUE	-0.109412	0.820331	FALSE	UDP-glycosyltransferase
contig17782	-1.57746	0.0115068	FALSE	-2.91455	0.000372883	TRUE	0.356906	0.433695	FALSE	3'-N-debenzoyl-2'-deoxytaxol N-benzoyltransferase
contig20228	-1.35507	0.0240733	FALSE	-2.91455	0.000372883	TRUE	0.918784	0.0263178	FALSE	Non-specific lipid-transfer protein 2
contig21498	-0.992498	0.0784951	FALSE	-2.91455	0.000372883	TRUE	-1.71348	0.00865235	FALSE	Histone H3.2
contig12263	-0.814959	0.0705042	FALSE	-2.88902	1.69966e-05	TRUE	0.928723	0.0063207	FALSE	conserved hypothetical protein
contig17543	0.1115	0.683849	FALSE	-2.86302	1.96298e-09	TRUE	1.51862	4.1612e-12	TRUE	hypothetical protein
contig15962	-1.08442	0.0655337	FALSE	-2.83655	0.000633546	TRUE	-0.0505187	0.919942	FALSE	hypothetical protein
contig32686	-1.08442	0.0655337	FALSE	-2.83655	0.000633546	TRUE	-0.635481	0.253284	FALSE	lustrin A-like
3-GH8N3EB01CWIOW	-0.164473	0.608528	FALSE	-2.80413	1.09129e-07	TRUE	1.8299	3.15446e-15	TRUE	Tyrosine N-monooxygenase
contig23475	-0.877214	8.16513e-24	TRUE	-2.80111	2.06068e-108	TRUE	1.62448	2.03716e-174	TRUE	4-hydroxyphenylacetaldehyde oxime monooxygenase
contig26260	-0.741346	0.000120947	TRUE	-2.79833	1.62737e-22	TRUE	-2.42169	3.88355e-20	TRUE	hypothetical protein
contig09089	-0.552569	6.20046e-08	TRUE	-2.74398	7.43952e-70	TRUE	-1.3381	3.93554e-29	TRUE	Aspartic proteinase-like protein 2
contig07443	-0.692103	0.146319	FALSE	-2.66663	0.000133502	TRUE	-0.672007	0.165698	FALSE	conserved hypothetical protein
contig17715	-0.282227	0.411624	FALSE	-2.66663	8.16062e-07	TRUE	0.17599	0.58724	FALSE	Uncharacterized protein CPn_0526/CP_0226/CPj0526/CpB0547
3-GH8N3EB01CE4DJ	-0.10714	0.803463	FALSE	-2.66663	0.000133502	TRUE	0.715016	0.06071	FALSE	Putative lipoxygenase 3
3-GH8N3EB01CRQCZ	-1.6921	0.00282199	FALSE	-2.66663	0.000133502	TRUE	-2.05052	0.000865713	TRUE	Pleiotropic drug resistance protein 4
1-GH8N3EB01BT6RC	-1.54676	0.00146366	FALSE	-2.62082	1.7017e-05	TRUE	-2.74168	7.11328e-06	TRUE	Uncharacterized protein At4g06744
contig28466	-1.11613	0.0331011	FALSE	-2.60522	0.0002221	TRUE	-1.72608	0.00368937	FALSE	conserved hypothetical protein
contig28834	-0.531166	0.261752	FALSE	-2.60522	0.0002221	TRUE	-0.726084	0.146364	FALSE	hypothetical protein
contig32990	-1.08442	0.00920289	FALSE	-2.51462	5.91267e-06	TRUE	0.973328	0.00107479	FALSE	conserved hypothetical protein
contig29126	-0.817198	0.0246624	FALSE	-2.50793	7.69839e-07	TRUE	0.212516	0.494002	FALSE	NAC domain-containing protein 8
contig20190	-0.78325	0.0322989	FALSE	-2.47398	1.25118e-06	TRUE	0.886287	0.00153393	FALSE	conserved hypothetical protein
contig23364	0.525489	0.00158931	FALSE	-2.42993	4.17152e-17	TRUE	0.391113	0.0245246	FALSE	Aspartyl-tRNA synthetase, cytoplasmic
contig22514	-0.145821	0.613782	FALSE	-2.42151	5.66824e-08	TRUE	0.667082	0.00923838	FALSE	hypothetical protein
contig25908	-0.604811	0.0266428	FALSE	-2.35694	8.93643e-10	TRUE	0.128858	0.599422	FALSE	Random slug protein 5
contig13000	-1.21406	0.00718939	FALSE	-2.3447	4.11618e-05	TRUE	-1.20252	0.008985	FALSE	hypothetical protein
contig08141	-0.595427	0.00913115	FALSE	-2.32484	4.20572e-13	TRUE	0.461195	0.0175468	FALSE	Aspartic proteinase nepenthesin-1
contig24413	-1.12095	0.0146032	FALSE	-2.25159	0.000106632	TRUE	-0.234943	0.558914	FALSE	Uncharacterized RNA-binding protein C23E6.01c
contig31753	-0.799018	0.0997068	FALSE	-2.25159	0.000528483	TRUE	-0.284984	0.529599	FALSE	Lysosomal beta glucosidase
3-GH8N3EB02GV6IC	-0.847381	0.0219998	FALSE	-2.25159	4.54099e-06	TRUE	-0.225605	0.505968	FALSE	hypothetical protein
contig10497	-0.438057	0.346915	FALSE	-2.19019	0.000850872	TRUE	-0.989118	0.0586887	FALSE	hypothetical protein
contig29017	-0.531166	0.261752	FALSE	-2.19019	0.000850872	TRUE	-1.31105	0.0177947	FALSE	Zinc finger, C2H2 type family protein, expressed
contig17542	-0.329533	0.0995752	FALSE	-2.1812	2.96351e-14	TRUE	1.08041	1.46114e-11	TRUE	hypothetical protein
contig27101	-1.00196	0.0176809	FALSE	-2.16913	5.54571e-05	TRUE	-0.553019	0.165741	FALSE	Small heat shock protein, chloroplastic
contig23690	-0.355068	0.115968	FALSE	-2.14902	2.09082e-11	TRUE	-0.450449	0.0547345	FALSE	Aspartic proteinase nepenthesin-1
contig08111	-1.20995	0.0137998	FALSE	-2.09958	0.000432441	TRUE	0.158068	0.689651	FALSE	hypothetical protein
contig30725	-0.209951	0.611364	FALSE	-2.09958	0.000432441	TRUE	-1.73502	0.00159222	FALSE	hypothetical protein
contig28154	-0.62021	0.00163693	FALSE	-2.06422	4.42403e-15	TRUE	-2.18508	1.18042e-16	TRUE	Protein TIFY 11B
contig11359	-1.14716	0.00184592	FALSE	-2.05129	4.76699e-06	TRUE	-1.53472	0.000136219	TRUE	conserved hypothetical protein
contig05619	0.085505	0.711223	FALSE	-2.04514	4.05184e-09	TRUE	0.0970385	0.680123	FALSE	Probable isoaspartyl peptidase/L-asparaginase 2
contig01380	-0.999742	2.24484e-10	TRUE	-2.04277	2.58844e-25	TRUE	-1.63076	1.04631e-19	TRUE	hypothetical protein
contig25900	0.59074	0.0784096	FALSE	-2.03586	0.000217908	TRUE	0.302714	0.400774	FALSE	hypothetical protein
contig24012	-0.0241195	0.940781	FALSE	-2.02418	2.2734e-05	TRUE	-0.685605	0.0651727	FALSE	conserved hypothetical protein
contig00635	-1.11089	0.00102834	FALSE	-1.98855	1.23503e-06	TRUE	-0.439561	0.153006	FALSE	Bifunctional 6(G)-fructosyltransferase/2,1-fructan:2,1-fructan 1-fructosyltransferase
contig02626	0.822471	0.0120969	FALSE	-1.98855	0.000341102	TRUE	0.393088	0.275585	FALSE	hypothetical protein
contig26274	-0.573458	0.169548	FALSE	-1.98855	0.000341102	TRUE	-0.0505187	0.896761	FALSE	Glutathione S-transferase ERD13
contig28904	-0.747038	0.000300658	TRUE	-1.98855	8.89073e-14	TRUE	0.212516	0.234337	FALSE	Xylem serine proteinase 1
contig34394	-0.236423	0.548248	FALSE	-1.98855	0.000341102	TRUE	0.11298	0.765306	FALSE	conserved hypothetical protein
contig29415	-0.44501	0.0424134	FALSE	-1.97475	3.16329e-11	TRUE	0.682001	0.000213112	TRUE	Putative cell wall protein
contig34399	-0.865585	0.0526305	FALSE	-1.93964	0.000531581	TRUE	0.308731	0.406707	FALSE	UDP-glucose 6-dehydrogenase
contig16570	-0.739816	0.00158163	FALSE	-1.93252	1.12272e-10	TRUE	-0.587715	0.0116177	FALSE	Uncharacterized protein At4g06744
contig24648	-0.861253	3.58696e-05	TRUE	-1.91455	1.90899e-13	TRUE	0.366687	0.0330264	FALSE	Aldose reductase
contig27122	-0.638861	0.0885839	FALSE	-1.91455	8.44613e-05	TRUE	-1.33497	0.00200891	FALSE	COBRA-like protein 7
contig28349	0.085505	0.751641	FALSE	-1.91455	1.47241e-06	TRUE	-0.532911	0.0826714	FALSE	hypothetical protein
contig22422	-0.796133	3.91493e-08	TRUE	-1.88011	4.96882e-25	TRUE	-1.27398	2.25205e-15	TRUE	conserved hypothetical protein
contig02556	-0.995217	8.12409e-42	TRUE	-1.86056	1.92888e-97	TRUE	0.505061	2.46087e-18	TRUE	Germin-like protein 8-14
contig00342	-0.719848	3.82133e-05	TRUE	-1.83655	8.82535e-17	TRUE	-0.290653	0.0794094	FALSE	Tubulin alpha-1 chain
contig12599	-0.692103	0.075217	FALSE	-1.83655	0.000198772	TRUE	-2.15005	2.61817e-05	TRUE	Annexin D1
contig23218	-0.952969	0.000668753	TRUE	-1.82709	7.16948e-08	TRUE	-0.450449	0.085766	FALSE	conserved hypothetical protein
contig27328	-0.279779	0.261695	FALSE	-1.82709	7.16948e-08	TRUE	0.42402	0.0598366	FALSE	Myosin class I heavy chain
contig00792	-0.403073	0.00260377	FALSE	-1.81572	1.91132e-24	TRUE	-0.204272	0.121911	FALSE	Non-specific lipid-transfer protein 4.3
contig34707	-0.113804	0.764111	FALSE	-1.81347	0.000619771	TRUE	0.467773	0.181527	FALSE	3-ketoacyl-CoA synthase 6
contig31742	0.0523381	0.865621	FALSE	-1.80413	4.83624e-05	TRUE	0.244937	0.422606	FALSE	conserved hypothetical protein
contig23884	-0.747385	0.016644	FALSE	-1.79908	3.91244e-06	TRUE	-1.81302	2.25192e-06	TRUE	conserved hypothetical protein
contig05601	-0.399922	0.28628	FALSE	-1.79591	0.000303021	TRUE	0.037429	0.916034	FALSE	Xylem cysteine proteinase 1
contig28407	-0.541941	0.000361332	TRUE	-1.77354	1.29318e-19	TRUE	-1.07128	2.98035e-10	TRUE	conserved hypothetical protein
contig19372	-0.651461	0.123669	FALSE	-1.76616	0.000945336	TRUE	-2.69437	1.20452e-05	TRUE	Probable WRKY transcription factor 46
contig25216	-0.651461	0.123669	FALSE	-1.76616	0.000945336	TRUE	-0.88702	0.0487444	FALSE	Nuclear ribonuclease Z
contig28169	-0.42469	0.191357	FALSE	-1.76178	3.60753e-05	TRUE	0.0154789	0.959856	FALSE	hypothetical protein
contig25432	-0.564553	0.0125088	FALSE	-1.75409	1.29836e-09	TRUE	0.268011	0.179809	FALSE	hypothetical protein
contig28538	-0.229368	0.447025	FALSE	-1.75409	1.78342e-05	TRUE	0.212516	0.45635	FALSE	Peroxidase 3
contig33730	0.283444	0.401739	FALSE	-1.75409	0.00045988	TRUE	-1.87495	0.000186172	TRUE	hypothetical protein
contig02428	-0.992498	0.0128357	FALSE	-1.74463	0.00022469	TRUE	-0.643094	0.0934333	FALSE	hypothetical protein
contig16029	-0.638861	0.0885839	FALSE	-1.74463	0.00022469	TRUE	-1.71348	0.000204802	TRUE	Probable WRKY transcription factor 46
contig14739	-0.914495	0.00768179	FALSE	-1.72552	2.67281e-05	TRUE	1.36308	7.72651e-09	TRUE	conserved hypothetical protein
contig02549	-0.566572	0.154127	FALSE	-1.71102	0.000694662	TRUE	1.52567	6.63882e-08	TRUE	Germin-like protein 8-14
contig16725	-0.100908	0.783204	FALSE	-1.71102	0.000694662	TRUE	-0.188022	0.620906	FALSE	conserved hypothetical protein
contig27711	-0.788964	0.0562017	FALSE	-1.71102	0.000694662	TRUE	-0.583951	0.151529	FALSE	Probable inactive receptor kinase At5g58300
contig28915	-0.204002	0.58479	FALSE	-1.71102	0.000694662	TRUE	-1.24692	0.00633349	FALSE	WD repeat-containing protein 44
contig19398	-0.716225	9.90516e-11	TRUE	-1.7058	1.08031e-35	TRUE	0.48731	1.09724e-07	TRUE	Uncharacterized protein At5g01610
contig27519	-0.861253	3.58696e-05	TRUE	-1.67751	1.88542e-11	TRUE	-0.842767	7.09555e-05	TRUE	hypothetical protein
contig12126	-0.686667	2.85533e-15	TRUE	-1.67266	9.75916e-55	TRUE	-0.343642	3.99868e-05	TRUE	Protochlorophyllide reductase A, chloroplastic
contig04846	-0.996957	0.01506	FALSE	-1.66663	0.000506628	TRUE	2.03128	2.44639e-16	TRUE	GDSL esterase/lipase At4g28780
contig07453	-1.38398	0.00160098	FALSE	-1.66663	0.000506628	TRUE	-1.63548	0.000471564	TRUE	Probable protein phosphatase 2C 32
contig08640	-0.776991	0.0110557	FALSE	-1.66663	7.1526e-06	TRUE	0.49545	0.0479038	FALSE	Expansin-B6
contig09963	-0.955137	0.000907865	TRUE	-1.66663	8.76266e-07	TRUE	1.30938	4.26366e-11	TRUE	MLP-like protein 423
contig19696	-0.836492	0.035978	FALSE	-1.66663	0.000506628	TRUE	-1.25697	0.00411281	FALSE	Receptor-like protein kinase THESEUS 1
contig29052	0.307897	0.224307	FALSE	-1.66663	7.1526e-06	TRUE	-0.993935	0.00217094	FALSE	Caffeoyl-CoA O-methyltransferase
contig29705	-0.427229	0.00412684	FALSE	-1.66663	4.17356e-18	TRUE	-0.664102	2.77878e-05	TRUE	conserved hypothetical protein
contig13665	-0.427756	0.0162155	FALSE	-1.63932	7.14605e-13	TRUE	-0.622673	0.000921823	TRUE	conserved hypothetical protein
contig00636	-0.943064	0.00573312	FALSE	-1.63861	4.33291e-05	TRUE	0.32145	0.250903	FALSE	hypothetical protein
contig20103	-0.95197	0.0148947	FALSE	-1.6301	0.000367519	TRUE	0.319431	0.318582	FALSE	hypothetical protein
contig28844	0.0436848	0.899903	FALSE	-1.62598	0.000755444	TRUE	-0.916767	0.0286107	FALSE	conserved hypothetical protein
contig26013	-0.673487	0.0186849	FALSE	-1.62356	3.82083e-06	TRUE	-0.877682	0.00376595	FALSE	Glutathione S-transferase 6, chloroplastic
contig29243	-0.765632	2.74015e-14	TRUE	-1.61528	1.88137e-40	TRUE	-0.0599584	0.509519	FALSE	Non-specific lipid-transfer protein 3
contig18640	-0.166034	0.581624	FALSE	-1.61004	6.39236e-05	TRUE	0.123248	0.673634	FALSE	hypothetical protein
contig23706	-0.891036	0.00396954	FALSE	-1.59736	1.13025e-05	TRUE	-1.71822	2.43489e-06	TRUE	Secologanin synthase
contig11364	-0.518566	0.158132	FALSE	-1.59262	0.000544308	TRUE	-1.33497	0.00200891	FALSE	NADP-dependent malic enzyme
contig00796	-0.529205	0.0209536	FALSE	-1.5809	3.32278e-08	TRUE	1.24166	5.56291e-13	TRUE	hypothetical protein
contig02551	-0.957997	2.53342e-08	TRUE	-1.56995	3.01558e-15	TRUE	0.862643	1.63497e-11	TRUE	Germin-like protein 8-14
contig17894	-0.742314	0.0078929	FALSE	-1.56844	2.94698e-06	TRUE	-0.651829	0.0203029	FALSE	Mavicyanin
contig22292	-0.713355	0.000599903	TRUE	-1.56785	4.10111e-10	TRUE	-0.626422	0.00273542	FALSE	Probable serine/threonine-protein kinase dyrk2
contig17716	-0.227653	0.498486	FALSE	-1.56475	0.000391024	TRUE	0.102891	0.751042	FALSE	Uncharacterized protein CPn_0526/CP_0226/CPj0526/CpB0547
contig31260	-1.27205	0.00159946	FALSE	-1.56475	0.000391024	TRUE	-0.390149	0.269372	FALSE	hypothetical protein
contig31984	0.154218	0.624204	FALSE	-1.56475	0.000391024	TRUE	0.687854	0.0189109	FALSE	lipid transfer protein
contig17541	0.267708	0.0507482	FALSE	-1.55971	1.60613e-15	TRUE	1.93204	8.34861e-76	TRUE	conserved hypothetical protein
contig16958	-0.423509	0.247564	FALSE	-1.55415	0.000802334	TRUE	0.730983	0.0169666	FALSE	conserved hypothetical protein
contig04843	-0.992498	3.23579e-06	TRUE	-1.55198	2.17024e-10	TRUE	0.42402	0.0127855	FALSE	GDSL esterase/lipase At5g33370
contig12130	-0.731273	1.61749e-05	TRUE	-1.55115	2.43756e-14	TRUE	-0.0595638	0.699174	FALSE	GDSL esterase/lipase At5g45910
contig00802	-0.605167	0.0115807	FALSE	-1.54633	1.3928e-07	TRUE	0.273916	0.192474	FALSE	Non-specific lipid-transfer protein 4.3
contig10861	-0.840494	0.00062448	TRUE	-1.53604	1.00816e-07	TRUE	-0.0905534	0.681055	FALSE	conserved hypothetical protein
contig30983	-0.399922	0.0743727	FALSE	-1.52645	7.29126e-08	TRUE	0.455787	0.0208934	FALSE	Peroxidase 24
contig27383	-0.459929	0.131689	FALSE	-1.51462	7.07902e-05	TRUE	-0.294444	0.330733	FALSE	Mixed-linked glucan synthase 2
contig22270	-0.874602	0.000173033	TRUE	-1.5012	2.74683e-08	TRUE	0.699867	0.000110488	TRUE	Fasciclin-like arabinogalactan protein 7
contig10778	-0.845782	0.00139757	FALSE	-1.50062	1.15538e-06	TRUE	-0.859634	0.00150991	FALSE	Polyadenylate-binding protein-interacting protein 2
contig11423	-0.854789	0.00269893	FALSE	-1.49444	6.43957e-06	TRUE	-0.892837	0.00229806	FALSE	NAC domain-containing protein 74
contig15207	-0.699327	4.17251e-07	TRUE	-1.48665	1.88475e-19	TRUE	0.432023	0.000195196	TRUE	conserved hypothetical protein
contig26483	-0.794913	0.00260353	FALSE	-1.48291	1.65909e-06	TRUE	-0.735017	0.0058675	FALSE	hypothetical protein
contig13172	-0.525453	0.0336894	FALSE	-1.47398	1.19122e-06	TRUE	-1.47936	6.92179e-07	TRUE	hypothetical protein
contig34103	-0.692103	0.0020589	FALSE	-1.46732	4.04486e-08	TRUE	-0.18482	0.378876	FALSE	Chalcone synthase 2
contig28756	-0.242549	0.388205	FALSE	-1.46181	5.22051e-05	TRUE	0.284069	0.278242	FALSE	conserved hypothetical protein
contig26166	-0.652448	5.23586e-10	TRUE	-1.45485	5.06739e-31	TRUE	0.525529	1.85431e-09	TRUE	Probable glutathione S-transferase GSTF1
contig24999	-0.315593	0.142977	FALSE	-1.44624	1.14141e-07	TRUE	-0.36546	0.0995759	FALSE	hypothetical protein
contig15526	-0.365156	0.289079	FALSE	-1.43921	0.00085818	TRUE	-0.390149	0.269372	FALSE	GDSL esterase/lipase At3g26430
contig15798	-0.687085	0.0592209	FALSE	-1.43921	0.00085818	TRUE	-1.05757	0.00765349	FALSE	HEAT repeat-containing protein-like
contig29227	-0.0631391	0.71829	FALSE	-1.43418	5.3351e-10	TRUE	-0.260855	0.158409	FALSE	Speckle-type POZ protein
contig24405	-0.149515	0.384031	FALSE	-1.43216	1.4031e-10	TRUE	0.286045	0.0786018	FALSE	GDSL esterase/lipase At1g29660
contig04859	-0.943064	0.00573312	FALSE	-1.43216	0.000212255	TRUE	-0.816053	0.0166971	FALSE	SNAP25 homologous protein SNAP33
contig17991	-0.788964	0.0274633	FALSE	-1.42562	0.000606797	TRUE	-0.0769909	0.811581	FALSE	Probable beta-D-xylosidase 7
contig10645	-1.22116	0.00106562	FALSE	-1.41386	0.000429182	TRUE	-2.75711	2.93616e-08	TRUE	Serine/threonine-protein kinase SAPK2
contig00785	-0.633943	0.000149559	TRUE	-1.41116	1.3526e-12	TRUE	0.227544	0.12174	FALSE	Non-specific lipid-transfer protein 4.1
contig10399	-0.429068	0.173674	FALSE	-1.40359	0.000303668	TRUE	-1.52445	9.02394e-05	TRUE	Myb-related protein Myb4
contig15506	-0.310424	0.315022	FALSE	-1.40359	0.000303668	TRUE	-0.302057	0.337632	FALSE	conserved hypothetical protein
contig00799	-0.344024	0.000192749	TRUE	-1.38757	1.73014e-33	TRUE	0.975204	1.07636e-38	TRUE	Non-specific lipid-transfer protein 4.1
contig31538	-0.167261	0.556986	FALSE	-1.38652	0.000152212	TRUE	0.990123	3.16673e-05	TRUE	U4/U6-associated splicing factor PRP4
contig12128	-0.631908	0.000346873	TRUE	-1.38404	3.85721e-11	TRUE	-0.605424	0.000745656	TRUE	Protochlorophyllide reductase A, chloroplastic
contig14014	-0.268132	0.401727	FALSE	-1.38283	0.000613192	TRUE	-1.06312	0.00455371	FALSE	Probable rhamnose biosynthetic enzyme 1
contig15436	-1.11613	0.00258257	FALSE	-1.38283	0.000613192	TRUE	0.0465057	0.880436	FALSE	conserved hypothetical protein
contig02747	-0.411995	0.115886	FALSE	-1.37712	1.93382e-05	TRUE	0.10868	0.656654	FALSE	hypothetical protein
contig30236	-0.885349	0.0102352	FALSE	-1.37444	0.000432651	TRUE	0.241662	0.404023	FALSE	conserved hypothetical protein
contig22359	-0.278651	1.46227e-08	TRUE	-1.3743	3.0027e-109	TRUE	-0.486722	8.86858e-21	TRUE	Chlorophyll a-b binding protein, chloroplastic
contig25388	-0.614935	0.0108615	FALSE	-1.36707	1.7845e-06	TRUE	0.0622731	0.776358	FALSE	Adenylate kinase A
contig29372	-0.322153	0.235442	FALSE	-1.36707	5.41878e-05	TRUE	0.379972	0.121668	FALSE	Putative mixed-linked glucan synthase 1
contig15762	-0.772476	0.00233219	FALSE	-1.35468	3.51984e-06	TRUE	-1.47554	4.61431e-07	TRUE	CBL-interacting protein kinase 23
contig18888	-0.382481	0.0354225	FALSE	-1.35252	1.52432e-09	TRUE	0.744529	1.08834e-06	TRUE	proline-rich protein
contig29569	-0.115192	0.632218	FALSE	-1.34845	1.37494e-05	TRUE	-0.19629	0.430953	FALSE	Gibberellin-regulated protein 4
contig19211	-0.475321	0.00013459	TRUE	-1.34293	4.73146e-19	TRUE	0.588301	2.62797e-08	TRUE	Non-specific lipid-transfer protein 4.1
contig19093	-0.59006	0.00579018	FALSE	-1.34219	1.19313e-07	TRUE	0.174381	0.361885	FALSE	conserved hypothetical protein
contig00862	-0.898147	7.64747e-23	TRUE	-1.34059	4.85596e-39	TRUE	-0.504719	6.75072e-09	TRUE	UDP-glucose 6-dehydrogenase
contig17037	-0.68003	0.0370672	FALSE	-1.33905	0.000432378	TRUE	-2.28998	1.96942e-07	TRUE	conserved hypothetical protein
contig29831	0.788119	0.00183012	FALSE	-1.33905	0.000432378	TRUE	1.12505	3.85744e-06	TRUE	conserved hypothetical protein
contig30297	-0.532247	0.0269854	FALSE	-1.335	3.50862e-06	TRUE	-0.197129	0.395211	FALSE	Remorin
contig17292	-0.364021	0.0628231	FALSE	-1.33338	3.09688e-08	TRUE	0.527612	0.00205553	FALSE	conserved hypothetical protein
contig25196	-0.179392	0.139124	FALSE	-1.32804	6.54764e-18	TRUE	0.160393	0.169548	FALSE	Expansin-B3
contig06017	-0.558351	2.35874e-20	TRUE	-1.32319	6.49929e-76	TRUE	0.236611	1.06391e-05	TRUE	Chlorophyll a-b binding protein 1C, chloroplastic (Fragments)
contig00790	-0.00469281	0.979239	FALSE	-1.3187	2.19509e-08	TRUE	1.60275	1.3174e-30	TRUE	Non-specific lipid-transfer protein 3
contig11895	-0.549498	0.0055616	FALSE	-1.3187	2.19509e-08	TRUE	-0.546476	0.00689704	FALSE	conserved hypothetical protein
contig09911	-0.591916	5.58588e-08	TRUE	-1.31824	1.19434e-24	TRUE	0.357991	0.000148878	TRUE	Fasciclin-like arabinogalactan protein 11
contig03174	0.341845	0.137114	FALSE	-1.31299	3.80586e-05	TRUE	0.382441	0.10094	FALSE	Tyrosine decarboxylase 2
contig29156	0.264475	0.330229	FALSE	-1.30708	0.00042889	TRUE	-0.471011	0.134923	FALSE	hypothetical protein
contig00801	-0.0866403	0.325348	FALSE	-1.30321	1.13013e-30	TRUE	0.424366	2.53929e-07	TRUE	Non-specific lipid-transfer protein 4.1
contig25797	-0.0157783	0.953445	FALSE	-1.30134	0.000213069	TRUE	0.539326	0.0314221	FALSE	Phosphopantothenate--cysteine ligase
contig03216	-0.240996	0.160491	FALSE	-1.29798	1.46898e-09	TRUE	-0.0359826	0.831611	FALSE	Chlorophyll a-b binding protein 151, chloroplastic
contig27139	-0.477431	0.0154921	FALSE	-1.29668	4.21862e-08	TRUE	0.223571	0.210015	FALSE	Lamin-like protein
contig15543	-0.0281518	0.84898	FALSE	-1.29598	1.3602e-11	TRUE	0.465802	0.000775489	TRUE	conserved hypothetical protein
contig02555	-0.0477615	0.743814	FALSE	-1.29466	6.96661e-12	TRUE	1.19114	4.43201e-23	TRUE	Germin-like protein 8-14
contig31311	-0.746372	0.00280316	FALSE	-1.28438	6.73264e-06	TRUE	0.478249	0.0204074	FALSE	conserved hypothetical protein
contig18182	-0.207277	0.498963	FALSE	-1.28134	0.000855211	TRUE	0.597806	0.0281183	FALSE	Uncharacterized GPI-anchored protein At3g06035
contig11710	-0.257383	0.39122	FALSE	-1.2796	0.000600877	TRUE	-0.130372	0.663711	FALSE	Bifunctional polymyxin resistance protein arnA
contig20326	-0.756954	0.0207507	FALSE	-1.2796	0.000600877	TRUE	-0.0284924	0.922952	FALSE	hypothetical protein
contig25522	0.0616583	0.814122	FALSE	-1.27543	0.000209825	TRUE	0.0891333	0.738044	FALSE	Glutathione S-transferase ERD13
contig06888	0.128182	0.187685	FALSE	-1.2751	5.35713e-23	TRUE	-1.10276	3.03233e-19	TRUE	conserved hypothetical protein
contig06172	-0.270639	0.318325	FALSE	-1.27431	0.000148042	TRUE	-0.36122	0.199118	FALSE	Histone H2B.1
contig34307	0.511269	0.0271932	FALSE	-1.27328	0.000104538	TRUE	1.33625	6.92048e-11	TRUE	hypothetical protein
contig02787	-0.992498	0.000433166	TRUE	-1.2707	3.69691e-05	TRUE	0.0089823	0.970405	FALSE	Caffeoyl-CoA O-methyltransferase 2
contig14740	-0.72185	3.74491e-11	TRUE	-1.27045	2.66944e-24	TRUE	0.797478	1.25833e-20	TRUE	Cytokinin-O-glucosyltransferase 2
contig16577	-0.825958	1.38509e-05	TRUE	-1.26997	2.74771e-09	TRUE	0.974824	6.71816e-12	TRUE	Predicted DNA-binding protein, contains SAP domain
contig34908	0.233182	0.129613	FALSE	-1.26897	1.00087e-09	TRUE	0.15074	0.34419	FALSE	5-methyltetrahydropteroyltriglutamate--homocysteine methyltransferase
contig01839	-0.80758	0.00274217	FALSE	-1.25159	3.62157e-05	TRUE	-0.518298	0.0477711	FALSE	Aspartic proteinase nepenthesin-1
contig02433	-0.772476	0.00233219	FALSE	-1.25159	1.28774e-05	TRUE	-1.14296	3.51844e-05	TRUE	Protein DEHYDRATION-INDUCED 19 homolog 3
contig27169	-0.243118	0.408034	FALSE	-1.25159	0.000588904	TRUE	0.502022	0.0569408	FALSE	conserved hypothetical protein
contig23487	-0.634878	0.000302171	TRUE	-1.24327	9.39707e-10	TRUE	-0.6222	0.00050943	TRUE	70 kDa peptidyl-prolyl isomerase
contig00793	-0.08442	0.502051	FALSE	-1.23616	1.02351e-14	TRUE	0.584249	3.24347e-07	TRUE	hypothetical protein
contig23806	-0.605167	0.0115807	FALSE	-1.23599	8.91805e-06	TRUE	-2.31105	2.13011e-12	TRUE	Putative lipoxygenase 5
contig09950	-0.557338	0.0211137	FALSE	-1.23547	1.25738e-05	TRUE	0.228635	0.288417	FALSE	Ras-related protein ARA-4
contig17294	-0.626693	0.0171747	FALSE	-1.23297	4.99533e-05	TRUE	0.388673	0.0843802	FALSE	UFG1
contig16379	-0.716556	0.0117057	FALSE	-1.23053	0.000141519	TRUE	0.37298	0.120635	FALSE	Secretory carrier-associated membrane protein 3
contig24427	-0.0625936	0.786517	FALSE	-1.21682	3.43967e-05	TRUE	-0.238146	0.327626	FALSE	Probable beta-D-xylosidase 7
contig19591	-0.573458	0.00600756	FALSE	-1.21596	5.49562e-07	TRUE	0.505297	0.00426108	FALSE	conserved hypothetical protein
contig33717	-0.240996	0.321027	FALSE	-1.21552	4.85924e-05	TRUE	0.523445	0.0159583	FALSE	Non-specific lipid-transfer protein 4.1
contig15544	0.126147	0.602316	FALSE	-1.21095	0.00013755	TRUE	1.13852	4.04412e-08	TRUE	conserved hypothetical protein
contig05647	-0.487074	0.0996084	FALSE	-1.20268	0.000557203	TRUE	0.237178	0.37329	FALSE	conserved hypothetical protein
contig23516	0.18172	0.398151	FALSE	-1.20268	2.36416e-05	TRUE	-0.0406032	0.8588	FALSE	Allene oxide synthase 4
contig27113	-0.315457	0.092473	FALSE	-1.1995	1.33169e-07	TRUE	0.344221	0.0438271	FALSE	Flavonoid 3'-monooxygenase
contig19264	-0.61851	0.00698905	FALSE	-1.19555	5.80236e-06	TRUE	-0.80184	0.000908104	TRUE	Probable calcium-binding protein CML18
contig14611	-0.164473	0.305654	FALSE	-1.19532	2.18233e-09	TRUE	0.338047	0.0244759	FALSE	Aspartic proteinase nepenthesin-1
contig24892	-0.558351	0.0339815	FALSE	-1.195	9.41584e-05	TRUE	-0.43134	0.101038	FALSE	Probable galacturonosyltransferase-like 9
contig09912	-0.547956	0.000180664	TRUE	-1.19317	2.44373e-12	TRUE	1.03174	1.08914e-19	TRUE	Fasciclin-like arabinogalactan protein 11
contig22525	-0.347911	0.0467188	FALSE	-1.18905	1.64461e-08	TRUE	0.07866	0.635386	FALSE	Late embryogenesis abundant protein Lea5
contig23018	-0.606373	0.0363564	FALSE	-1.18447	0.000379302	TRUE	-0.677301	0.0237301	FALSE	Reticulon-like protein B21
contig16024	-0.206676	0.455616	FALSE	-1.1812	0.000538573	TRUE	0.829187	0.000451691	TRUE	conserved hypothetical protein
contig25247	-0.57746	0.0567332	FALSE	-1.17759	0.000765544	TRUE	-1.16094	0.000697166	TRUE	Coleoptile phototropism protein 1
contig26688	0.319177	0.120096	FALSE	-1.17442	2.20922e-05	TRUE	-0.487924	0.0430391	FALSE	Cysteine-rich receptor-like protein kinase 8
contig08120	-0.743765	8.37804e-06	TRUE	-1.17397	3.56154e-10	TRUE	-0.765897	7.60924e-06	TRUE	Beta-glucosidase 7
contig32069	-0.011171	0.955367	FALSE	-1.17359	3.84942e-06	TRUE	0.627553	0.000582529	TRUE	RhoA GTPase effector DIA/Diaphanous
contig24028	0.212884	0.389678	FALSE	-1.16543	0.000365582	TRUE	-0.255263	0.351635	FALSE	Heparan-alpha-glucosaminide N-acetyltransferase
contig24438	-0.24837	0.00580972	FALSE	-1.16413	2.97561e-26	TRUE	0.518324	1.20469e-10	TRUE	Caffeic acid 3-O-methyltransferase
contig19209	-0.328089	0.00628968	FALSE	-1.16336	7.93437e-16	TRUE	0.611214	4.45619e-09	TRUE	Non-specific lipid-transfer protein 4.1
contig00357	-0.711403	1.75549e-08	TRUE	-1.16215	2.82908e-16	TRUE	0.09459	0.398838	FALSE	Tubulin alpha-2 chain
contig25134	-0.809798	0.00104422	FALSE	-1.16139	2.12822e-05	TRUE	-0.468662	0.0486935	FALSE	Auxin efflux carrier component 1
contig26454	-0.0487961	0.824528	FALSE	-1.15848	2.9997e-05	TRUE	-0.325141	0.167823	FALSE	Probable beta-D-xylosidase 7
contig12065	-0.384522	0.0128464	FALSE	-1.15628	3.18848e-10	TRUE	0.481403	0.000393461	TRUE	UDP-glucuronic acid decarboxylase 1
contig00800	-0.241757	0.0652413	FALSE	-1.14886	6.28519e-13	TRUE	0.638161	2.83779e-08	TRUE	hypothetical protein
contig00784	-0.650359	3.08596e-24	TRUE	-1.14743	3.20266e-56	TRUE	-0.083742	0.157644	FALSE	Non-specific lipid-transfer protein 4.1
0-FOWZWMP02OKCK9	-0.676335	0.0102825	FALSE	-1.14467	0.000118992	TRUE	-0.372447	0.144621	FALSE	Caffeoyl-CoA O-methyltransferase
contig10625	-0.484811	0.00904005	FALSE	-1.13838	1.44377e-07	TRUE	-0.701754	0.00036511	TRUE	hypothetical protein
contig34479	-0.514408	0.0251874	FALSE	-1.13726	1.96304e-05	TRUE	1.40051	8.98521e-17	TRUE	conserved hypothetical protein
contig18180	-0.334827	0.145429	FALSE	-1.13003	3.89241e-05	TRUE	0.623584	0.00171746	FALSE	Uncharacterized GPI-anchored protein At3g06035
contig22771	-0.381124	0.000369011	TRUE	-1.12859	5.45686e-19	TRUE	-1.21269	7.39121e-22	TRUE	Calcium-transporting ATPase 1, plasma membrane-type
contig23805	-0.386866	0.0301085	FALSE	-1.12606	9.47643e-08	TRUE	0.033192	0.844625	FALSE	3-ketoacyl-CoA synthase 17
contig30862	0.286486	2.25271e-06	TRUE	-1.11993	4.68063e-44	TRUE	-0.252043	0.000205993	TRUE	Photosystem II 5 kDa protein, chloroplastic
contig27204	-0.311385	0.205281	FALSE	-1.11243	0.000153851	TRUE	-0.113985	0.638433	FALSE	Uncharacterized GPI-anchored protein At1g27950
contig00323	-0.54494	7.58903e-51	TRUE	-1.10957	5.83357e-156	TRUE	-0.113564	0.00097048	TRUE	Tubulin alpha-3 chain
contig26191	-0.629518	0.0109861	FALSE	-1.10957	7.38426e-05	TRUE	-1.42307	9.25595e-07	TRUE	Probable calcium-binding protein CML16
contig04464	-0.661729	0.000713522	TRUE	-1.10574	4.85862e-07	TRUE	-0.145676	0.424922	FALSE	Auxin-responsive protein IAA31
contig05990	-0.548701	0.00326266	FALSE	-1.10443	2.37031e-07	TRUE	-0.436797	0.0193661	FALSE	Cell elongation protein DIMINUTO
contig10938	-0.519357	0.0501207	FALSE	-1.10156	0.000306829	TRUE	-2.16995	1.72642e-09	TRUE	Subtilisin-chymotrypsin inhibitor-2A
contig26657	-0.0582305	0.764251	FALSE	-1.09834	5.64541e-06	TRUE	0.365762	0.0470869	FALSE	Probable glutathione S-transferase GSTU6
contig00334	-0.556041	0.0312246	FALSE	-1.09405	0.000206927	TRUE	0.418967	0.059805	FALSE	hypothetical protein
contig06218	-0.0201052	0.877178	FALSE	-1.09112	2.16474e-11	TRUE	0.22939	0.0713577	FALSE	Probable cellulose synthase A catalytic subunit 8 [UDP-forming]
contig25897	-0.0989196	0.684178	FALSE	-1.08809	0.000292023	TRUE	-0.315863	0.220538	FALSE	Conserved oligomeric Golgi complex subunit 8
contig12999	-0.335338	0.163801	FALSE	-1.08747	0.000139637	TRUE	0.00740127	0.974521	FALSE	hypothetical protein
contig09120	-0.462621	0.00651557	FALSE	-1.0872	3.51317e-08	TRUE	0.195837	0.20614	FALSE	Microtubule-associated protein TORTIFOLIA1
contig23615	-0.3562	0.0290884	FALSE	-1.08696	1.72002e-08	TRUE	1.24	1.01012e-22	TRUE	Cytochrome P450 71C2
contig10655	-0.346936	0.062814	FALSE	-1.08513	8.63596e-07	TRUE	-0.382863	0.0456861	FALSE	Trans-2,3-enoyl-CoA reductase
contig15609	-0.124418	0.564423	FALSE	-1.08166	4.53296e-05	TRUE	0.704369	0.000225476	TRUE	GDSL esterase/lipase APG
contig25927	-0.378442	0.060739	FALSE	-1.08166	5.11764e-06	TRUE	-0.427588	0.0396317	FALSE	GTP-binding protein SAR1A
contig15966	-0.224835	0.313783	FALSE	-1.0765	6.36987e-05	TRUE	0.345782	0.0939577	FALSE	conserved hypothetical protein
contig25833	-0.821955	8.74468e-10	TRUE	-1.06807	2.20558e-13	TRUE	1.03603	1.5765e-25	TRUE	conserved hypothetical protein
contig18890	-0.450548	0.060454	FALSE	-1.06517	0.000125894	TRUE	0.615062	0.00253489	FALSE	proline-rich protein
contig23493	-0.560858	0.0106285	FALSE	-1.06396	1.97078e-05	TRUE	-0.332918	0.122361	FALSE	Dihydrolipoyllysine-residue acetyltransferase component of pyruvate dehydrogenase complex
contig02028	0.244203	0.048076	FALSE	-1.06314	4.31203e-11	TRUE	0.16129	0.207542	FALSE	Sucrose synthase 1
contig16575	-0.614935	7.20202e-05	TRUE	-1.06221	1.07741e-09	TRUE	0.875824	7.55026e-13	TRUE	conserved hypothetical protein
contig23164	-0.124418	0.415068	FALSE	-1.06176	1.33602e-08	TRUE	0.782371	4.27429e-09	TRUE	Cytochrome P450 77A3
contig14979	-0.816315	0.00392374	FALSE	-1.06148	0.00055219	TRUE	-1.18234	0.000123158	TRUE	Chitin-inducible gibberellin-responsive protein 2
contig22382	-0.449739	8.02517e-08	TRUE	-1.05692	1.04904e-27	TRUE	-0.302347	0.000289304	TRUE	Chlorophyll a-b binding protein 1B, chloroplastic
contig28715	-0.736158	0.00635872	FALSE	-1.05657	0.000370689	TRUE	-0.391556	0.131338	FALSE	Peroxidase 53
contig12869	-0.761686	1.05455e-09	TRUE	-1.05241	1.33663e-14	TRUE	-0.162776	0.156623	FALSE	Disease resistance response protein 206
contig09470	-0.639635	0.0128122	FALSE	-1.05228	0.000249127	TRUE	-0.735017	0.0058675	FALSE	3-oxoacyl-[acyl-carrier-protein] synthase I, chloroplastic
contig16567	-0.475611	0.00453324	FALSE	-1.04995	5.0106e-08	TRUE	-0.234943	0.15224	FALSE	Major facilitator superfamily domain-containing protein 5
contig10520	-0.485865	1.98529e-07	TRUE	-1.04812	1.37428e-22	TRUE	1.20505	2.48827e-64	TRUE	14 kDa proline-rich protein DC2.15
contig24351	-0.388127	0.00410932	FALSE	-1.04621	3.31308e-11	TRUE	0.196275	0.115793	FALSE	Alpha-1,4-glucan-protein synthase [UDP-forming] 1
contig15763	-0.861056	0.000225482	TRUE	-1.03699	3.46399e-05	TRUE	-1.47101	2.81859e-08	TRUE	CBL-interacting protein kinase 23
contig03181	-0.651461	0.0119334	FALSE	-1.03436	0.000331185	TRUE	0.24814	0.273057	FALSE	Tyrosine/DOPA decarboxylase 5
contig03864	-0.214055	0.37286	FALSE	-1.03436	0.000331185	TRUE	-0.554824	0.0329783	FALSE	Probable phenylalanyl-tRNA synthetase beta chain
contig26358	-0.389097	0.00660282	FALSE	-1.02833	6.62111e-10	TRUE	-0.0517265	0.707713	FALSE	hypothetical protein
contig09489	-0.379336	0.0266037	FALSE	-1.02796	2.46886e-07	TRUE	0.494147	0.000998261	TRUE	Laccase-12/13
contig27160	-0.36541	0.022387	FALSE	-1.02703	3.8015e-08	TRUE	0.881065	2.18546e-11	TRUE	Uncharacterized protein At4g06744
contig07375	-0.318989	0.00319035	FALSE	-1.02065	9.87766e-16	TRUE	0.173183	0.0877343	FALSE	Endoglucanase 24
contig02022	0.0588312	0.215948	FALSE	-1.01681	3.28569e-65	TRUE	-0.0841774	0.090757	FALSE	Sucrose synthase 1
contig00803	-0.41222	0.000318412	TRUE	-1.01559	1.63662e-14	TRUE	0.0719475	0.503375	FALSE	Non-specific lipid-transfer protein 4.1
contig06576	-0.0261404	0.903004	FALSE	-1.01176	0.000132926	TRUE	0.0841916	0.695192	FALSE	hypothetical protein
contig12189	-0.495341	0.00367361	FALSE	-1.00931	1.95927e-07	TRUE	-0.898845	1.48164e-06	TRUE	Probable mitochondrial 2-oxoglutarate/malate carrier protein
contig24103	-0.141175	0.221833	FALSE	-1.00795	5.49001e-13	TRUE	0.246363	0.0255528	FALSE	Uncharacterized membrane protein At1g06890
contig22360	-0.58192	0.0221886	FALSE	-1.00648	0.000413013	TRUE	0.264983	0.237529	FALSE	hypothetical protein
contig12068	0.085505	0.261262	FALSE	-1.00472	8.57747e-26	TRUE	0.190242	0.0126766	FALSE	UDP-glucuronic acid decarboxylase 1
contig02026	0.549452	0.00166602	FALSE	-1.00104	2.58226e-05	TRUE	0.320319	0.0844927	FALSE	hypothetical protein
contig08685	0.486043	0.0709199	FALSE	1.01145	7.6314e-05	TRUE	-0.183413	0.552296	FALSE	hypothetical protein
contig09215	0.699037	2.46565e-14	TRUE	1.02044	1.21408e-29	TRUE	-0.530474	4.68553e-06	TRUE	Beta-fructofuranosidase, insoluble isoenzyme 4
contig03142	0.125033	0.711154	FALSE	1.02143	0.000685034	TRUE	-0.0505187	0.886971	FALSE	hypothetical protein
contig08396	0.681356	0.000512064	TRUE	1.02369	1.02241e-07	TRUE	0.861609	9.02616e-06	TRUE	hypothetical protein
contig09214	0.636697	1.25241e-11	TRUE	1.02437	4.0387e-29	TRUE	-0.551907	2.86874e-06	TRUE	Beta-fructofuranosidase, insoluble isoenzyme 4
contig23719	0.581462	0.0523863	FALSE	1.02525	0.000385634	TRUE	0.386545	0.222067	FALSE	Probable mitochondrial saccharopine dehydrogenase At5g39410
contig15459	0.00802625	0.961698	FALSE	1.03018	1.53825e-12	TRUE	-0.0336449	0.844822	FALSE	NAC domain-containing protein 68
contig06925	0.783476	0.00363923	FALSE	1.03135	0.000123164	TRUE	-0.109412	0.733343	FALSE	Myb-like protein J
contig14804	-0.192029	0.570415	FALSE	1.03381	0.000283035	TRUE	0.212516	0.509468	FALSE	Alanine--glyoxylate aminotransferase 2 homolog 3, mitochondrial
contig11785	0.143608	0.543444	FALSE	1.03837	8.22785e-07	TRUE	-0.222421	0.387043	FALSE	UPF0737 protein 2
contig25006	0.493163	0.00165543	FALSE	1.04659	1.6484e-12	TRUE	-0.0564193	0.748626	FALSE	Isoflavone reductase homolog
contig22695	0.214788	0.388976	FALSE	1.04762	3.09244e-06	TRUE	-0.232895	0.397264	FALSE	UPF0202 protein At3g57940
contig15538	0.903027	2.95439e-07	TRUE	1.0502	4.17864e-09	TRUE	0.0620989	0.765379	FALSE	conserved hypothetical protein
contig34777	0.552631	0.0154152	FALSE	1.05327	1.30628e-06	TRUE	0.957943	1.0258e-05	TRUE	hypothetical protein
contig18729	0.621558	0.0344489	FALSE	1.05584	0.000197746	TRUE	-0.155216	0.651226	FALSE	Glutathione S-transferase 4
contig25083	0.717773	0.0130208	FALSE	1.05584	0.000197746	TRUE	0.24814	0.43833	FALSE	Insulin-degrading enzyme
contig28979	0.717773	0.0130208	FALSE	1.05584	0.000197746	TRUE	-0.109412	0.748061	FALSE	conserved hypothetical protein
contig27065	0.685418	0.00285728	FALSE	1.0613	2.17245e-06	TRUE	-0.0870446	0.745572	FALSE	2-oxoisovalerate dehydrogenase subunit beta, mitochondrial
contig33578	0.485112	0.0805789	FALSE	1.06419	4.65686e-05	TRUE	-1.02015	0.0055655	FALSE	Probable non-specific lipid-transfer protein AKCS9
contig02016	0.375012	0.194724	FALSE	1.07034	6.02228e-05	TRUE	0.00606482	0.984629	FALSE	Putative aconitate hydratase, cytoplasmic
contig09149	0.477822	0.0823702	FALSE	1.07034	3.42024e-05	TRUE	0.151115	0.611167	FALSE	CTP synthase
contig19045	0.623925	0.0295441	FALSE	1.07034	0.000106234	TRUE	0.548119	0.064628	FALSE	conserved hypothetical protein
contig22543	0.323665	0.301758	FALSE	1.07034	0.000187789	TRUE	0.212516	0.514809	FALSE	Probable WRKY transcription factor 19
contig29084	0.289519	0.064552	FALSE	1.07399	4.41148e-14	TRUE	1.45177	1.22162e-28	TRUE	Dosage compensation complex, subunit MLE
contig12171	0.894683	8.11836e-08	TRUE	1.08305	1.13819e-10	TRUE	0.346533	0.0642456	FALSE	Two-component response regulator ARR1
contig23479	0.541184	0.0894005	FALSE	1.08673	0.000315054	TRUE	-0.0587863	0.870634	FALSE	conserved hypothetical protein
contig26390	-0.043778	0.86062	FALSE	1.08673	3.48913e-07	TRUE	0.458272	0.0495648	FALSE	Probable glutathione S-transferase GSTU6
contig15595	-0.194603	0.516319	FALSE	1.08721	1.3547e-05	TRUE	-0.137982	0.649018	FALSE	Probable AMP deaminase
contig26706	-0.169068	0.51312	FALSE	1.0914	4.48243e-07	TRUE	0.724966	0.00134309	FALSE	hypothetical protein
contig29169	0.174042	0.441243	FALSE	1.09568	4.61368e-08	TRUE	-0.336378	0.18212	FALSE	Thaumatin-like protein
contig34767	-0.361954	0.0924463	FALSE	1.10294	2.14008e-10	TRUE	-0.393205	0.0749969	FALSE	hypothetical protein
contig02094	0.656254	0.00340239	FALSE	1.10389	3.11975e-07	TRUE	0.102333	0.684497	FALSE	Protein argonaute 1C
contig30459	-0.288891	0.432315	FALSE	1.11098	0.000216888	TRUE	-0.746842	0.0662994	FALSE	TOM1-like protein 2
contig05067	0.913482	4.32502e-09	TRUE	1.11656	9.11449e-13	TRUE	-0.154855	0.417939	FALSE	1-aminocyclopropane-1-carboxylate oxidase 1
contig08150	0.00915411	0.965208	FALSE	1.11717	5.71313e-10	TRUE	0.393963	0.0493909	FALSE	Inositol-1,4,5-triphosphate 5-phosphatase (synaptojanin), INP51/INP52/INP53 family
contig03985	-0.965121	0.0336837	FALSE	1.11925	0.000682561	TRUE	-0.121903	0.761088	FALSE	hypothetical protein
contig05802	0.859624	6.24921e-05	TRUE	1.11967	1.59273e-07	TRUE	-1.57408	2.49315e-06	TRUE	hypothetical protein
contig23878	0.686409	0.00382012	FALSE	1.12692	8.41126e-07	TRUE	-0.170813	0.54342	FALSE	Monodehydroascorbate reductase
contig01153	0.0310572	0.937533	FALSE	1.13308	0.000881911	TRUE	-0.220444	0.601982	FALSE	hypothetical protein
contig18902	0.330617	0.379539	FALSE	1.13308	0.000881911	TRUE	-0.735017	0.111691	FALSE	hypothetical protein
contig14899	0.314987	0.22105	FALSE	1.13361	1.07636e-06	TRUE	0.109422	0.687861	FALSE	Methylthioribose kinase
contig28047	0.085505	0.74541	FALSE	1.14073	5.79699e-07	TRUE	0.0869848	0.746258	FALSE	conserved hypothetical protein
contig30787	0.77582	0.0044623	FALSE	1.14073	1.86988e-05	TRUE	1.24494	1.25311e-06	TRUE	Dosage compensation complex, subunit MLE
contig32995	0.136131	0.721653	FALSE	1.14073	0.000639818	TRUE	0.492624	0.179271	FALSE	one helix protein
contig14116	0.483469	0.0192202	FALSE	1.14315	2.46383e-09	TRUE	-0.130786	0.5771	FALSE	F-box/LRR-repeat protein 16
contig23109	0.789112	0.00972536	FALSE	1.15829	0.000101195	TRUE	0.811153	0.0089825	FALSE	Large subunit GTPase 1 homolog
contig28492	0.541184	0.0894005	FALSE	1.15829	0.000101195	TRUE	0.292686	0.388835	FALSE	HVA22-like protein e
contig07277	0.532964	0.021801	FALSE	1.15935	9.06331e-08	TRUE	-0.831878	0.00564329	FALSE	Alpha-aminoadipic semialdehyde synthase
contig06838	0.858095	4.48528e-05	TRUE	1.16345	2.0708e-08	TRUE	0.151115	0.533499	FALSE	hypothetical protein
contig10121	0.209494	0.354054	FALSE	1.16691	4.74754e-09	TRUE	0.418967	0.059805	FALSE	Pathogenesis-related protein PRMS
contig18075	-0.0779937	0.844084	FALSE	1.16988	0.000432995	TRUE	0.160048	0.680418	FALSE	Rho GDP-dissociation inhibitor 1
contig33689	-0.461983	0.204167	FALSE	1.17291	3.91482e-05	TRUE	-0.128521	0.713973	FALSE	conserved hypothetical protein
contig35465	-0.914495	0.000103847	TRUE	1.17531	5.75485e-12	TRUE	-0.515405	0.021689	FALSE	Pathogenesis-related protein PRB1-2
contig06007	0.755032	2.8043e-06	TRUE	1.17758	4.20656e-14	TRUE	0.0693211	0.708384	FALSE	Putative transporter ZK637.1
contig12975	0.846039	1.28475e-05	TRUE	1.18137	5.49816e-10	TRUE	-0.242679	0.310188	FALSE	conserved hypothetical protein
contig07698	0.344239	0.186566	FALSE	1.18423	4.40782e-07	TRUE	-1.00988	0.00269062	FALSE	Histone H1
contig11691	0.940307	0.000247438	TRUE	1.18818	3.39393e-06	TRUE	-0.13262	0.674247	FALSE	Amino acid permease 3
contig09781	0.649406	0.0922681	FALSE	1.20213	0.000981543	TRUE	0.389393	0.344621	FALSE	Ethylene-responsive transcription factor 10
contig10677	-0.08442	0.809469	FALSE	1.20784	3.36847e-05	TRUE	1.29052	4.6304e-06	TRUE	Ribosomal RNA large subunit methyltransferase N
contig24372	0.908627	0.00880435	FALSE	1.2179	0.000371141	TRUE	-0.165996	0.697243	FALSE	conserved hypothetical protein
contig02467	0.421788	0.0499392	FALSE	1.2209	3.77449e-10	TRUE	0.265627	0.239254	FALSE	Ethylene-responsive transcription factor 1
contig06393	1.03304	0.00158847	FALSE	1.22646	0.000194794	TRUE	0.405161	0.27662	FALSE	Gibberellin receptor GID1
contig13521	0.385065	0.108922	FALSE	1.22987	1.22827e-08	TRUE	0.512076	0.0328234	FALSE	conserved hypothetical protein
contig30214	0.0183908	0.966659	FALSE	1.2315	0.000903718	TRUE	-0.246916	0.599645	FALSE	Histone H2B.2
contig12229	0.348539	0.327319	FALSE	1.23384	0.000102494	TRUE	-0.109412	0.780886	FALSE	Electron transfer flavoprotein subunit alpha, mitochondrial
contig01159	-0.289534	0.225591	FALSE	1.23446	1.00987e-10	TRUE	-0.770206	0.00367657	FALSE	hypothetical protein
contig29724	0.606337	0.11871	FALSE	1.23608	0.000652424	TRUE	0.212516	0.616924	FALSE	Tyrosine aminotransferase
contig06482	0.0330376	0.865122	FALSE	1.24027	4.23657e-14	TRUE	-0.922414	8.29275e-05	TRUE	Delta-1-pyrroline-5-carboxylate dehydrogenase 12A1, mitochondrial
contig16878	0.876918	0.0119273	FALSE	1.24764	0.000246766	TRUE	-0.239997	0.57868	FALSE	F-box/LRR-repeat protein 14
contig21136	0.773561	0.0103614	FALSE	1.25091	1.51116e-05	TRUE	0.657301	0.0365546	FALSE	protein kinase Xa21, receptor type precursor
contig32464	-0.72185	0.103509	FALSE	1.25394	0.000129538	TRUE	0.690563	0.0513759	FALSE	conserved hypothetical protein
contig25167	-0.21935	0.508586	FALSE	1.26299	2.25901e-06	TRUE	-0.179802	0.593124	FALSE	Hsp70 nucleotide exchange factor fes1
contig04199	0.419924	0.295473	FALSE	1.26924	0.00043078	TRUE	0.0812712	0.851666	FALSE	Proton-coupled amino acid transporter 4
contig01912	0.510811	0.110752	FALSE	1.27018	1.38175e-05	TRUE	0.127627	0.714988	FALSE	Calcium-dependent protein kinase 3
contig10918	0.448075	0.166412	FALSE	1.27018	1.38175e-05	TRUE	-0.00987672	0.977986	FALSE	F-box/kelch-repeat protein At1g80440
0-FOWZWMP02N5PCE	-1.10212	0.00486061	FALSE	1.2796	2.06206e-06	TRUE	0.0644171	0.843584	FALSE	Peroxidase 1
0-FUZKD2G01CAMAV	0.89286	0.0077221	FALSE	1.28091	8.56697e-05	TRUE	1.26314	8.30164e-05	TRUE	O-methyltransferase
contig08687	0.312276	0.275007	FALSE	1.28658	3.10997e-07	TRUE	0.0841916	0.781739	FALSE	conserved hypothetical protein
contig27112	-0.200799	0.507724	FALSE	1.28943	1.21156e-07	TRUE	-0.386946	0.226129	FALSE	hypothetical protein
contig31428	-0.57746	0.119776	FALSE	1.2949	3.53206e-06	TRUE	0.637014	0.0380428	FALSE	Uncharacterized protein At2g27730, mitochondrial
contig14974	0.241241	0.0914068	FALSE	1.29551	1.35811e-25	TRUE	0.407961	0.00400722	FALSE	5'-adenylylsulfate reductase 1, chloroplastic
contig14448	0.822471	0.00298712	FALSE	1.29861	9.96931e-07	TRUE	-0.0505187	0.877983	FALSE	CBL-interacting protein kinase 15
contig24639	0.419924	0.295473	FALSE	1.30167	0.00028261	TRUE	-0.223583	0.625578	FALSE	Homeobox-leucine zipper protein HOX22
contig24988	0.649406	0.0172694	FALSE	1.30167	2.82613e-07	TRUE	0.470313	0.101612	FALSE	Thioredoxin-like 1
contig04351	0.812487	0.0149757	FALSE	1.30828	4.08992e-05	TRUE	-0.186034	0.646321	FALSE	AF-4 domain containing protein-like protein
contig14973	0.085505	0.81256	FALSE	1.31065	1.5681e-05	TRUE	0.570068	0.0922034	FALSE	conserved hypothetical protein
contig20623	0.294092	0.315976	FALSE	1.31725	2.55952e-07	TRUE	0.96859	0.000277549	TRUE	Subtilisin-chymotrypsin inhibitor-2B (Fragment)
contig25179	-0.0323315	0.911691	FALSE	1.31916	3.88801e-08	TRUE	-0.000478024	0.998712	FALSE	conserved hypothetical protein
contig33166	-0.0664981	0.887079	FALSE	1.33337	0.00048799	TRUE	-1.10941	0.0528033	FALSE	Histone H2B.10
contig00587	0.39982	0.0107134	FALSE	1.34283	3.06481e-22	TRUE	0.712781	2.55392e-06	TRUE	conserved hypothetical protein
contig20044	0.380961	0.110268	FALSE	1.34426	1.56563e-10	TRUE	0.753084	0.000974951	TRUE	Bowman-Birk type trypsin inhibitor
contig31000	0.27395	0.36287	FALSE	1.35005	2.07683e-07	TRUE	0.693142	0.0153272	FALSE	2-oxoisovalerate dehydrogenase subunit beta, mitochondrial
contig08535	0.12027	0.704079	FALSE	1.36814	2.54734e-07	TRUE	-0.897109	0.0200123	FALSE	Basic 7S globulin 2
contig15092	-0.702991	0.190071	FALSE	1.37085	0.00043603	TRUE	-0.57598	0.282445	FALSE	Lipoamide acyltransferase component of branched-chain alpha-keto acid dehydrogenase complex, mitochondrial
contig06486	0.223009	0.42853	FALSE	1.37602	9.89799e-09	TRUE	0.0280911	0.924773	FALSE	Probable aldehyde dehydrogenase
contig25794	0.910826	0.000100432	TRUE	1.38313	7.2827e-10	TRUE	0.262269	0.326966	FALSE	Gibberellin 20 oxidase 1
contig23825	0.322834	0.0427109	FALSE	1.38959	6.48106e-24	TRUE	0.133982	0.425362	FALSE	Formate dehydrogenase 1, mitochondrial
contig29765	0.630939	0.0386415	FALSE	1.39071	5.83584e-07	TRUE	0.132345	0.696792	FALSE	Ribonuclease 1
contig08686	0.89286	0.00440055	FALSE	1.39946	2.82617e-06	TRUE	1.09516	0.000395475	TRUE	Abscisic stress-ripening protein 1
contig01473	0.340762	0.330955	FALSE	1.40155	3.87767e-06	TRUE	0.0656743	0.861115	FALSE	hypothetical protein
contig35113	0.570932	0.0953991	FALSE	1.40376	5.32199e-06	TRUE	0.765057	0.0236178	FALSE	Ubiquitin
contig30597	-0.166034	0.696815	FALSE	1.41744	2.60486e-05	TRUE	-0.183413	0.674305	FALSE	hypothetical protein
contig30251	0.588005	0.123394	FALSE	1.42084	3.58278e-05	TRUE	-0.465556	0.319596	FALSE	conserved hypothetical protein
contig20651	-1.54676	0.00146366	FALSE	1.42357	2.49738e-06	TRUE	-1.41975	0.00345739	FALSE	Pathogenesis-related protein PRB1-3
contig23499	0.103207	0.518289	FALSE	1.42398	4.89185e-27	TRUE	0.323877	0.0391408	FALSE	4-hydroxyphenylpyruvate dioxygenase
contig14379	0.53029	0.0920271	FALSE	1.43024	3.33408e-07	TRUE	-0.635481	0.106178	FALSE	Glucose-1-phosphate adenylyltransferase large subunit 1, chloroplastic/amyloplastic
contig23226	0.174042	0.441243	FALSE	1.43047	3.9733e-14	TRUE	0.351678	0.116044	FALSE	conserved hypothetical protein
contig02408	0.627582	1.4082e-19	TRUE	1.46868	1.21894e-122	TRUE	0.123291	0.110551	FALSE	Dehydrin COR410
contig14367	0.261535	0.130283	FALSE	1.46988	7.15622e-24	TRUE	-0.535505	0.00822953	FALSE	Aldehyde dehydrogenase family 7 member A1
contig12702	0.97859	0.0361282	FALSE	1.48022	0.00089235	TRUE	0.1056	0.849024	FALSE	Ethylene-responsive transcription factor 9
contig20839	-0.551925	0.364658	FALSE	1.48022	0.00089235	TRUE	-0.135408	0.814898	FALSE	Dosage compensation complex, subunit MLE
contig29302	0.600078	0.228827	FALSE	1.48022	0.00089235	TRUE	-0.135408	0.814898	FALSE	Cytokinin-O-glucosyltransferase 2
contig34860	-1.39992	0.047132	FALSE	1.48022	0.00089235	TRUE	0.928723	0.0535002	FALSE	Pathogenesis-related protein PRB1-3
contig08149	-0.277065	0.588385	FALSE	1.48538	0.000154442	TRUE	0.566153	0.210065	FALSE	hypothetical protein
contig11721	-0.10714	0.747992	FALSE	1.5033	1.02557e-08	TRUE	-0.408973	0.25434	FALSE	Probable ornithine aminotransferase
contig06891	-0.0613364	0.87035	FALSE	1.50846	4.12622e-07	TRUE	1.01321	0.00146853	FALSE	NAC transcription factor
contig18719	0.516139	0.191036	FALSE	1.51025	1.25617e-05	TRUE	0.212516	0.616924	FALSE	Histone H3.3
contig26636	-0.0140307	0.97911	FALSE	1.51395	0.000403111	TRUE	0.212516	0.686243	FALSE	conserved hypothetical protein
contig32432	-0.0140307	0.97911	FALSE	1.51395	0.000403111	TRUE	-1.69437	0.0206432	FALSE	conserved hypothetical protein
contig07283	0.085505	0.844131	FALSE	1.5178	1.7191e-05	TRUE	-0.0769909	0.86614	FALSE	Zinc finger CCCH domain-containing protein 19
contig14847	0.822471	2.68162e-05	TRUE	1.54097	1.10709e-17	TRUE	0.142126	0.527664	FALSE	SNF1-related protein kinase regulatory subunit gamma 1
contig00698	0.326513	0.337685	FALSE	1.55577	5.57308e-08	TRUE	0.753084	0.0197128	FALSE	Xyloglucan endotransglucosylase/hydrolase protein 22
contig15091	1.04486	0.0102797	FALSE	1.55577	6.02676e-05	TRUE	0.212516	0.658116	FALSE	Lipoamide acyltransferase component of branched-chain alpha-keto acid dehydrogenase complex, mitochondrial
contig22294	0.174314	0.490942	FALSE	1.55577	6.12125e-14	TRUE	1.64463	2.18331e-16	TRUE	NBS-LRR disease resistance protein homologue
contig24684	0.684967	0.0323399	FALSE	1.55577	5.57308e-08	TRUE	0.0750122	0.836392	FALSE	conserved hypothetical protein
contig26783	0.865379	0.000407023	TRUE	1.55965	4.98978e-12	TRUE	0.806523	0.00140209	FALSE	BURP domain-containing protein 10
contig06396	1.0538	0.00338716	FALSE	1.5647	4.9249e-06	TRUE	0.33281	0.423791	FALSE	Gibberellin receptor GID1
contig25473	0.919495	0.0124908	FALSE	1.5647	4.9249e-06	TRUE	0.0812712	0.851666	FALSE	Homogentisate 1,2-dioxygenase
contig02412	0.583005	0.198956	FALSE	1.56784	8.2434e-05	TRUE	1.21252	0.00352392	FALSE	Dehydrin COR410
contig19752	-0.592567	0.301521	FALSE	1.5813	0.000112716	TRUE	-0.980129	0.117605	FALSE	Wall-associated receptor kinase 5
contig06105	0.812487	0.00058007	TRUE	1.58392	1.73705e-13	TRUE	0.712087	0.0037037	FALSE	Bowman-Birk type trypsin inhibitor
contig26091	0.910418	0.00231708	FALSE	1.59641	7.43091e-09	TRUE	0.212516	0.537195	FALSE	Probable protein phosphatase 2C 50
contig18244	0.731868	0.0542745	FALSE	1.61717	1.89553e-06	TRUE	-0.311046	0.503729	FALSE	conserved hypothetical protein
contig06484	0.840393	0.0603423	FALSE	1.61878	6.92888e-05	TRUE	0.212516	0.676527	FALSE	Delta-1-pyrroline-5-carboxylate dehydrogenase 12A1, mitochondrial
contig19517	-0.566572	0.24459	FALSE	1.62883	2.56831e-06	TRUE	-2.24692	0.000731229	TRUE	Cytochrome P450 71C2
contig31322	0.795998	0.143245	FALSE	1.62883	0.000883407	TRUE	0.753084	0.178226	FALSE	conserved hypothetical protein
contig23404	0.132811	0.472065	FALSE	1.6408	1.44802e-28	TRUE	0.350019	0.053945	FALSE	Uncharacterized protein sll0103
contig10917	1.01395	0.00115108	FALSE	1.64596	1.53341e-08	TRUE	0.615871	0.0711057	FALSE	conserved hypothetical protein
contig27687	0.144399	0.726072	FALSE	1.6553	5.31662e-07	TRUE	-0.465556	0.319596	FALSE	conserved hypothetical protein
contig18962	0.600078	0.140524	FALSE	1.66898	2.13067e-06	TRUE	-0.272911	0.572559	FALSE	conserved hypothetical protein
contig32016	-0.0749597	0.825622	FALSE	1.67041	1.72392e-10	TRUE	-0.128521	0.713973	FALSE	Subtilisin-chymotrypsin inhibitor-2B (Fragment)
contig24963	0.085505	0.862784	FALSE	1.67218	1.90418e-05	TRUE	0.125053	0.803167	FALSE	Homeobox-leucine zipper protein HOX22
contig33783	0.085505	0.871033	FALSE	1.67441	5.73702e-05	TRUE	0.553553	0.264305	FALSE	conserved hypothetical protein
contig34789	-0.361954	0.524801	FALSE	1.67441	5.73702e-05	TRUE	1.00606	0.0282148	FALSE	hypothetical protein
contig16288	0.706993	0.163993	FALSE	1.67733	0.00017405	TRUE	0.512076	0.339859	FALSE	Putative glutamine amidotransferase-like protein C13C5.04
contig23855	0.139953	0.723967	FALSE	1.67733	1.10254e-07	TRUE	-0.0956066	0.820561	FALSE	Cleavage stimulation factor subunit 2
contig07118	0.822471	0.0248076	FALSE	1.67915	3.2589e-07	TRUE	1.05382	0.00337342	FALSE	Hydroxyacylglutathione hydrolase 3, mitochondrial
contig01154	0.085505	0.76692	FALSE	1.68952	1.07403e-13	TRUE	-0.43134	0.180598	FALSE	hypothetical protein
contig19500	-1.09892	0.00191839	FALSE	1.68952	1.07403e-13	TRUE	0.183369	0.52662	FALSE	hypothetical protein
contig25994	0.588005	0.275968	FALSE	1.70261	0.000235869	TRUE	0.0869848	0.884943	FALSE	Probable protein phosphatase 2C 68
contig30629	1.26608	0.003182	FALSE	1.71189	3.46972e-05	TRUE	0.627553	0.199901	FALSE	Insulin-degrading enzyme
contig31591	0.822471	0.0760074	FALSE	1.71189	3.46972e-05	TRUE	-0.234943	0.679408	FALSE	Phosphatidylserine synthase 2
contig14369	0.51213	0.00913302	FALSE	1.73673	8.26413e-26	TRUE	-0.11719	0.600366	FALSE	Aldehyde dehydrogenase family 7 member A1
contig05804	0.908627	3.44377e-05	TRUE	1.73727	1.56198e-18	TRUE	-2.10941	2.37977e-08	TRUE	hypothetical protein
contig16789	0.725329	0.00918337	FALSE	1.74	8.07285e-13	TRUE	0.0716532	0.821943	FALSE	hypothetical protein
contig09420	1.00304	0.0837346	FALSE	1.74841	0.000979966	TRUE	1.04259	0.076299	FALSE	Uncharacterized membrane protein YOL092W
contig12230	0.500542	0.361018	FALSE	1.74841	0.000141148	TRUE	-0.787484	0.260235	FALSE	Electron transfer flavoprotein subunit alpha, mitochondrial
contig33443	-0.277065	0.701965	FALSE	1.74841	0.000979966	TRUE	-0.957409	0.249735	FALSE	conserved hypothetical protein
contig15090	0.933502	0.0936878	FALSE	1.76633	0.000429839	TRUE	-0.109412	0.87241	FALSE	Lipoamide acyltransferase component of branched-chain alpha-keto acid dehydrogenase complex, mitochondrial
contig01867	0.801712	0.0959312	FALSE	1.77395	2.79382e-05	TRUE	-0.594839	0.342245	FALSE	Beta-amylase
contig34278	-0.821386	0.182613	FALSE	1.78404	1.24817e-05	TRUE	2.66318	9.88834e-15	TRUE	Peroxidase 1
contig24546	1.17297	0.00548434	FALSE	1.79281	5.58912e-06	TRUE	1.16671	0.0068859	FALSE	conserved hypothetical protein
contig07274	0.714757	4.07926e-06	TRUE	1.7994	3.04561e-41	TRUE	-0.382863	0.0456861	FALSE	Alpha-aminoadipic semialdehyde synthase
contig09497	1.67047	0.00122365	FALSE	1.80731	0.00057701	TRUE	1.56615	0.0035501	FALSE	Eukaryotic translation initiation factor 6
3-GH8N3EB01CQG7Y	1.23751	0.0262731	FALSE	1.80731	0.00057701	TRUE	-0.150054	0.835632	FALSE	Histone H2B.2
contig07333	1.03304	0.0255461	FALSE	1.81142	1.66209e-05	TRUE	0.727089	0.144359	FALSE	Beta-glucosidase 31
contig01933	0.777383	0.121354	FALSE	1.84239	2.20516e-05	TRUE	-4.48792	0.000436445	TRUE	hypothetical protein
contig33481	1.25543	0.0330056	FALSE	1.85694	0.000770292	TRUE	0.912955	0.15246	FALSE	hypothetical protein
contig30740	1.00304	0.0837346	FALSE	1.86389	0.000337148	TRUE	1.04259	0.076299	FALSE	conserved hypothetical protein
contig00530	0.570932	0.335662	FALSE	1.86943	0.000148399	TRUE	0.350019	0.577979	FALSE	hypothetical protein
contig14380	0.570932	0.335662	FALSE	1.86943	0.000148399	TRUE	-0.787484	0.304071	FALSE	Glucose-1-phosphate adenylyltransferase large subunit 1, chloroplastic/amyloplastic
contig26269	0.852141	5.56944e-17	TRUE	1.89155	1.71434e-101	TRUE	-2.29938	1.32951e-37	TRUE	Horcolin
contig20649	-0.0546727	0.847559	FALSE	1.90042	2.05274e-19	TRUE	-0.372447	0.224829	FALSE	Pathogenesis-related protein PRB1-3
contig34899	0.856023	0.0479908	FALSE	1.91834	3.07068e-07	TRUE	0.125053	0.803167	FALSE	conserved hypothetical protein
contig14368	0.835527	1.20946e-05	TRUE	1.94541	1.75464e-32	TRUE	0.212516	0.327849	FALSE	Aldehyde dehydrogenase family 7 member A1
contig00289	0.863113	0.0700494	FALSE	1.95228	1.97895e-06	TRUE	-0.424914	0.484736	FALSE	Dosage compensation complex, subunit MLE
contig06483	0.788119	0.00183012	FALSE	1.95557	9.26792e-20	TRUE	-0.0336449	0.91003	FALSE	Probable aldehyde dehydrogenase
contig08049	1.1444	0.0195495	FALSE	1.95787	9.88613e-06	TRUE	-0.372447	0.567201	FALSE	Eukaryotic peptide chain release factor subunit 1-2
contig26432	0.874001	0.103285	FALSE	1.96141	2.21791e-05	TRUE	-0.0769909	0.905123	FALSE	hypothetical protein
contig11512	0.863113	0.0700494	FALSE	1.98545	1.14903e-06	TRUE	0.312051	0.559882	FALSE	Medium-chain-fatty-acid--CoA ligase
contig23640	0.844497	0.0886542	FALSE	1.99049	2.56019e-06	TRUE	1.55647	0.000507789	TRUE	Enolase 1
contig16406	0.948001	0.0734744	FALSE	2.00323	1.27885e-05	TRUE	1.27665	0.0124574	FALSE	F-box protein 7
contig28263	1.0855	0.0940626	FALSE	2.04958	0.000330307	TRUE	0.212516	0.782582	FALSE	salt-inducible protein kinase
contig30053	1.22301	0.0209381	FALSE	2.05584	1.63992e-05	TRUE	0.47555	0.439825	FALSE	Photosystem II 10 kDa polypeptide, chloroplastic
contig27366	0.722935	4.24551e-06	TRUE	2.06391	4.77372e-57	TRUE	-2.00632	6.74704e-15	TRUE	conserved hypothetical protein
contig27495	1.20098	0.0801677	FALSE	2.07034	0.000752421	TRUE	-0.372447	0.685778	FALSE	conserved hypothetical protein
contig30618	0.959974	0.179797	FALSE	2.07034	0.000752421	TRUE	1.71502	0.00747368	FALSE	High molecular mass early light-inducible protein HV58, chloroplastic
contig32110	1.82247	0.00310569	FALSE	2.07034	0.000752421	TRUE	0.434908	0.586863	FALSE	conserved hypothetical protein
contig10927	-0.236423	0.728867	FALSE	2.09891	9.32634e-06	TRUE	-0.109412	0.87241	FALSE	Predicted DNA-binding protein, contains SAP domain
contig17049	0.530916	0.0539102	FALSE	2.11864	2.19025e-22	TRUE	-0.0941456	0.763886	FALSE	Isovaleryl-CoA dehydrogenase 2, mitochondrial (Fragment)
contig29226	1.0855	0.014246	FALSE	2.12692	3.24665e-08	TRUE	0.00606482	0.991125	FALSE	hypothetical protein
contig02657	1.40743	0.0335718	FALSE	2.14073	0.000420207	TRUE	1.08698	0.128365	FALSE	Putative disease resistance protein RGA4
contig11875	1.67047	0.00829105	FALSE	2.14073	0.000420207	TRUE	1.43491	0.0330041	FALSE	Periplasmic beta-glucosidase
contig32883	-0.499458	0.587854	FALSE	2.14073	0.000420207	TRUE	1.32799	0.0527509	FALSE	Subtilisin-chymotrypsin inhibitor-2A
contig01464	0.78065	0.047896	FALSE	2.16988	1.78905e-11	TRUE	0.34376	0.428979	FALSE	hypothetical protein
contig14064	0.600078	0.140524	FALSE	2.16988	1.78905e-11	TRUE	-1.00988	0.0661006	FALSE	conserved hypothetical protein
contig20210	1.57093	0.0259067	FALSE	2.18137	0.000952951	TRUE	0.697943	0.404746	FALSE	hypothetical protein
contig32205	1.67047	0.00829105	FALSE	2.20784	0.000233063	TRUE	0.434908	0.586863	FALSE	SNF1-related protein kinase regulatory subunit beta-1
contig14544	0.643715	8.94089e-05	TRUE	2.21505	7.02206e-65	TRUE	-0.454241	0.0252008	FALSE	Methylcrotonoyl-CoA carboxylase beta chain, mitochondrial
contig31944	-0.0519985	0.934205	FALSE	2.2315	4.25739e-07	TRUE	2.07501	3.0969e-06	TRUE	hypothetical protein
contig06584	0.785945	0.081842	FALSE	2.24027	8.65848e-10	TRUE	-1.46556	0.0314627	FALSE	Uncharacterized protein R102.4
contig33210	1.67047	0.0159542	FALSE	2.25937	0.000522826	TRUE	0.697943	0.404746	FALSE	bromodomain protein 103-like
contig14465	0.943486	0.0318165	FALSE	2.26411	4.86803e-10	TRUE	-0.202522	0.711385	FALSE	Putative selenium-binding protein
contig14546	0.19242	0.728983	FALSE	2.27679	1.57286e-08	TRUE	-0.0284924	0.961431	FALSE	Methylcrotonoyl-CoA carboxylase beta chain, mitochondrial
contig14803	1.29196	0.00488329	FALSE	2.27679	1.57286e-08	TRUE	-0.0284924	0.961431	FALSE	Alanine--glyoxylate aminotransferase 2 homolog 3, mitochondrial
contig28429	0.737582	0.284114	FALSE	2.28091	3.19745e-05	TRUE	4.11941	6.48035e-26	TRUE	Bowman-Birk type trypsin inhibitor
contig32389	1.33343	0.021716	FALSE	2.28757	8.03592e-06	TRUE	-0.787484	0.35797	FALSE	conserved hypothetical protein
contig14696	1.04486	0.0102797	FALSE	2.33337	5.78339e-12	TRUE	1.13005	0.00580496	FALSE	Alanine--glyoxylate aminotransferase 2 homolog 1, mitochondrial
contig15246	1.0855	0.0940626	FALSE	2.33337	1.75915e-05	TRUE	-0.272911	0.744583	FALSE	conserved hypothetical protein
contig29595	-0.840494	0.12607	FALSE	2.33337	1.51018e-12	TRUE	-0.128521	0.795503	FALSE	hypothetical protein
contig06107	0.604879	0.0755424	FALSE	2.369	1.08584e-19	TRUE	0.97805	0.00268048	FALSE	Bowman-Birk type proteinase inhibitor I-2B (Fragment)
contig28786	1.27815	0.0415081	FALSE	2.384	9.63264e-06	TRUE	0.405161	0.586463	FALSE	Protein argonaute 1C
contig29825	-0.399922	0.633456	FALSE	2.384	9.63264e-06	TRUE	1.21252	0.0611541	FALSE	hypothetical protein
contig01333	1.3079	0.0522448	FALSE	2.39227	3.83679e-05	TRUE	0.949481	0.194648	FALSE	Thaumatin-like protein
contig33749	0.326513	0.5799	FALSE	2.3975	2.24646e-08	TRUE	0.212516	0.729396	FALSE	1-aminocyclopropane-1-carboxylate oxidase 1
contig19323	1.0855	0.0734616	FALSE	2.42084	1.33369e-06	TRUE	0.0198706	0.978716	FALSE	Thioredoxin-like 1
contig19550	1.54494	0.0510981	FALSE	2.42084	0.000629402	TRUE	2.11941	0.00379132	FALSE	hypothetical protein
contig26556	1.15589	0.00228322	FALSE	2.43771	1.16188e-14	TRUE	-1.30206	0.0279366	FALSE	Probable protein phosphatase 2C 30
contig30448	0.822471	0.261783	FALSE	2.44885	2.08115e-05	TRUE	-0.372447	0.685778	FALSE	conserved hypothetical protein
contig30838	1.61602	0.00194472	FALSE	2.44885	1.86287e-07	TRUE	0.74303	0.230384	FALSE	conserved hypothetical protein
contig23406	0.724623	0.00193855	FALSE	2.45249	4.03242e-42	TRUE	0.304146	0.2362	FALSE	Methylcrotonoyl-CoA carboxylase subunit alpha, mitochondrial
contig19753	-0.651461	0.529665	FALSE	2.53501	4.45797e-05	TRUE	0.697943	0.404746	FALSE	Wall-associated receptor kinase-like 2
contig28172	1.00304	0.0837346	FALSE	2.55577	2.99327e-08	TRUE	0.212516	0.754353	FALSE	conserved hypothetical protein
contig05070	1.54494	0.0510981	FALSE	2.5813	0.000178248	TRUE	0.534444	0.579099	FALSE	1-aminocyclopropane-1-carboxylate oxidase 1
contig17747	1.89286	0.0111338	FALSE	2.5813	0.000178248	TRUE	1.53444	0.0582333	FALSE	Zinc finger CCCH domain-containing protein 35
0-FO0JX8101BGC1A	0.670467	0.466916	FALSE	2.5813	0.000178248	TRUE	2.01987	0.0066903	FALSE	Peroxidase
contig33318	0.933502	0.235903	FALSE	2.59641	2.37914e-05	TRUE	-2.10941	0.121595	FALSE	Cytochrome P450 71C2
contig21258	1.82247	0.00310569	FALSE	2.60639	3.23715e-06	TRUE	0.212516	0.798348	FALSE	Defensin Tm-AMP-D1.2
contig00515	0.085505	0.942122	FALSE	2.6553	0.000719581	TRUE	0.949481	0.359099	FALSE	Cold-shock protein CS120
contig18058	0.085505	0.918219	FALSE	2.6553	1.72792e-06	TRUE	-1.37245	0.209955	FALSE	conserved hypothetical protein
contig18132	1.60008	0.00697075	FALSE	2.6553	2.39009e-07	TRUE	-0.594839	0.50186	FALSE	Beta-carotene hydroxylase
contig27572	1.85104	0.00586288	FALSE	2.6553	1.26451e-05	TRUE	-0.109412	0.909587	FALSE	metal ion binding protein
1-GH8N3EB01ECKVZ	0.085505	0.933187	FALSE	2.6553	9.41441e-05	TRUE	-1.78748	0.214728	FALSE	Protein HVA22
contig14802	1.0855	0.205626	FALSE	2.72569	4.951e-05	TRUE	1.21252	0.156956	FALSE	Alanine--glyoxylate aminotransferase 2 homolog 3, mitochondrial
contig01327	0.822471	0.427484	FALSE	2.74841	0.000374346	TRUE	0.949481	0.359099	FALSE	Antifungal protein R (Fragment)
contig19936	0.085505	0.942122	FALSE	2.74841	0.000374346	TRUE	-0.372447	0.77481	FALSE	hypothetical protein
contig20109	1.00304	0.0837346	FALSE	2.86389	5.73302e-11	TRUE	2.43491	1.36911e-07	TRUE	hypothetical protein
contig20962	1.82247	0.00310569	FALSE	2.8777	7.1589e-08	TRUE	0.627553	0.417538	FALSE	Wall-associated receptor kinase 2
contig12961	0.570932	0.49601	FALSE	2.91834	5.10141e-07	TRUE	1.97805	0.00320086	FALSE	Bowman-Birk type proteinase inhibitor I-2B (Fragment)
contig19307	1.89286	0.0111338	FALSE	2.91834	7.04843e-06	TRUE	1.21252	0.156956	FALSE	hypothetical protein
0-FO0JX8101C62KN	1.3079	0.169886	FALSE	2.91834	0.00010009	TRUE	2.62755	0.00068782	TRUE	Peroxidase
contig17050	1.38096	0.00494699	FALSE	2.94003	4.95156e-14	TRUE	0.212516	0.729396	FALSE	Isovaleryl-CoA dehydrogenase 1, mitochondrial
contig12963	1.21479	0.0037669	FALSE	2.96273	3.86933e-20	TRUE	1.9674	1.64904e-07	TRUE	Bowman-Birk type trypsin inhibitor
contig04330	0.085505	0.942122	FALSE	2.99634	5.14994e-05	TRUE	0.627553	0.566474	FALSE	Nucleobase-ascorbate transporter 6
contig01433	-0.914495	0.593934	FALSE	3.03381	0.000754657	TRUE	2.67195	0.00451	FALSE	Bowman-Birk type proteinase inhibitor I-2B (Fragment)
contig29511	0.89286	0.313991	FALSE	3.03381	1.89447e-06	TRUE	0.797478	0.386323	FALSE	conserved hypothetical protein
contig33400	1.0855	0.370801	FALSE	3.03381	0.000754657	TRUE	0.797478	0.540161	FALSE	Protein-L-isoaspartate O-methyltransferase
contig34324	2.25543	0.0227578	FALSE	3.03381	0.000754657	TRUE	2.01987	0.0551635	FALSE	ADP-ribosylation factor GTPase-activating protein AGD3
contig05118	2.50054	0.00125251	FALSE	3.14073	1.35306e-05	TRUE	1.94948	0.0251409	FALSE	Germin-like protein 8-12
4-GJVU7SP04ICBPO	2.67047	0.00375966	FALSE	3.14073	0.000381076	TRUE	1.53444	0.180501	FALSE	conserved hypothetical protein
contig14752	2.54494	0.00689191	FALSE	3.24027	0.000192072	TRUE	0.797478	0.540161	FALSE	Aldehyde dehydrogenase family 2 member B4, mitochondrial
contig30216	-0.914495	0.593934	FALSE	3.24027	0.000192072	TRUE	0.212516	0.882734	FALSE	hypothetical protein
contig31739	1.67047	0.127461	FALSE	3.24027	0.000192072	TRUE	3.01987	0.00065107	TRUE	conserved hypothetical protein
contig27610	0.822471	0.427484	FALSE	3.33337	1.79692e-06	TRUE	1.94948	0.0251409	FALSE	RhoA GTPase effector DIA/Diaphanous
contig21282	0.670467	0.606955	FALSE	3.42084	4.86159e-05	TRUE	-0.787484	0.645789	FALSE	hypothetical protein
contig30756	0.670467	0.606955	FALSE	3.42084	4.86159e-05	TRUE	2.53444	0.00852574	FALSE	Methylglutaconyl-CoA hydratase, mitochondrial
contig27468	1.3079	0.169886	FALSE	3.5033	2.36104e-07	TRUE	-0.372447	0.77481	FALSE	F-box protein SKIP27
contig28481	2.40743	0.0125657	FALSE	3.5033	2.44325e-05	TRUE	2.21252	0.0298723	FALSE	Protein STRUBBELIG-RECEPTOR FAMILY 3
contig32211	2.89286	0.00110514	FALSE	3.5033	2.44325e-05	TRUE	1.21252	0.31691	FALSE	Methylcrotonoyl-CoA carboxylase subunit alpha, mitochondrial
contig30753	2.25543	0.0227578	FALSE	3.5813	1.2275e-05	TRUE	2.67195	0.00451	FALSE	conserved hypothetical protein
contig30985	-0.329533	0.763661	FALSE	3.5813	6.25509e-10	TRUE	-1.78748	0.214728	FALSE	Early nodulin-93
contig05204	1.67047	0.0311201	FALSE	3.61878	3.18937e-10	TRUE	1.91296	0.0116959	FALSE	Bowman-Birk type proteinase inhibitor II-4 (Fragment)
contig27241	2.17297	0.00222037	FALSE	3.61878	3.18937e-10	TRUE	0.212516	0.834758	FALSE	Dehydrin DHN3
contig34875	0.822471	0.427484	FALSE	3.70261	1.56394e-08	TRUE	0.212516	0.856638	FALSE	hypothetical protein
contig01300	2.54494	0.00689191	FALSE	3.72569	3.09828e-06	TRUE	3.73608	1.79396e-06	TRUE	hypothetical protein
contig31426	2.67047	0.00375966	FALSE	3.85694	7.82938e-07	TRUE	3.9674	1.30297e-07	TRUE	hypothetical protein
contig31025	0.25543	0.715288	FALSE	3.88796	1.345e-23	TRUE	0.912955	0.15246	FALSE	wali3
contig07251	1.0855	0.526837	FALSE	3.91834	0.000335323	TRUE	0.212516	0.91693	FALSE	Spastin
contig21819	1.67047	0.281138	FALSE	3.91834	0.000335323	TRUE	0.212516	0.91693	FALSE	conserved hypothetical protein
contig33065	0.085505	0.966564	FALSE	3.91834	0.000335323	TRUE	1.21252	0.479137	FALSE	Homeobox-leucine zipper protein HOX24
4-GJVU7SP04IIC43	1.95997	0.0212814	FALSE	3.91834	5.23898e-10	TRUE	0.627553	0.566474	FALSE	Homeobox-leucine zipper protein HOX24
contig25574	1.22301	0.102516	FALSE	3.96564	2.76853e-16	TRUE	1.35002	0.0711702	FALSE	Chitinase 4
contig25672	1.67047	0.281138	FALSE	4.03381	0.000165432	TRUE	1.79748	0.24563	FALSE	Probable gibberellin receptor GID1L1
contig28000	1.0855	0.526837	FALSE	4.03381	0.000165432	TRUE	1.21252	0.479137	FALSE	hypothetical protein
contig31058	2.67047	0.0404671	FALSE	4.03381	0.000165432	TRUE	0.212516	0.91693	FALSE	9-cis-epoxycarotenoid dioxygenase 1, chloroplastic
1-GH8N3EB01C5VDZ	1.0855	0.526837	FALSE	4.14073	8.18839e-05	TRUE	0.212516	0.91693	FALSE	conserved hypothetical protein
contig02235	3.0855	0.0109614	FALSE	4.24027	4.06639e-05	TRUE	0.212516	0.91693	FALSE	hypothetical protein
contig28250	2.89286	0.0210665	FALSE	4.6553	1.28988e-06	TRUE	0.212516	0.91693	FALSE	9-cis-epoxycarotenoid dioxygenase 1, chloroplastic
contig27664	1.95997	0.00112647	FALSE	4.7371	1.91385e-34	TRUE	-0.0505187	0.953727	FALSE	conserved hypothetical protein
contig01703	3.54494	0.00155125	FALSE	4.79281	3.3168e-07	TRUE	1.21252	0.479137	FALSE	conserved hypothetical protein
contig19876	1.0855	0.526837	FALSE	4.79281	3.3168e-07	TRUE	0.212516	0.91693	FALSE	hypothetical protein
contig31467	2.0855	0.148211	FALSE	4.79281	3.3168e-07	TRUE	0.212516	0.91693	FALSE	Dehydrin Rab15
contig29667	2.40743	0.0022373	FALSE	5.08826	5.11498e-23	TRUE	-1.37245	0.375352	FALSE	Alpha-aminoadipic semialdehyde synthase
contig30772	1.89286	0.0726588	FALSE	5.33337	1.12524e-18	TRUE	0.212516	0.882734	FALSE	hypothetical protein
contig16359	1.67047	0.281138	FALSE	5.42084	1.2174e-10	TRUE	1.21252	0.479137	FALSE	Probable protein phosphatase 2C 10
contig16360	2.67047	0.00375966	FALSE	5.88796	8.05266e-27	TRUE	1.21252	0.31691	FALSE	Probable protein phosphatase 2C 59
contig32024	3.0855	0.0109614	FALSE	6.72569	1.33627e-23	TRUE	1.21252	0.479137	FALSE	Histone acetyltransferase HAC5
contig02311	-0.827032	0.0502206	FALSE	0.333375	0.353718	FALSE	-4.78748	2.29053e-08	TRUE	Probable histone H2A.6
contig04348	-0.74457	0.206067	FALSE	-0.344697	0.546593	FALSE	-4.78748	7.76124e-05	TRUE	Histone H2A
contig10116	-1.49946	0.0305221	FALSE	-1.57352	0.031271	FALSE	-4.69437	0.00013741	TRUE	hypothetical protein
contig01379	-2.72185	0.00214456	FALSE	-2.47398	0.00513224	FALSE	-4.59484	0.000244336	TRUE	hypothetical protein
contig25768	-0.293007	0.627654	FALSE	-0.367065	0.564313	FALSE	-4.48792	0.000436445	TRUE	Disease resistance protein RPM1
0-FO0JX8101DH8BC	0.0289215	0.942928	FALSE	-0.666625	0.159835	FALSE	-4.48792	6.5653e-07	TRUE	Probable WRKY transcription factor 40
contig10604	-1.49946	0.0530067	FALSE	-1.25159	0.105221	FALSE	-4.37245	0.000783312	TRUE	hypothetical protein
contig17552	-1.9145	0.0215057	FALSE	-0.0816629	0.896993	FALSE	-4.37245	0.000783312	TRUE	hypothetical protein
contig28444	0.200982	0.72768	FALSE	0.918337	0.0833971	FALSE	-4.37245	0.000783312	TRUE	hypothetical protein
contig31792	0.307897	0.586836	FALSE	-0.92966	0.203235	FALSE	-4.37245	0.000783312	TRUE	hypothetical protein
4-GJVU7SP04JPPOC	-1.49946	0.0530067	FALSE	0.333375	0.570095	FALSE	-4.37245	0.000783312	TRUE	Histone H3
0-FO0JX8101BUCAR	-1.00965	0.00500364	FALSE	-0.899286	0.0143362	FALSE	-4.34207	3.23221e-11	TRUE	WRKY3 protein
contig26611	-0.262418	0.43248	FALSE	0.400489	0.196599	FALSE	-4.1798	5.28215e-10	TRUE	Probable WRKY transcription factor 46
contig07084	-0.429068	0.389543	FALSE	0.0114465	0.981006	FALSE	-4.10941	1.99747e-05	TRUE	Histone H2A
contig33336	0.085505	0.851298	FALSE	-0.403591	0.434695	FALSE	-4.10941	1.99747e-05	TRUE	Peptide transporter PTR2
contig27349	-0.162423	0.739523	FALSE	-0.455121	0.394777	FALSE	-4.03541	3.54952e-05	TRUE	Serine/threonine-protein kinase Aurora-1
contig01910	-0.329533	0.367037	FALSE	0.687012	0.031145	FALSE	-3.95741	1.53368e-08	TRUE	Histone H3.2
contig31396	-0.177529	0.724244	FALSE	-0.83655	0.154133	FALSE	-3.95741	6.31738e-05	TRUE	Histone H2A
contig28939	-2.00196	0.00482771	FALSE	0.415837	0.392392	FALSE	-3.87495	0.000112605	TRUE	Protein H2A.5
contig30605	-0.914495	0.0329585	FALSE	0.0338143	0.928837	FALSE	-3.78748	1.45869e-07	TRUE	Histone H3.2
contig30922	-0.10714	0.83898	FALSE	0.0338143	0.949647	FALSE	-3.78748	0.000201005	TRUE	Probable histone H2AXb
4-GJVU7SP04IDD0C	-0.268132	0.401727	FALSE	-0.666625	0.0615303	FALSE	-3.72608	3.65929e-10	TRUE	conserved hypothetical protein
contig03418	-1.82139	0.012951	FALSE	-1.25159	0.0700983	FALSE	-3.69437	0.000359285	TRUE	conserved hypothetical protein
0-FO0JX8101CP589	-1.01403	0.111539	FALSE	-0.403591	0.498708	FALSE	-3.69437	0.000359285	TRUE	Histone H2B.10
contig14342	-1.13689	0.0915443	FALSE	-0.152052	0.797019	FALSE	-3.59484	0.000642991	TRUE	DNA (cytosine-5)-methyltransferase 3
0-FUZKD2G01ASJ5C	-1.13689	0.0915443	FALSE	-0.304055	0.616399	FALSE	-3.59484	0.000642991	TRUE	conserved hypothetical protein
contig25979	-1.80758	0.00113477	FALSE	-1.19714	0.0213047	FALSE	-3.48792	4.28768e-06	TRUE	Replication protein A 32 kDa subunit
contig16483	-1.21706	0.00377998	FALSE	-0.876079	0.0335767	FALSE	-3.41198	5.46535e-08	TRUE	conserved hypothetical protein
contig31377	-0.762492	0.0528285	FALSE	-0.83655	0.0438647	FALSE	-3.37245	9.51137e-08	TRUE	Histone H4 variant TH091
contig00955	-0.873853	0.0318523	FALSE	0.158288	0.655055	FALSE	-3.3318	1.65413e-07	TRUE	Histone H3.2
contig27835	-1.11613	0.0331011	FALSE	-1.86826	0.00262424	FALSE	-3.31105	2.31535e-05	TRUE	conserved hypothetical protein
0-FO0JX8101C4Q64	-0.630702	0.190273	FALSE	-0.489748	0.316587	FALSE	-3.31105	2.31535e-05	TRUE	hypothetical protein
contig03766	-1.417	0.00179589	FALSE	0.638229	0.0536825	FALSE	-3.28998	2.87448e-07	TRUE	hypothetical protein
contig22559	-1.052	0.0470084	FALSE	-1.3187	0.0223441	FALSE	-3.24692	4.05627e-05	TRUE	Histone H2A
contig25498	-1.25845	0.00498892	FALSE	-1.38909	0.00359687	FALSE	-3.24692	4.99084e-07	TRUE	DNA (cytosine-5)-methyltransferase 1B
contig29881	-1.37393	0.00265878	FALSE	-0.463092	0.254462	FALSE	-3.24692	4.99084e-07	TRUE	Histone H2B.2
contig13315	0.370907	0.279805	FALSE	-0.274308	0.492199	FALSE	-3.20252	8.657e-07	TRUE	Non-specific lipid-transfer protein 4
contig04809	-0.651461	0.123669	FALSE	0.233839	0.535864	FALSE	-3.10941	2.59595e-06	TRUE	meiosis 5
contig13456	-0.651461	0.20874	FALSE	-0.181199	0.715481	FALSE	-3.10941	0.000124094	TRUE	Histone H2B.10
contig15945	-1.0665	0.0554831	FALSE	-0.666625	0.217645	FALSE	-3.10941	0.000124094	TRUE	growth-regulating factor 1
contig24240	-0.821386	0.0594566	FALSE	-0.251588	0.540318	FALSE	-3.10941	2.59595e-06	TRUE	Cyclin-dependent kinase B2-1
contig26558	-1.23642	0.0311009	FALSE	-0.666625	0.217645	FALSE	-3.10941	0.000124094	TRUE	Probable glucan endo-1,3-beta-glucosidase A6
contig08840	-2.16242	0.00174779	FALSE	-1.32959	0.032639	FALSE	-3.03541	0.000216604	TRUE	Profilin-3
contig14964	-0.992498	0.0784951	FALSE	-0.107198	0.831409	FALSE	-3.03541	0.000216604	TRUE	E3 ubiquitin-protein ligase UHRF1
contig18726	-1.49946	0.0178016	FALSE	-0.83655	0.154133	FALSE	-2.95741	0.000377426	TRUE	Probable histone H2A variant 1
contig19528	-0.669383	0.134634	FALSE	0.333375	0.394285	FALSE	-2.95741	1.33405e-05	TRUE	Protein H2A.6
contig31098	-1.00196	0.0934608	FALSE	-0.754088	0.205376	FALSE	-2.87495	0.000656301	TRUE	Structural maintenance of chromosomes protein 2-2
contig32000	-0.194603	0.707872	FALSE	-1.43216	0.0324783	FALSE	-2.87495	0.000656301	TRUE	hypothetical protein
contig02312	-0.750996	0.111286	FALSE	0.0818359	0.847242	FALSE	-2.84638	3.93782e-05	TRUE	hypothetical protein
contig30078	-0.897217	0.000725371	TRUE	-0.832211	0.00231437	FALSE	-2.8406	7.25927e-14	TRUE	Histone H3.2
contig32406	-1.6921	0.00282199	FALSE	-1.08166	0.0414282	FALSE	-2.78748	6.74355e-05	TRUE	Histone H4
contig32801	-1.6921	0.00282199	FALSE	-0.444233	0.34963	FALSE	-2.78748	6.74355e-05	TRUE	conserved hypothetical protein
contig00400	-1.26813	0.0183681	FALSE	-0.605225	0.225085	FALSE	-2.72608	0.000115198	TRUE	Histone H2B.2
contig27596	-0.350594	0.444696	FALSE	0.0577402	0.896705	FALSE	-2.72608	0.000115198	TRUE	Probable disease resistance protein At5g63020
contig32523	-0.350594	0.444696	FALSE	0.269244	0.530019	FALSE	-2.72608	0.000115198	TRUE	Histone H4
contig34685	-0.0970864	0.581325	FALSE	0.0803939	0.650904	FALSE	-2.69943	1.11862e-21	TRUE	EF-hand calcium-binding protein
contig07083	-0.41973	0.211117	FALSE	-0.126057	0.704143	FALSE	-2.66195	1.39232e-07	TRUE	Histone H2A
contig08881	-1.78896	0.00295186	FALSE	-0.804129	0.127768	FALSE	-2.66195	0.000196247	TRUE	Histone H2A
contig18749	-0.0519985	0.907057	FALSE	0.780834	0.0516217	FALSE	-2.66195	0.000196247	TRUE	conserved hypothetical protein
contig11485	-0.575009	0.0784345	FALSE	-0.0718818	0.817576	FALSE	-2.59484	4.23676e-08	TRUE	DNA replication licensing factor MCM3 homolog 1
contig19680	-0.873853	0.0318523	FALSE	0.0114465	0.974875	FALSE	-2.59484	3.62115e-06	TRUE	Protein H2A.5
contig31957	0.204149	0.545581	FALSE	0.374017	0.273152	FALSE	-2.59484	3.62115e-06	TRUE	Histone H4
contig10053	-0.414066	0.233263	FALSE	0.467676	0.131728	FALSE	-2.56007	6.48862e-07	TRUE	Protein H2A.5
contig32705	-0.914495	0.0918043	FALSE	-0.988553	0.0838138	FALSE	-2.52445	0.000564138	TRUE	Histone H4
contig08088	-0.44501	0.310247	FALSE	-1.36707	0.0106777	FALSE	-2.48792	9.64394e-05	TRUE	CCR4-NOT transcription complex subunit 1
contig19563	-1.0076	0.0207716	FALSE	-0.579163	0.168977	FALSE	-2.46556	1.67944e-05	TRUE	Chaperone protein dnaJ 8, chloroplastic
contig26201	-1.0076	0.0010761	FALSE	-0.4967	0.0905886	FALSE	-2.46556	1.15465e-09	TRUE	IST1-like protein
contig10457	-0.702991	0.190071	FALSE	-0.32959	0.528812	FALSE	-2.45045	0.000951241	TRUE	Probable U3 small nucleolar RNA-associated protein 11
contig24074	-0.992498	0.0784951	FALSE	-0.455121	0.394777	FALSE	-2.45045	0.000951241	TRUE	Monocopper oxidase-like protein SKU5
contig26924	-1.16242	0.0453998	FALSE	-1.1072	0.0644521	FALSE	-2.45045	0.000951241	TRUE	CTL-like protein 1
contig04808	-0.513957	0.108304	FALSE	-0.223019	0.481289	FALSE	-2.43134	9.47225e-08	TRUE	meiosis 5
contig03746	-1.12395	0.00656954	FALSE	-0.876079	0.0335767	FALSE	-2.41198	4.8906e-06	TRUE	hypothetical protein
contig32269	-0.944242	0.00671243	FALSE	-0.637479	0.0636469	FALSE	-2.40219	1.55411e-07	TRUE	Histone H4 variant TH091
contig29356	-0.733923	0.0872986	FALSE	-0.988553	0.0342128	FALSE	-2.37245	4.60291e-05	TRUE	Histone H3.2
contig31476	-1.6921	0.00282199	FALSE	-0.792156	0.116356	FALSE	-2.37245	0.000267682	TRUE	Cytokinin-O-glucosyltransferase 3
contig01759	-0.399922	0.28628	FALSE	-0.708446	0.0853124	FALSE	-2.3318	1.32099e-05	TRUE	Protein H2A.6
contig22824	-0.795851	0.04756	FALSE	0.158288	0.655055	FALSE	-2.3318	1.32099e-05	TRUE	DNA replication licensing factor MCM5
contig31108	-0.288891	0.432315	FALSE	-0.889018	0.0363748	FALSE	-2.3318	1.32099e-05	TRUE	conserved hypothetical protein
contig14713	-0.978625	0.0556978	FALSE	-1.19019	0.0311111	FALSE	-2.31105	0.000443381	TRUE	hypothetical protein
contig30192	-0.580076	0.0856808	FALSE	-0.190187	0.562372	FALSE	-2.31105	6.76862e-07	TRUE	Histone H3.2
contig17674	0.199964	0.296489	FALSE	-0.849847	0.000378761	TRUE	-2.30774	2.1595e-14	TRUE	12-oxophytodienoate reductase 2
contig31528	-0.542526	0.0884672	FALSE	-0.638611	0.0580785	FALSE	-2.28998	1.96942e-07	TRUE	Histone H4
contig02308	-0.198288	0.488599	FALSE	0.811422	0.0011786	FALSE	-2.27291	5.74243e-08	TRUE	Histone H2A.1
contig17698	-0.329533	0.426311	FALSE	-0.304055	0.478655	FALSE	-2.27291	0.000124444	TRUE	Oxysterol-binding protein-related protein 5
contig06652	0.211036	0.54359	FALSE	-0.389091	0.332129	FALSE	-2.24692	3.52341e-05	TRUE	conserved hypothetical protein
contig16030	-0.566572	0.24459	FALSE	-0.956132	0.0777703	FALSE	-2.24692	0.000731229	TRUE	WRKY transcription factor
contig30897	-0.673487	0.174535	FALSE	-0.0385941	0.933483	FALSE	-2.24692	0.000731229	TRUE	conserved hypothetical protein
contig29580	-0.129346	0.441075	FALSE	-0.172153	0.32807	FALSE	-2.24239	1.19961e-19	TRUE	conserved hypothetical protein
contig14340	-0.58192	0.186682	FALSE	-0.421513	0.344649	FALSE	-2.22044	0.000203447	TRUE	DNA (cytosine-5)-methyltransferase 1
contig31930	-0.58192	0.0618431	FALSE	-0.29223	0.343359	FALSE	-2.22044	1.49323e-07	TRUE	Protein H2A.5
contig27225	-1.45506	0.00200315	FALSE	-1.3447	0.00516018	FALSE	-2.20252	5.72448e-05	TRUE	Ubiquitin carrier protein E2 19
contig01903	-0.262418	0.43248	FALSE	0.0703402	0.830401	FALSE	-2.1798	4.641e-06	TRUE	Histone H3.2
contig22782	-0.606373	0.0874781	FALSE	-0.104746	0.756999	FALSE	-2.1798	4.641e-06	TRUE	Probable global transcription activator SNF2L1
contig06696	-0.0299722	0.917282	FALSE	-0.367065	0.24895	FALSE	-2.166	3.84553e-07	TRUE	hypothetical protein
contig17673	0.291956	0.449411	FALSE	0.0252523	0.952133	FALSE	-2.166	0.00033121	TRUE	12-oxophytodienoate reductase 1
contig29948	-0.168252	0.660304	FALSE	0.333375	0.36135	FALSE	-2.15672	9.26567e-05	TRUE	Histone H4
contig26720	-0.93854	2.04713e-09	TRUE	-0.254572	0.0785876	FALSE	-2.15176	1.07372e-27	TRUE	ERD1 protein, chloroplastic
contig28992	-0.737617	0.0334583	FALSE	0.269244	0.374488	FALSE	-2.14112	2.13554e-06	TRUE	Protein H2A.5
contig06364	-0.236423	0.548248	FALSE	-1.11408	0.0195382	FALSE	-2.10941	0.000149377	TRUE	hypothetical protein
contig10052	-0.651461	0.123669	FALSE	-0.486053	0.256003	FALSE	-2.10941	0.000149377	TRUE	Histone H2A.1
contig13855	-0.779953	7.96563e-08	TRUE	-0.572161	8.75432e-05	TRUE	-2.08788	3.30605e-29	TRUE	Arginine decarboxylase 1
contig28091	-0.914495	0.0279332	FALSE	-0.584163	0.153052	FALSE	-2.06759	6.72679e-05	TRUE	U-box domain-containing protein 44
contig30049	-0.118853	0.682223	FALSE	0.129016	0.655723	FALSE	-2.05597	7.1098e-07	TRUE	Soluble inorganic pyrophosphatase
contig28381	-0.25153	0.568798	FALSE	-0.0816629	0.854731	FALSE	-2.05052	0.000865713	TRUE	conserved hypothetical protein
contig26922	-0.943641	0.000108602	TRUE	-0.140557	0.524305	FALSE	-2.03902	1.24784e-11	TRUE	Probable calcium-binding protein CML16
contig03497	0.195129	0.54784	FALSE	-0.82709	0.0403107	FALSE	-2.03541	3.02864e-05	TRUE	serine/threonine protein kinase
contig11472	-0.440564	0.0179804	FALSE	-0.666625	0.000939415	TRUE	-2.00321	9.24695e-16	TRUE	conserved hypothetical protein
contig28788	-0.455063	0.104132	FALSE	0.00579997	0.9828	FALSE	-1.98013	1.05447e-07	TRUE	Histone H2A.1
contig05793	-0.669383	0.134634	FALSE	-0.251588	0.561302	FALSE	-1.95741	0.000609461	TRUE	Histone H4
contig24013	-1.34745	0.00741286	FALSE	-0.962081	0.0495206	FALSE	-1.95741	0.000609461	TRUE	Probable S-acyltransferase At4g15080
3-GH8N3EB01CXVVF	-1.08442	0.0241024	FALSE	0.333375	0.394285	FALSE	-1.95741	0.000609461	TRUE	Zinc transporter 11
contig29338	-1.14896	0.0040231	FALSE	-1.1812	0.00471742	FALSE	-1.93949	3.37849e-05	TRUE	Probable WRKY transcription factor 33
contig19993	-0.781228	0.0665038	FALSE	0.508461	0.151264	FALSE	-1.93433	0.000268724	TRUE	Histone H3.2
contig23680	-1.40926	0.00298922	FALSE	-0.813467	0.0678689	FALSE	-1.93433	0.000268724	TRUE	DNA polymerase alpha catalytic subunit
contig23895	0.453237	0.187326	FALSE	0.73673	0.0305223	FALSE	-1.93433	0.000268724	TRUE	Erythroid differentiation-related factor 1
contig35630	0.577358	0.000487933	TRUE	0.114734	0.538798	FALSE	-1.9295	1.44792e-13	TRUE	Dosage compensation complex, subunit MLE
contig04927	-0.515946	0.130601	FALSE	-0.541094	0.129298	FALSE	-1.92499	1.51116e-05	TRUE	Probable protein phosphatase 2C 34
contig22372	-0.402781	0.0682324	FALSE	-0.543477	0.021034	FALSE	-1.92213	5.77748e-11	TRUE	Jasmonate O-methyltransferase
contig19994	-0.043778	0.901191	FALSE	0.333375	0.332096	FALSE	-1.91677	0.00011898	TRUE	Histone H3.2
contig19759	-0.0731927	0.808892	FALSE	-0.00366036	0.990614	FALSE	-1.91302	6.77352e-06	TRUE	Histone H3.2
contig06942	0.385065	0.310654	FALSE	0.387822	0.32625	FALSE	-1.90296	0.000964297	TRUE	Gag-Pol polyprotein
contig29606	-0.80758	0.0341794	FALSE	-0.782103	0.0477329	FALSE	-1.90296	5.28678e-05	TRUE	RNA polymerase II C-terminal domain phosphatase-like 3
contig34838	-0.429068	0.0679545	FALSE	-0.403591	0.0974862	FALSE	-1.88702	1.01808e-09	TRUE	conserved hypothetical protein
contig16543	-1.30152	0.003438	FALSE	-1.43216	0.00249236	FALSE	-1.87495	0.000186172	TRUE	Probable CCR4-associated factor 1 homolog 11
contig30309	-0.416995	0.274568	FALSE	0.333375	0.3391	FALSE	-1.87495	0.000186172	TRUE	Histone H3.2
contig02605	-0.404821	0.161445	FALSE	-0.263866	0.368801	FALSE	-1.86277	9.52275e-07	TRUE	conserved hypothetical protein
contig18675	-0.310424	0.315022	FALSE	0.0114465	0.969972	FALSE	-1.84638	7.29219e-06	TRUE	50S ribosomal protein L34
contig04378	-0.431553	0.0780222	FALSE	-0.23431	0.341391	FALSE	-1.8406	8.10828e-09	TRUE	hypothetical protein
contig00812	-0.896517	7.58436e-21	TRUE	-0.212549	0.0162979	FALSE	-1.82877	4.76723e-57	TRUE	1-aminocyclopropane-1-carboxylate oxidase
contig29676	-0.423509	0.247564	FALSE	0.931276	0.00200254	FALSE	-1.82701	0.000127891	TRUE	Histone H2B.2
contig31264	-0.901671	2.46465e-08	TRUE	0.148072	0.291225	FALSE	-1.81348	6.76917e-21	TRUE	protein kinase Xa21, receptor type precursor
contig27068	-1.0076	0.0207716	FALSE	-0.666625	0.118901	FALSE	-1.78748	0.000449527	TRUE	Probable inactive purple acid phosphatase 27
contig02309	0.133599	0.611947	FALSE	0.754512	0.00217051	FALSE	-1.76324	2.35758e-06	TRUE	Histone H2A.1
contig16345	-0.795851	0.04756	FALSE	-0.795908	0.0569087	FALSE	-1.74684	0.000303995	TRUE	conserved hypothetical protein
contig19410	-0.458816	0.225924	FALSE	0.413545	0.222474	FALSE	-1.74684	0.000303995	TRUE	hypothetical protein
3-GH8N3EB02JKGCI	-0.795851	0.04756	FALSE	-0.210946	0.576522	FALSE	-1.74684	0.000303995	TRUE	Cyclin-B1-5
contig07069	-1.16825	0.0102854	FALSE	-1.62082	0.00156123	FALSE	-1.74168	0.000693324	TRUE	Mannose/glucose-specific lectin (Fragment)
contig25716	0.165441	0.0336492	FALSE	-0.0147453	0.860028	FALSE	-1.7344	1.76277e-55	TRUE	Stem 28 kDa glycoprotein
contig28119	-0.531166	0.112485	FALSE	0.875902	0.00133001	FALSE	-1.72608	4.02086e-05	TRUE	Histone H2A
contig26865	-1.30681	0.00110687	FALSE	-1.15205	0.00453465	FALSE	-1.72037	9.05663e-05	TRUE	conserved hypothetical protein
contig23967	0.127325	0.713906	FALSE	-0.169126	0.656666	FALSE	-1.70502	0.000465353	TRUE	DNA topoisomerase 2
contig32314	-1.00196	0.0176809	FALSE	0.415837	0.226446	FALSE	-1.70502	0.000465353	TRUE	hypothetical protein
contig25377	0.0530835	0.862184	FALSE	0.233839	0.44832	FALSE	-1.69437	6.10396e-05	TRUE	Uncharacterized RNA-binding protein C1861.04c
contig00361	-0.519635	0.0171311	FALSE	0.0379187	0.85392	FALSE	-1.68439	6.23043e-10	TRUE	hypothetical protein
contig11739	-0.958889	0.0242349	FALSE	-0.623557	0.135603	FALSE	-1.66195	0.000708752	TRUE	Putative clathrin assembly protein At5g35200
contig14472	0.326513	0.337685	FALSE	0.961406	0.00245988	FALSE	-1.66195	0.000708752	TRUE	Phytochrome A type 3
contig28820	-0.244644	0.287992	FALSE	-0.541094	0.0319365	FALSE	-1.66195	3.20894e-08	TRUE	Peptide transporter PTR5
contig33494	-0.566572	0.154127	FALSE	-0.541094	0.188964	FALSE	-1.66195	0.000708752	TRUE	17.8 kDa class II heat shock protein
contig01589	-0.440564	0.236816	FALSE	-1.51462	0.00117684	FALSE	-1.63548	0.000471564	TRUE	LRR receptor-like serine/threonine-protein kinase ERL1
contig33100	-0.914495	0.0237003	FALSE	0.250912	0.465487	FALSE	-1.63548	0.000471564	TRUE	Histone H2B.10
contig23732	-0.878745	1.13816e-09	TRUE	-0.364482	0.00797722	FALSE	-1.6262	3.18866e-22	TRUE	Probable WRKY transcription factor 40
contig16974	-0.0117922	0.969246	FALSE	-0.332206	0.323486	FALSE	-1.61061	9.2676e-05	TRUE	Calcium-activated outward-rectifying potassium channel 1
contig22477	-0.452591	3.25952e-06	TRUE	-0.44035	1.29904e-05	TRUE	-1.60851	4.10455e-40	TRUE	Non-specific lipid-transfer protein 2
contig18262	-0.914495	6.61383e-05	TRUE	0.125933	0.527208	FALSE	-1.59484	1.39198e-09	TRUE	hypothetical protein
contig18804	-1.13689	0.00347217	FALSE	-0.104746	0.756999	FALSE	-1.59484	0.000208295	TRUE	HMG1/2-like protein
contig25790	-0.343338	0.355243	FALSE	-0.0410209	0.910945	FALSE	-1.59484	0.000710241	TRUE	Adenylyl-sulfate kinase 1, chloroplastic
contig12699	-0.47802	0.00601923	FALSE	-0.363829	0.0404545	FALSE	-1.58623	1.75106e-13	TRUE	ERD1 protein, chloroplastic
contig29458	-0.535983	0.0348353	FALSE	-0.10591	0.665954	FALSE	-1.58585	3.43883e-07	TRUE	Histone H2B.2
contig17182	-0.208226	0.549812	FALSE	0.17291	0.610194	FALSE	-1.57598	0.000469805	TRUE	Ethylene-responsive transcription factor 3
contig27663	-0.118028	0.730601	FALSE	-0.592625	0.125972	FALSE	-1.57598	0.000469805	TRUE	Calcium-transporting ATPase 2, plasma membrane-type
contig23653	-0.975896	0.00582004	FALSE	-0.92966	0.0109343	FALSE	-1.56509	9.19275e-05	TRUE	3-ketoacyl-CoA synthase 6
contig08123	-0.181975	0.331488	FALSE	-0.441066	0.0305777	FALSE	-1.56192	1.30265e-10	TRUE	Beta-glucosidase 7
contig22469	-0.539647	5.91201e-06	TRUE	-0.612178	1.08301e-06	TRUE	-1.54039	1.82113e-26	TRUE	Non-specific lipid-transfer protein 2
contig28771	-0.538986	0.149186	FALSE	-0.706154	0.0777121	FALSE	-1.53751	0.00070058	TRUE	Lysine-specific demethylase 5B-B
contig18748	-0.00965223	0.943114	FALSE	0.357724	0.00676239	FALSE	-1.53472	1.4548e-17	TRUE	Putative invertase inhibitor
contig30219	-0.57746	0.0567332	FALSE	-0.641534	0.0442582	FALSE	-1.53291	2.69764e-05	TRUE	Histone H2B.8
contig29331	-0.549731	0.0391495	FALSE	0.602982	0.00793697	FALSE	-1.51788	2.4049e-06	TRUE	Histone H2A.1
contig10648	-0.64032	0.0694979	FALSE	-1.186	0.00329025	FALSE	-1.51331	0.000304483	TRUE	Serine/threonine-protein kinase SAPK2
contig27966	0.65319	0.00819213	FALSE	-0.226053	0.45023	FALSE	-1.50738	3.96606e-05	TRUE	conserved hypothetical protein
contig25069	-0.624988	0.0101692	FALSE	-0.0291954	0.898217	FALSE	-1.47198	3.0769e-07	TRUE	Putative late blight resistance protein homolog R1A-6
contig22607	0.5206	0.00209105	FALSE	0.88329	9.18338e-08	TRUE	-1.46787	1.74555e-09	TRUE	conserved hypothetical protein
contig18809	-0.621713	0.0158781	FALSE	-0.0816629	0.738174	FALSE	-1.46556	1.50771e-06	TRUE	hypothetical protein
contig09026	0.306104	0.0945218	FALSE	0.215805	0.264787	FALSE	-1.46305	8.41601e-09	TRUE	Disease resistance protein RPM1
contig06755	-0.377467	0.2226	FALSE	0.275659	0.337828	FALSE	-1.45991	0.000128364	TRUE	conserved hypothetical protein
contig29744	-0.776991	0.000103857	TRUE	-0.210946	0.264007	FALSE	-1.45734	2.34744e-10	TRUE	Histone H2B.1
contig26398	-0.463834	0.109282	FALSE	-0.288114	0.324408	FALSE	-1.44645	3.70616e-05	TRUE	Peptide transporter PTR2
contig32044	-0.628191	0.0814146	FALSE	0.0632855	0.84918	FALSE	-1.4446	0.000657607	TRUE	Transcription factor TGA4
contig22939	0.213055	0.244064	FALSE	-0.0536485	0.787824	FALSE	-1.43437	7.78698e-09	TRUE	Beta-fructofuranosidase, soluble isoenzyme I
contig29694	0.29963	0.281059	FALSE	-0.356285	0.271609	FALSE	-1.43134	0.000186902	TRUE	hypothetical protein
contig29755	-0.0779937	0.660093	FALSE	-0.646161	0.00150925	FALSE	-1.42491	4.64559e-10	TRUE	hypothetical protein
contig29185	-0.00612548	0.980989	FALSE	0.0923665	0.725412	FALSE	-1.41753	2.34911e-05	TRUE	conserved hypothetical protein
contig00379	-0.256887	0.317292	FALSE	0.160907	0.517549	FALSE	-1.41367	1.03083e-05	TRUE	hypothetical protein
contig31017	-0.282227	0.411624	FALSE	-0.464992	0.207898	FALSE	-1.40897	0.000959255	TRUE	Myosin-Vb
contig32671	-0.774317	0.022057	FALSE	0.242227	0.411776	FALSE	-1.40219	0.000270974	TRUE	Protein H2A.5
contig11563	-0.651461	0.0371077	FALSE	-0.493789	0.118667	FALSE	-1.39892	0.000117507	TRUE	conserved hypothetical protein
contig25044	-0.608392	0.00554067	FALSE	-0.590004	0.00951031	FALSE	-1.39892	5.1352e-08	TRUE	conserved hypothetical protein
contig23862	-0.782188	1.13598e-05	TRUE	-0.40631	0.0193575	FALSE	-1.37245	9.79654e-12	TRUE	Lysine histidine transporter 1
contig13854	-0.888067	2.91196e-19	TRUE	-0.565959	6.24965e-09	TRUE	-1.36761	1.36215e-35	TRUE	Arginine decarboxylase 1
contig09025	0.228109	0.314485	FALSE	0.767028	0.000359324	TRUE	-1.35383	8.80473e-06	TRUE	Disease resistance protein RPM1
1-GH8N3EB01A0J4C	0.114074	0.691069	FALSE	-0.78692	0.024225	FALSE	-1.34388	0.000368928	TRUE	hypothetical protein
contig02114	-0.329533	0.318648	FALSE	-0.171861	0.607518	FALSE	-1.34003	0.000857596	TRUE	Bromodomain-containing protein C1450.02
contig14981	-0.850365	0.0187075	FALSE	-1.12606	0.00433878	FALSE	-1.34003	0.000857596	TRUE	Chitin-inducible gibberellin-responsive protein 2
contig10894	0.200306	0.00409399	FALSE	0.227675	0.00162963	FALSE	-1.3343	1.00715e-46	TRUE	hypothetical protein
contig28284	-0.429068	0.0228111	FALSE	0.0114465	0.949773	FALSE	-1.3318	3.25436e-09	TRUE	2'-deoxymugineic-acid 2'-dioxygenase
contig28141	0.281425	0.289816	FALSE	0.279935	0.311761	FALSE	-1.32092	0.000227793	TRUE	Histone H1
contig20448	-0.901074	0.000117441	TRUE	-0.278809	0.202117	FALSE	-1.3195	2.79127e-07	TRUE	conserved hypothetical protein
contig19503	-0.391309	0.0224584	FALSE	0.207058	0.197948	FALSE	-1.31321	1.61488e-10	TRUE	Histone H2B.1
contig19718	-0.797138	0.000269431	TRUE	-0.618531	0.00508241	FALSE	-1.31258	7.75388e-08	TRUE	Histone H1
contig00290	0.620837	0.00553735	FALSE	0.472778	0.0478713	FALSE	-1.31105	4.04751e-05	TRUE	Dosage compensation complex, subunit MLE
contig17551	-0.438057	0.183452	FALSE	0.979738	0.000257109	TRUE	-1.31105	0.000803743	TRUE	Vesicle coat complex COPII, subunit SEC31
contig22744	0.236184	0.214658	FALSE	0.104349	0.606613	FALSE	-1.30774	2.61749e-07	TRUE	Multiple C2 and transmembrane domain-containing protein 1
contig23731	-0.70195	0.000751335	TRUE	-0.889018	7.16586e-05	TRUE	-1.30533	3.23513e-08	TRUE	conserved hypothetical protein
contig11363	-0.666567	1.76014e-05	TRUE	-0.579163	0.00027331	TRUE	-1.29106	2.7011e-13	TRUE	NADP-dependent malic enzyme, chloroplastic
contig31563	-0.301518	0.323569	FALSE	0.087214	0.76914	FALSE	-1.28998	0.000492213	TRUE	conserved hypothetical protein
contig15901	0.200982	0.486157	FALSE	-0.344697	0.296386	FALSE	-1.28498	0.000749724	TRUE	conserved hypothetical protein
contig08121	0.131309	0.531481	FALSE	-0.957857	0.000281368	TRUE	-1.28225	2.81181e-06	TRUE	Beta-glucosidase 7
contig06313	-0.161135	0.526556	FALSE	0.0620726	0.807489	FALSE	-1.27291	5.32818e-05	TRUE	Auxin response factor 12
contig22855	-0.418968	0.141585	FALSE	0.0173471	0.949705	FALSE	-1.25879	0.000184506	TRUE	Multiple C2 and transmembrane domain-containing protein 1
0-FO0JX8101C8ZQX	-0.277065	0.279089	FALSE	0.185817	0.449763	FALSE	-1.25697	4.95083e-05	TRUE	Probable LRR receptor-like serine/threonine-protein kinase At3g47570
contig22787	-0.762492	1.64618e-08	TRUE	-0.48107	0.000325822	TRUE	-1.25046	7.94772e-17	TRUE	NAC domain-containing protein 74
contig24775	-0.940967	0.00418823	FALSE	-0.693098	0.0343566	FALSE	-1.24692	0.000424405	TRUE	3-isopropylmalate dehydrogenase 2, chloroplastic
contig24141	-0.200404	0.212233	FALSE	0.0474658	0.766939	FALSE	-1.24085	2.67866e-10	TRUE	Proliferation-associated protein 2G4
contig10646	-0.791347	2.17233e-06	TRUE	-0.817042	2.88841e-06	TRUE	-1.23624	1.95862e-11	TRUE	Serine/threonine-protein kinase SAPK2
contig05625	-0.329533	0.215072	FALSE	-0.262235	0.337485	FALSE	-1.23109	0.000104555	TRUE	C3H2C3 RING-finger protein
contig09244	-0.511139	0.0751937	FALSE	-0.813467	0.00981742	FALSE	-1.21812	0.000238912	TRUE	Disease resistance protein RPM1
contig01824	0.198399	0.357669	FALSE	0.476965	0.0257456	FALSE	-1.21375	1.59852e-05	TRUE	Early nodulin-like protein 2
contig26140	0.0079684	0.959684	FALSE	0.087019	0.590721	FALSE	-1.21375	1.04795e-09	TRUE	Inositol-1,4,5-triphosphate 5-phosphatase (synaptojanin), INP51/INP52/INP53 family
contig23502	0.286202	0.0926248	FALSE	0.278513	0.116296	FALSE	-1.20972	7.80014e-08	TRUE	CBL-interacting protein kinase 16
contig27997	-0.539647	0.0235355	FALSE	-0.39306	0.103986	FALSE	-1.20782	9.81721e-06	TRUE	Protein H2A.6
contig23992	0.316549	0.0259766	FALSE	-0.149018	0.352808	FALSE	-1.20759	1.68537e-10	TRUE	Probable lipoxygenase 4
contig23448	-0.362956	0.0595201	FALSE	-0.972128	1.27751e-05	TRUE	-1.2062	1.16442e-07	TRUE	Choline/ethanolamine kinase
contig03406	0.085505	0.737363	FALSE	-0.457172	0.116804	FALSE	-1.20252	0.000220035	TRUE	Late embryogenesis abundant protein Lea14-A
contig17609	-0.333324	0.0867784	FALSE	-0.195878	0.32196	FALSE	-1.19121	2.39127e-07	TRUE	60S ribosomal protein L7-4
contig10996	0.190858	0.438843	FALSE	0.35507	0.154472	FALSE	-1.18802	0.000202241	TRUE	Callose synthase 2
contig16057	-0.217887	0.440212	FALSE	0.147819	0.591892	FALSE	-1.18603	0.000503163	TRUE	La-related protein 7
contig03400	0.0320657	0.908042	FALSE	-0.200058	0.505921	FALSE	-1.17653	0.000761896	TRUE	Late embryogenesis abundant protein Lea14-A
contig23546	-0.0519985	0.794039	FALSE	-0.403591	0.0669406	FALSE	-1.17653	1.92941e-06	TRUE	conserved hypothetical protein
contig28239	-0.608392	0.0498386	FALSE	-0.988553	0.00414127	FALSE	-1.17653	0.000761896	TRUE	Nicotinate phosphoribosyltransferase
contig29107	-0.0377664	0.782502	FALSE	-0.193689	0.185425	FALSE	-1.13767	1.68766e-11	TRUE	Histone H2B.1
contig23027	-0.353379	0.209852	FALSE	-0.31196	0.283979	FALSE	-1.13326	0.000580703	TRUE	Squamosa promoter-binding-like protein 3
contig09404	-0.803667	4.31926e-08	TRUE	-0.0761877	0.571386	FALSE	-1.12596	1.18542e-12	TRUE	DnaJ protein homolog
contig00271	0.139355	0.144815	FALSE	0.24005	0.0140464	FALSE	-1.12401	2.18733e-20	TRUE	Glycine-rich RNA-binding protein GRP1A
contig10995	0.47693	0.00190111	FALSE	-0.0265213	0.879132	FALSE	-1.12353	5.6714e-08	TRUE	Callose synthase 3
contig23199	-0.606373	0.00307768	FALSE	-0.514622	0.0141834	FALSE	-1.12091	9.51934e-07	TRUE	Probable serine/threonine-protein kinase NAK
contig29122	-0.984884	0.00145482	FALSE	-0.120343	0.664129	FALSE	-1.12091	0.000528811	TRUE	Histone H2A
contig13107	-0.427229	0.00412684	FALSE	-0.00637474	0.964714	FALSE	-1.11911	6.72181e-11	TRUE	60S ribosomal protein L17-1
contig10353	-0.44501	0.0788262	FALSE	-0.337318	0.192133	FALSE	-1.11869	0.000118042	TRUE	Inorganic phosphate transporter 1-6
contig26051	-0.522916	0.0260916	FALSE	-0.372894	0.117645	FALSE	-1.11719	2.67433e-05	TRUE	Chaperone protein dnaJ
contig11522	-0.411171	0.06051	FALSE	0.154669	0.454212	FALSE	-1.11643	1e-05	TRUE	3-ketoacyl-CoA synthase 11
contig10059	-0.795851	0.00507916	FALSE	-0.795908	0.00708766	FALSE	-1.10941	0.000291274	TRUE	60S ribosomal protein L23
contig24480	-0.72185	0.000272038	TRUE	-0.708446	0.000578728	TRUE	-1.10941	2.99642e-07	TRUE	Ribonucleoside-diphosphate reductase small chain
contig02434	-0.698766	0.0185428	FALSE	-0.976965	0.00257354	FALSE	-1.09782	0.000722754	TRUE	Protein DEHYDRATION-INDUCED 19 homolog 3
contig23383	0.691226	0.00176959	FALSE	-0.251588	0.353067	FALSE	-1.08865	0.000396528	TRUE	Diacylglycerol kinase zeta
contig22996	-0.299785	0.0278276	FALSE	-0.833735	8.36373e-08	TRUE	-1.08704	9.40805e-12	TRUE	Endocytic adaptor protein intersectin
contig03759	-0.748485	0.000428325	TRUE	-0.380321	0.0668038	FALSE	-1.08614	2.34942e-06	TRUE	Histone H2B.2
contig25947	-0.493919	0.0125207	FALSE	-0.460174	0.024528	FALSE	-1.08193	1.31171e-06	TRUE	Transcription factor bHLH35
contig10071	0.0459766	0.718634	FALSE	0.404029	0.00120711	FALSE	-1.07637	1.04355e-11	TRUE	Calvin cycle protein CP12
contig11521	-0.318217	0.0204277	FALSE	0.14559	0.269337	FALSE	-1.07573	1.68356e-11	TRUE	3-ketoacyl-CoA synthase 11
contig06044	0.146797	0.0871458	FALSE	0.521447	4.63573e-10	TRUE	-1.07207	3.96205e-23	TRUE	conserved hypothetical protein
contig23511	-0.523705	0.0284036	FALSE	-0.275835	0.246885	FALSE	-1.06988	6.63797e-05	TRUE	Nucleoside-triphosphatase
contig02515	-0.897621	0.00062257	TRUE	-0.43216	0.0861698	FALSE	-1.06759	0.000108949	TRUE	Heat shock cognate 70 kDa protein 1
contig22462	0.394833	0.0501289	FALSE	-0.698334	0.00587419	FALSE	-1.06312	6.01605e-05	TRUE	Horcolin
contig10529	-0.686226	0.0138031	FALSE	0.0114465	0.964473	FALSE	-1.05879	0.000486501	TRUE	60S ribosomal protein L37a
contig00255	0.085505	0.238928	FALSE	0.053789	0.478943	FALSE	-1.05381	1.87883e-31	TRUE	hypothetical protein
contig02837	-0.411995	0.115886	FALSE	0.16345	0.507806	FALSE	-1.05052	0.000439804	TRUE	Eukaryotic initiation factor 4A
contig06043	-0.473922	0.053276	FALSE	-0.811015	0.00271901	FALSE	-1.05052	0.000146689	TRUE	hypothetical protein
contig22831	-0.0237241	0.910966	FALSE	0.14073	0.511934	FALSE	-1.05052	4.93352e-05	TRUE	conserved hypothetical protein
contig03482	0.781724	0.000121498	TRUE	0.29638	0.198026	FALSE	-1.04687	0.000241213	TRUE	hypothetical protein
contig23716	-0.405481	0.00324002	FALSE	-0.55971	0.000143501	TRUE	-1.04167	3.27647e-11	TRUE	Probable UDP-arabinose 4-epimerase 2
contig24637	-0.230969	0.383861	FALSE	0.016901	0.949035	FALSE	-1.02452	0.0009777	TRUE	RNA-binding protein 5-B
contig23472	-0.654736	1.2899e-06	TRUE	-0.696373	8.99308e-07	TRUE	-1.02137	3.89433e-12	TRUE	Proline dehydrogenase, mitochondrial
contig06402	-0.579511	0.000782648	TRUE	-0.280567	0.0998158	FALSE	-1.0181	8.50582e-08	TRUE	conserved hypothetical protein
contig24770	0.654614	9.14728e-05	TRUE	0.0891378	0.642561	FALSE	-1.01778	8.26737e-06	TRUE	Leucoanthocyanidin reductase
contig24335	-0.683882	0.0110504	FALSE	-0.062554	0.803558	FALSE	-1.0163	0.00048077	TRUE	Probable S-acyltransferase At4g24630
contig12861	-0.758376	0.00720047	FALSE	-0.0954687	0.715358	FALSE	-1.00988	0.000792876	TRUE	hypothetical protein
contig21053	-0.288891	0.266783	FALSE	-0.47398	0.0899695	FALSE	-1.00988	0.000792876	TRUE	hypothetical protein
contig07737	0.48857	0.00472269	FALSE	0.208927	0.268685	FALSE	-1.00591	1.09721e-05	TRUE	conserved hypothetical protein
contig22947	-0.73789	2.48459e-10	TRUE	-0.60759	3.03334e-07	TRUE	-1.00516	7.64378e-16	TRUE	Probably inactive leucine-rich repeat receptor-like protein kinase At5g48380
contig00575	-0.0188317	0.932992	FALSE	-0.31153	0.2039	FALSE	-1.0043	0.000213865	TRUE	conserved hypothetical protein
contig03481	-0.00856333	0.919271	FALSE	0.644719	2.17892e-16	TRUE	-1.0043	1.17603e-22	TRUE	Auxin-repressed 12.5 kDa protein
contig24981	-0.595078	2.67692e-08	TRUE	-0.868259	1.03101e-13	TRUE	1.00002	1.56509e-33	TRUE	Fasciclin-like arabinogalactan protein 11
contig25010	-0.699838	6.98873e-09	TRUE	-0.956132	3.52426e-13	TRUE	1.00101	1.23648e-27	TRUE	Fasciclin-like arabinogalactan protein 11
contig12794	-0.272047	0.422165	FALSE	0.590532	0.051866	FALSE	1.00471	0.000292255	TRUE	Proteasome subunit beta type-2
contig09486	-0.194603	0.596161	FALSE	0.0532667	0.884313	FALSE	1.0077	0.000933255	TRUE	Dihydroflavonol-4-reductase
contig18242	0.183352	0.490043	FALSE	0.629768	0.0138384	FALSE	1.00898	1.77e-05	TRUE	HIV-1 Vpr-binding protein
contig32418	0.12298	0.70835	FALSE	0.544879	0.0866304	FALSE	1.00898	0.000457547	TRUE	Cytochrome b-c1 complex subunit 6
contig16438	0.244203	0.419704	FALSE	0.861306	0.00233777	FALSE	1.01507	0.000173797	TRUE	hypothetical protein
contig33873	0.662294	0.00584916	FALSE	0.77266	0.00163562	FALSE	1.01637	1.06093e-05	TRUE	Protein WIR1A
contig04934	-0.136887	0.608288	FALSE	-0.0589428	0.829806	FALSE	1.0166	5.30381e-06	TRUE	hypothetical protein
contig28716	-0.58192	0.0221886	FALSE	0.122808	0.600232	FALSE	1.02241	2.02812e-07	TRUE	60S ribosomal protein L37-2
contig25942	0.574543	0.0206345	FALSE	0.858037	0.000484948	TRUE	1.02348	1.27284e-05	TRUE	Chitinase 1
contig22492	0.467376	0.159641	FALSE	-0.126057	0.742263	FALSE	1.0261	0.000865211	TRUE	Microsomal glutathione S-transferase 3
contig33445	0.0310572	0.911748	FALSE	-0.251588	0.411342	FALSE	1.02748	1.97344e-05	TRUE	hypothetical protein
contig19651	-0.0486124	0.64859	FALSE	-0.123705	0.271343	FALSE	1.03006	4.12951e-30	TRUE	Calvin cycle protein CP12
contig07076	0.085505	0.806904	FALSE	0.375195	0.278503	FALSE	1.03194	0.000664485	TRUE	40S ribosomal protein S5 (Fragment)
contig10507	-0.112434	0.739423	FALSE	0.257426	0.435248	FALSE	1.03564	0.000251302	TRUE	conserved hypothetical protein
contig19362	-0.370174	0.245303	FALSE	-0.344697	0.296386	FALSE	1.03694	4.75217e-05	TRUE	60S ribosomal protein L32-1
contig12928	-0.399922	0.28628	FALSE	-0.889018	0.0363748	FALSE	1.03743	0.000510505	TRUE	30S ribosomal protein S9, chloroplastic (Fragment)
contig03721	0.085505	0.77856	FALSE	0.674412	0.0182622	FALSE	1.04259	7.38122e-05	TRUE	hypothetical protein
contig02081	0.538795	2.91492e-05	TRUE	-0.20842	0.172235	FALSE	1.0447	4.52435e-18	TRUE	RhoA GTPase effector DIA/Diaphanous
contig31687	0.085505	0.788386	FALSE	0.261225	0.416596	FALSE	1.04479	0.000148956	TRUE	hypothetical protein
contig12926	-0.056514	0.878465	FALSE	-0.759735	0.0803315	FALSE	1.04541	0.000799152	TRUE	30S ribosomal protein S9, chloroplastic (Fragment)
contig17656	-0.00760441	0.983444	FALSE	-0.0227692	0.952514	FALSE	1.04541	0.000799152	TRUE	NADH-ubiquinone oxidoreductase 20 kDa subunit, mitochondrial
contig05479	0.00955615	0.967428	FALSE	0.156497	0.509777	FALSE	1.04605	1.61508e-07	TRUE	Serine hydroxymethyltransferase 1
contig24875	0.244704	0.339459	FALSE	-0.403591	0.176036	FALSE	1.04709	4.22081e-06	TRUE	conserved hypothetical protein
contig17288	-0.352616	0.299084	FALSE	-0.0145487	0.96518	FALSE	1.04902	0.000114721	TRUE	50S ribosomal protein L13, chloroplastic
contig26772	0.658495	8.78776e-05	TRUE	0.142432	0.456019	FALSE	1.0552	4.31804e-11	TRUE	conserved hypothetical protein
contig20882	-0.370873	0.196919	FALSE	-0.0257065	0.927298	FALSE	1.05779	3.89557e-06	TRUE	60S ribosomal protein L39
contig32769	-0.153282	0.579711	FALSE	-0.461806	0.128546	FALSE	1.05779	3.89557e-06	TRUE	conserved hypothetical protein
contig15224	0.895844	2.69116e-05	TRUE	-0.220561	0.413061	FALSE	1.05819	5.88197e-07	TRUE	Apyrase
contig08636	0.838865	0.00556696	FALSE	0.630356	0.0535109	FALSE	1.06051	0.000361439	TRUE	hypothetical protein
contig18769	0.491497	0.10205	FALSE	0.655303	0.0311563	FALSE	1.06051	0.000137279	TRUE	Ubiquitin carrier protein E2 36
contig17848	0.131309	0.717898	FALSE	0.83861	0.0122019	FALSE	1.06567	0.000735203	TRUE	Histidine-containing phosphotransfer protein 1
contig02621	-0.111532	0.717152	FALSE	0.586141	0.0389607	FALSE	1.06732	3.11821e-05	TRUE	Uncharacterized protein At5g10860, mitochondrial
contig30939	0.839595	5.636e-08	TRUE	0.859742	8.23992e-08	TRUE	1.07124	1.63042e-12	TRUE	conserved hypothetical protein
contig31531	-0.94049	4.41269e-05	TRUE	-0.919391	0.000117545	TRUE	1.07759	7.89938e-11	TRUE	ATP synthase 6 kDa subunit, mitochondrial (Fragment)
contig01040	0.0587049	0.714557	FALSE	0.0180695	0.914456	FALSE	1.07811	4.1888e-15	TRUE	conserved hypothetical protein
contig20427	0.812487	0.0149757	FALSE	0.382284	0.307254	FALSE	1.08246	0.000879577	TRUE	conserved hypothetical protein
contig08356	0.312915	0.3069	FALSE	0.22375	0.489377	FALSE	1.08378	7.46253e-05	TRUE	conserved hypothetical protein
contig26480	0.371809	0.220009	FALSE	0.36814	0.243523	FALSE	1.08378	7.46253e-05	TRUE	hypothetical protein
contig07104	0.785945	0.000223049	TRUE	0.655303	0.00383578	FALSE	1.08698	1.38241e-07	TRUE	Histone H3.3
contig27673	0.623925	0.0295441	FALSE	0.150511	0.642132	FALSE	1.08698	5.74298e-05	TRUE	conserved hypothetical protein
contig16696	-0.246339	0.329974	FALSE	-0.101562	0.692286	FALSE	1.08878	1.06985e-07	TRUE	50S ribosomal protein L3, chloroplastic (Fragment)
contig17624	0.131309	0.717898	FALSE	-0.713931	0.103029	FALSE	1.09121	0.000515961	TRUE	Inosine-5'-monophosphate dehydrogenase
contig13481	0.876409	9.18255e-05	TRUE	0.356095	0.162884	FALSE	1.09322	7.01493e-07	TRUE	Aquaporin PIP2-5
contig29889	-0.0800811	0.728175	FALSE	-0.426955	0.0935939	FALSE	1.09486	1.16711e-08	TRUE	Acyl-CoA-binding protein
contig22379	0.0493389	0.41875	FALSE	-0.215684	0.00117807	FALSE	1.0998	1.50212e-99	TRUE	Photosystem I reaction center subunit II, chloroplastic
contig03305	-0.0956648	0.564139	FALSE	-0.397629	0.0288157	FALSE	1.1056	9.13293e-16	TRUE	Phenylalanine ammonia-lyase
contig10432	0.711381	4.87122e-08	TRUE	0.376659	0.00880568	FALSE	1.10616	5.74507e-19	TRUE	L-ascorbate peroxidase 2, cytosolic
contig15466	0.549452	0.115949	FALSE	-0.276679	0.509761	FALSE	1.10942	0.000614126	TRUE	Cytochrome P450 71C2
contig22293	0.293613	0.255753	FALSE	0.815244	0.000902826	TRUE	1.10942	1.27152e-06	TRUE	hypothetical protein
contig22347	-0.199224	0.281845	FALSE	-0.825824	0.000120236	TRUE	1.11221	1.521e-13	TRUE	Expansin-A2
contig31207	-0.0664981	0.840838	FALSE	0.5033	0.106928	FALSE	1.11941	4.78154e-05	TRUE	Chalcone synthase D
contig02174	0.334418	0.0336484	FALSE	0.043868	0.799016	FALSE	1.12065	1.35882e-15	TRUE	hypothetical protein
contig29901	0.944642	0.000424634	TRUE	0.264662	0.399024	FALSE	1.1261	2.17701e-05	TRUE	hypothetical protein
contig07827	0.684142	0.0277277	FALSE	-0.625983	0.12301	FALSE	1.12763	0.000124631	TRUE	Copper transport protein ATOX1
contig13342	-0.335633	0.17397	FALSE	0.117057	0.622134	FALSE	1.1279	8.10968e-09	TRUE	50S ribosomal protein L34, chloroplastic
contig03140	0.540071	0.136617	FALSE	0.578487	0.122989	FALSE	1.13005	0.00072858	TRUE	hypothetical protein
contig20264	-0.0214102	0.95652	FALSE	-1.66663	0.00216492	FALSE	1.13308	0.000557233	TRUE	conserved hypothetical protein
contig28932	0.436977	0.220169	FALSE	0.230281	0.549143	FALSE	1.13589	0.000426442	TRUE	Nuclear transcription factor Y subunit C-3
contig17293	-0.120946	0.657664	FALSE	-0.873076	0.00696887	FALSE	1.13852	3.74017e-07	TRUE	UFG1
contig22346	0.121129	0.70551	FALSE	0.0558407	0.868533	FALSE	1.13852	3.33664e-05	TRUE	Soluble inorganic pyrophosphatase 1, chloroplastic
contig30572	0.307897	0.309312	FALSE	0.0703402	0.830401	FALSE	1.14213	1.97405e-05	TRUE	conserved hypothetical protein
contig02009	-0.116129	0.709247	FALSE	-0.0202623	0.949317	FALSE	1.14839	6.93185e-06	TRUE	hypothetical protein
contig01423	-1.42351	0.00108245	FALSE	-0.706154	0.0777121	FALSE	1.15281	5.107e-05	TRUE	hypothetical protein
contig12166	0.249004	0.530071	FALSE	0.818801	0.0285254	FALSE	1.15362	0.000860893	TRUE	hypothetical protein
contig29741	-1.09892	0.0282463	FALSE	0.937446	0.0104854	FALSE	1.15362	0.000860893	TRUE	hypothetical protein
contig20318	0.836205	1.42833e-12	TRUE	0.622311	1.06184e-06	TRUE	1.15493	4.40001e-24	TRUE	Ribonuclease 1
contig19667	0.756882	0.0303159	FALSE	0.66595	0.0714424	FALSE	1.15807	0.000502918	TRUE	conserved hypothetical protein
contig12043	0.129899	0.607676	FALSE	-0.174772	0.528938	FALSE	1.16671	6.49087e-08	TRUE	conserved hypothetical protein
contig27947	0.025384	0.931302	FALSE	0.695945	0.0107393	FALSE	1.16766	2.20428e-06	TRUE	conserved hypothetical protein
contig07271	-0.177529	0.499324	FALSE	-0.0105798	0.968235	FALSE	1.16812	3.87404e-08	TRUE	Lysosomal beta glucosidase
contig28355	-0.143977	0.692457	FALSE	-0.0536485	0.885613	FALSE	1.16945	7.80218e-05	TRUE	Thioredoxin-like protein slr0233
contig17927	-0.440564	0.236816	FALSE	-0.444233	0.251995	FALSE	1.17187	4.59993e-05	TRUE	60S ribosomal protein L13-1
contig27798	0.859945	0.00295816	FALSE	0.333375	0.312201	FALSE	1.17404	2.7159e-05	TRUE	Two-component response regulator ARR8
contig19969	0.514618	0.000774836	TRUE	-0.734189	0.000205817	TRUE	1.1743	3.69296e-17	TRUE	conserved hypothetical protein
contig24116	0.956222	1.11653e-10	TRUE	-0.529122	0.00801524	FALSE	1.18126	4.8952e-16	TRUE	Salt stress-induced protein
contig01680	0.200982	0.622401	FALSE	-0.00366036	0.993363	FALSE	1.18214	0.000772672	TRUE	40S ribosomal protein S8
contig05206	0.314987	0.38687	FALSE	0.382284	0.307254	FALSE	1.18742	0.000202386	TRUE	Bowman-Birk type trypsin inhibitor
contig19418	0.475452	0.179287	FALSE	0.562856	0.120888	FALSE	1.18742	0.000202386	TRUE	conserved hypothetical protein
contig33748	-0.236423	0.548248	FALSE	-0.486053	0.256003	FALSE	1.18827	0.000155084	TRUE	Probable FKBP-type peptidyl-prolyl cis-trans isomerase 2, chloroplastic
contig29340	-0.00760441	0.983444	FALSE	0.287571	0.427395	FALSE	1.1898	9.11929e-05	TRUE	Protein TRI1
contig30735	0.745165	0.000668899	TRUE	0.854207	0.000133988	TRUE	1.19145	8.63756e-09	TRUE	MtN19
contig15895	0.559436	0.000353021	TRUE	0.733305	3.51617e-06	TRUE	1.19234	8.62902e-17	TRUE	Dosage compensation complex, subunit MLE
contig19289	0.626073	0.0253608	FALSE	0.231495	0.45813	FALSE	1.19603	3.88721e-06	TRUE	conserved hypothetical protein
contig10751	-0.0487961	0.875417	FALSE	-0.251588	0.453283	FALSE	1.1964	2.99391e-06	TRUE	30S ribosomal protein 2, chloroplastic
contig07450	-0.236423	0.58364	FALSE	0.0818359	0.847242	FALSE	1.21252	0.000402423	TRUE	hypothetical protein
contig10472	0.670467	0.0339178	FALSE	0.672177	0.0409533	FALSE	1.21252	3.68219e-05	TRUE	conserved hypothetical protein
contig10962	-0.0881431	0.679626	FALSE	-0.335801	0.147519	FALSE	1.21252	3.16474e-12	TRUE	60S ribosomal protein L38
contig16053	-0.0779937	0.733366	FALSE	-0.632678	0.0158637	FALSE	1.21252	8.79673e-11	TRUE	Peroxidase 4
contig20744	-0.399922	0.242769	FALSE	0.333375	0.28802	FALSE	1.21252	4.50876e-06	TRUE	40S ribosomal protein S29
contig22532	0.262383	0.524717	FALSE	0.0577402	0.896705	FALSE	1.21252	0.000688804	TRUE	conserved hypothetical protein
contig02100	0.27815	0.216015	FALSE	0.886767	2.53321e-05	TRUE	1.22185	3.65462e-10	TRUE	O-methyltransferase ZRP4
contig17959	-0.019848	0.935834	FALSE	-0.494444	0.0758899	FALSE	1.22264	1.70554e-09	TRUE	50S ribosomal protein L17, chloroplastic
contig28283	0.597404	0.0186823	FALSE	0.250912	0.371389	FALSE	1.22581	1.36637e-07	TRUE	Protein CHLOROPLAST IMPORT APPARATUS 2
contig21331	0.591396	0.0252252	FALSE	-0.0250793	0.934681	FALSE	1.22687	3.85289e-07	TRUE	hypothetical protein
contig02461	0.205799	0.621272	FALSE	0.764009	0.0522013	FALSE	1.24354	0.000465937	TRUE	ethylene-responsive element binding protein
contig03161	1.11945	0.0026262	FALSE	0.748412	0.0699304	FALSE	1.24646	0.000797843	TRUE	Aquaporin PIP2-5
contig07672	0.448075	0.283764	FALSE	0.52602	0.220328	FALSE	1.24646	0.000797843	TRUE	conserved hypothetical protein
contig18436	0.152619	0.728682	FALSE	0.188985	0.677875	FALSE	1.24646	0.000797843	TRUE	Nudix hydrolase 26, chloroplastic
contig10644	0.588005	0.00761732	FALSE	0.353274	0.139074	FALSE	1.25204	4.27845e-10	TRUE	Glyceraldehyde-3-phosphate dehydrogenase B, chloroplastic
contig19159	-0.08442	0.809469	FALSE	0.16345	0.639583	FALSE	1.25204	1.01117e-05	TRUE	Histone H3.3
contig05712	-0.692103	0.146319	FALSE	-0.164125	0.716797	FALSE	1.27141	0.000240015	TRUE	Ubiquitin
contig30066	-0.411995	0.364012	FALSE	-0.551148	0.254657	FALSE	1.27141	0.000240015	TRUE	Cytochrome b-c1 complex subunit 9
contig06607	-0.303537	0.302243	FALSE	0.0114465	0.968507	FALSE	1.27665	2.29913e-08	TRUE	Fructose-bisphosphate aldolase, chloroplastic
contig07665	0.835527	0.0286776	FALSE	-0.219166	0.64597	FALSE	1.27665	0.000409299	TRUE	ADP-ribosylation factor 2
contig10635	0.751086	0.0260611	FALSE	0.684847	0.053912	FALSE	1.28527	4.29493e-05	TRUE	hypothetical protein
contig30861	0.881972	0.0304939	FALSE	0.0854471	0.860719	FALSE	1.28652	0.000915499	TRUE	Laccase-10
contig08885	-0.0117922	0.938537	FALSE	-0.4353	0.0110318	FALSE	1.29628	2.14928e-25	TRUE	salt stress-responsive protein
contig12077	-0.00469281	0.989619	FALSE	-0.126057	0.742263	FALSE	1.2974	1.01237e-05	TRUE	hypothetical protein
contig32067	-0.297824	0.454275	FALSE	0.674412	0.0539629	FALSE	1.30563	2.21757e-05	TRUE	DNA-binding protein HEXBP
contig05721	0.57317	0.00335821	FALSE	0.285546	0.181618	FALSE	1.31101	8.27263e-14	TRUE	Non-specific lipid-transfer protein 2
contig28505	0.121129	0.70551	FALSE	0.2209	0.500447	FALSE	1.31685	7.43123e-07	TRUE	50S ribosomal protein L12-2, chloroplastic
contig02794	0.588005	0.123394	FALSE	-1.25159	0.0219573	FALSE	1.32799	0.000107092	TRUE	hypothetical protein
contig10576	-0.0779937	0.844084	FALSE	0.952284	0.00580547	FALSE	1.3359	2.49762e-05	TRUE	conserved hypothetical protein
contig28633	-0.429068	0.0852665	FALSE	0.655303	0.00230547	FALSE	1.3418	7.85778e-13	TRUE	Dosage compensation complex, subunit MLE
contig34178	0.448075	0.283764	FALSE	-0.0589428	0.901236	FALSE	1.34376	0.000236189	TRUE	hypothetical protein
contig26962	-0.170509	0.375158	FALSE	-0.305359	0.135975	FALSE	1.34682	4.50879e-19	TRUE	salt response protein
contig30959	0.343001	0.101	FALSE	0.11925	0.598144	FALSE	1.347	6.08688e-14	TRUE	Cysteine-rich receptor-like protein kinase 18
contig10067	0.298499	0.313846	FALSE	0.26626	0.390612	FALSE	1.353	7.99044e-08	TRUE	hypothetical protein
contig12080	0.585076	0.0921252	FALSE	0.0603561	0.87883	FALSE	1.35453	1.27977e-05	TRUE	conserved hypothetical protein
contig31927	0.228463	0.426359	FALSE	-0.728026	0.0390447	FALSE	1.35547	1.9241e-08	TRUE	Predicted DNA-binding protein, contains SAP domain
contig26302	0.203157	0.208629	FALSE	-0.265802	0.145002	FALSE	1.35601	1.05166e-23	TRUE	conserved hypothetical protein
contig13800	0.229895	0.614465	FALSE	-0.455121	0.394777	FALSE	1.35691	0.000400754	TRUE	hypothetical protein
contig20140	-0.00469281	0.989619	FALSE	-0.804129	0.0621468	FALSE	1.35795	3.02313e-06	TRUE	3'-N-debenzoyl-2'-deoxytaxol N-benzoyltransferase
contig16875	-0.306812	0.362445	FALSE	0.52602	0.0830331	FALSE	1.35936	1.33193e-07	TRUE	Probable ribose-5-phosphate isomerase
contig01928	0.870492	8.08159e-05	TRUE	0.377096	0.131944	FALSE	1.36007	5.17347e-11	TRUE	Catalase isozyme 2
contig30147	0.906535	7.22236e-05	TRUE	0.181372	0.500993	FALSE	1.36091	2.73602e-10	TRUE	Putative C-4 methylsterol oxidase DDB_G0269788
contig20766	-0.00760441	0.983444	FALSE	0.690927	0.0408627	FALSE	1.36226	3.91173e-06	TRUE	Ubiquitin-fold modifier 1
contig31732	-0.0519985	0.853541	FALSE	-0.863023	0.0105229	FALSE	1.37367	9.68849e-10	TRUE	conserved hypothetical protein
contig27034	0.439513	0.00289751	FALSE	0.863233	1.45185e-09	TRUE	1.37388	8.14205e-27	TRUE	conserved hypothetical protein
contig10934	0.0465109	0.844501	FALSE	-0.725519	0.0101144	FALSE	1.37601	8.34919e-13	TRUE	conserved hypothetical protein
contig30507	-0.265967	0.455513	FALSE	-0.788616	0.0521162	FALSE	1.3781	4.77642e-07	TRUE	conserved hypothetical protein
contig13173	0.125033	0.711154	FALSE	0.292733	0.39107	FALSE	1.38244	6.16555e-07	TRUE	hypothetical protein
contig30478	-0.308774	0.337627	FALSE	-0.235991	0.475747	FALSE	1.38939	1.41746e-08	TRUE	conserved hypothetical protein
contig01501	0.159506	0.729909	FALSE	0.255372	0.589158	FALSE	1.39085	0.000262703	TRUE	hypothetical protein
contig26178	0.744468	0.0745382	FALSE	0.544879	0.225672	FALSE	1.39085	0.000262703	TRUE	Uncharacterized endoplasmic reticulum membrane protein YGL010W
contig12766	-1.01403	0.00584687	FALSE	-0.0710156	0.827104	FALSE	1.39309	1.82524e-08	TRUE	conserved hypothetical protein
contig18958	0.348539	0.327319	FALSE	0.818801	0.0164394	FALSE	1.39309	4.32645e-06	TRUE	conserved hypothetical protein
contig06450	0.670467	0.0879776	FALSE	0.961406	0.0134159	FALSE	1.39694	7.86524e-05	TRUE	2,3-bisphosphoglycerate-independent phosphoglycerate mutase
contig09865	-1.49946	0.0104795	FALSE	-0.47398	0.353052	FALSE	1.40516	0.000101943	TRUE	NADH dehydrogenase [ubiquinone] iron-sulfur protein 6
contig09913	-0.40926	0.305219	FALSE	-1.29889	0.00735706	FALSE	1.40807	2.20679e-06	TRUE	hypothetical protein
contig10215	-0.00429167	0.9822	FALSE	0.0603561	0.760434	FALSE	1.40982	4.68608e-20	TRUE	conserved hypothetical protein
contig13469	1.0855	0.00465226	FALSE	1.01145	0.0123574	FALSE	1.41415	0.000132118	TRUE	Hydrophobic protein LTI6B
contig28045	0.238356	0.117696	FALSE	-0.906091	2.77349e-06	TRUE	1.41415	7.57272e-29	TRUE	conserved hypothetical protein
contig34014	0.717773	0.0791096	FALSE	0.818801	0.0501388	FALSE	1.41415	0.000132118	TRUE	conserved hypothetical protein
contig35187	0.558757	0.00611863	FALSE	-0.649752	0.0129746	FALSE	1.41783	2.65732e-15	TRUE	hypothetical protein
contig09896	0.670467	0.145664	FALSE	0.792806	0.0912701	FALSE	1.42197	0.000576391	TRUE	hypothetical protein
contig13430	0.214788	0.542425	FALSE	-0.579163	0.168977	FALSE	1.42197	1.1248e-06	TRUE	Ubiquitin
contig34281	-0.143977	0.692457	FALSE	-0.754088	0.0733027	FALSE	1.42883	4.45272e-07	TRUE	conserved hypothetical protein
contig01932	0.144399	0.726072	FALSE	0.14073	0.742981	FALSE	1.43491	2.00712e-05	TRUE	hypothetical protein
contig30378	-0.499458	0.391502	FALSE	-0.114084	0.840641	FALSE	1.43491	0.000748816	TRUE	40S ribosomal protein S30
contig09960	-0.620764	0.133818	FALSE	-0.533359	0.208862	FALSE	1.44814	9.47893e-07	TRUE	MLP-like protein 423
contig12136	0.465985	0.00151226	FALSE	-0.29932	0.0863642	FALSE	1.46269	4.59416e-31	TRUE	conserved hypothetical protein
contig31303	0.962648	0.000120143	TRUE	0.695945	0.0107393	FALSE	1.46817	3.60639e-10	TRUE	Cystatin-1
contig14735	0.626073	0.0528301	FALSE	0.681298	0.0409265	FALSE	1.4719	2.44308e-07	TRUE	hypothetical protein
contig03019	0.0115044	0.980134	FALSE	-0.0816629	0.867265	FALSE	1.47555	5.55148e-05	TRUE	conserved hypothetical protein
contig00689	0.863113	0.0700494	FALSE	0.613483	0.236032	FALSE	1.49262	0.000622101	TRUE	Xyloglucan endotransglucosylase/hydrolase protein 22
contig12464	1.18504	0.00127712	FALSE	0.799038	0.0509373	FALSE	1.49262	2.77931e-05	TRUE	hypothetical protein
contig17228	0.526078	0.297623	FALSE	0.43291	0.417698	FALSE	1.49262	0.000622101	TRUE	hypothetical protein
contig22350	0.526078	0.297623	FALSE	0.52602	0.316951	FALSE	1.49262	0.000622101	TRUE	Probable NADP-dependent oxidoreductase P1
contig33740	0.333433	0.494892	FALSE	-0.207194	0.710549	FALSE	1.49792	0.000238412	TRUE	Fruit protein pKIWI502
contig33282	-1.34745	0.00741286	FALSE	0.0379187	0.926652	FALSE	1.50202	1.67041e-06	TRUE	hypothetical protein
contig18483	0.583005	0.198956	FALSE	0.830874	0.0663034	FALSE	1.51737	0.0001183	TRUE	Protein PHLOEM PROTEIN 2-LIKE A1
contig10344	0.691226	0.0710741	FALSE	-0.489748	0.316587	FALSE	1.52184	6.9759e-06	TRUE	hypothetical protein
contig08730	-0.136887	0.702457	FALSE	-0.708446	0.0853124	FALSE	1.52618	2.63278e-08	TRUE	conserved hypothetical protein
contig11946	0.00304284	0.995022	FALSE	0.411377	0.384315	FALSE	1.53444	5.87759e-05	TRUE	hypothetical protein
contig10909	0.149635	0.622693	FALSE	0.159345	0.614017	FALSE	1.5475	2.16178e-10	TRUE	40S ribosomal protein S27-2
contig32829	0.19242	0.728983	FALSE	-0.045137	0.940254	FALSE	1.55647	0.000507789	TRUE	Protein TRANSPARENT TESTA 12
contig06012	0.887279	1.71075e-05	TRUE	0.463771	0.0447734	FALSE	1.55765	1.01592e-16	TRUE	hypothetical protein
contig12985	-0.184584	0.434233	FALSE	-0.979783	0.000510547	TRUE	1.56921	1.11694e-18	TRUE	hypothetical protein
contig04294	0.085505	0.866842	FALSE	-1.08166	0.0959102	FALSE	1.57007	9.62582e-05	TRUE	hypothetical protein
contig01662	0.361139	0.418242	FALSE	0.333375	0.474851	FALSE	1.5793	1.85572e-05	TRUE	hypothetical protein
3-GH8N3EB02JQGGC	-0.255532	0.606754	FALSE	0.17291	0.718489	FALSE	1.5793	1.85572e-05	TRUE	conserved hypothetical protein
contig18430	1.0855	0.0015549	FALSE	1.04707	0.00357384	FALSE	1.59103	7.12724e-07	TRUE	Secologanin synthase
contig12587	0.365613	0.319439	FALSE	-0.226053	0.593422	FALSE	1.59499	1.41278e-07	TRUE	60S ribosomal protein L5-1
contig20768	0.19242	0.624137	FALSE	0.0923665	0.824206	FALSE	1.59954	3.56928e-07	TRUE	Ubiquitin-fold modifier 1
contig31326	1.0855	0.0358251	FALSE	0.780834	0.168754	FALSE	1.61107	0.000832802	TRUE	Cyclic phosphodiesterase
contig30472	0.600078	0.228827	FALSE	0.613483	0.236032	FALSE	1.61461	0.000156494	TRUE	conserved hypothetical protein
contig01020	0.0270093	0.872036	FALSE	0.323789	0.0507656	FALSE	1.62516	5.7594e-36	TRUE	Ribulose bisphosphate carboxylase/oxygenase activase, chloroplastic
contig10072	0.407433	0.464404	FALSE	0.99634	0.0569201	FALSE	1.62755	0.000406148	TRUE	hypothetical protein
contig30935	0.670467	0.20764	FALSE	-0.92966	0.203235	FALSE	1.62755	0.000406148	TRUE	conserved hypothetical protein
contig32698	-0.0400259	0.946971	FALSE	0.448852	0.43534	FALSE	1.62755	0.000406148	TRUE	Elongation factor G, chloroplastic
contig17566	0.172968	0.730574	FALSE	-1.08166	0.0959102	FALSE	1.63878	3.80081e-05	TRUE	hypothetical protein
contig20191	-2.02997	0.0128852	FALSE	-1.36707	0.071029	FALSE	1.64136	0.000198785	TRUE	hypothetical protein
contig17172	0.085505	0.735396	FALSE	-0.331441	0.241559	FALSE	1.65775	3.55814e-17	TRUE	GDSL esterase/lipase At5g45910
contig01084	1.26993	0.0112368	FALSE	1.5178	0.00236949	FALSE	1.65997	0.000515808	TRUE	hypothetical protein
contig34119	0.149635	0.7279	FALSE	0.780834	0.0516217	FALSE	1.65997	9.07272e-07	TRUE	hypothetical protein
contig03183	-0.431071	0.049864	FALSE	0.21673	0.289121	FALSE	1.66557	1.37391e-26	TRUE	phosphoethanolamine methyltransferase
contig19164	0.924224	0.000157814	TRUE	0.720398	0.00629709	FALSE	1.67195	2.53281e-14	TRUE	hypothetical protein
contig30765	0.220665	0.0974131	FALSE	-0.64109	6.73363e-05	TRUE	1.68593	1.55108e-57	TRUE	Photosystem II 5 kDa protein, chloroplastic
3-GH8N3EB01CR2K3	-0.262418	0.650411	FALSE	0.226459	0.68251	FALSE	1.72709	3.73199e-05	TRUE	40S ribosomal protein S8-2
contig04540	0.911476	0.0155895	FALSE	1.04387	0.00646438	FALSE	1.73036	2.19742e-07	TRUE	Betaine aldehyde dehydrogenase
contig25826	0.457474	0.324005	FALSE	1.33337	0.00130402	FALSE	1.73976	4.49097e-06	TRUE	hypothetical protein
contig10534	-0.0664981	0.861932	FALSE	-0.573516	0.186793	FALSE	1.74857	8.56667e-10	TRUE	conserved hypothetical protein
contig00779	0.211036	0.725831	FALSE	-0.318702	0.642458	FALSE	1.75308	0.000193904	TRUE	conserved hypothetical protein
contig10148	-1.37393	0.0827877	FALSE	-2.12606	0.0235545	FALSE	1.75308	0.000193904	TRUE	hypothetical protein
1-GH8N3EB01C8MX3	-2.02997	0.0128852	FALSE	0.954863	0.0593527	FALSE	1.76	4.6538e-05	TRUE	Tyrosine decarboxylase 2
contig03016	-0.38398	0.461584	FALSE	-2.25159	0.00268613	FALSE	1.77051	1.36983e-06	TRUE	conserved hypothetical protein
contig06070	1.03304	0.0255461	FALSE	-0.666625	0.302332	FALSE	1.79748	1.39785e-05	TRUE	hypothetical protein
contig09590	0.363039	0.283374	FALSE	0.458906	0.185199	FALSE	1.79748	2.56321e-11	TRUE	conserved hypothetical protein
contig29642	0.67888	0.00535546	FALSE	0.0550735	0.845511	FALSE	1.79748	1.85446e-18	TRUE	conserved hypothetical protein
contig00300	0.746019	0.022417	FALSE	-0.0972597	0.80479	FALSE	1.81291	6.26077e-11	TRUE	hypothetical protein
contig01143	0.670467	0.0636251	FALSE	-0.119138	0.782387	FALSE	1.81586	1.97575e-09	TRUE	Dosage compensation complex, subunit MLE
contig20646	0.262383	0.524717	FALSE	-0.102724	0.822263	FALSE	1.81824	1.57892e-08	TRUE	conserved hypothetical protein
contig30758	0.456343	0.0692353	FALSE	-0.202678	0.489102	FALSE	1.84639	5.17611e-20	TRUE	conserved hypothetical protein
contig04262	0.722935	0.235068	FALSE	0.748412	0.235439	FALSE	1.84995	0.00029745	TRUE	hypothetical protein
contig12433	0.755356	0.0510965	FALSE	0.873943	0.0268433	FALSE	1.86161	1.17659e-08	TRUE	hypothetical protein
contig20697	0.785945	0.218536	FALSE	0.792806	0.232434	FALSE	1.91296	0.000363154	TRUE	hypothetical protein
contig32983	1.26608	0.003182	FALSE	1.42648	0.00102528	FALSE	1.92033	9.22946e-07	TRUE	conserved hypothetical protein
contig02548	0.395845	0.30588	FALSE	-0.725519	0.137579	FALSE	1.92621	2.00039e-10	TRUE	hypothetical protein
contig07951	1.0855	0.0576261	FALSE	1.41138	0.0120777	FALSE	1.94948	0.000105114	TRUE	hypothetical protein
1-GH8N3EB01EIGCZ	-0.329533	0.670675	FALSE	-1.66663	0.101177	FALSE	1.9674	0.000214115	TRUE	conserved hypothetical protein
contig01023	-0.315279	0.0270689	FALSE	0.171103	0.209773	FALSE	1.98705	6.33113e-92	TRUE	Ribulose bisphosphate carboxylase/oxygenase activase A, chloroplastic
contig32181	0.822471	0.16932	FALSE	1.48538	0.00746064	FALSE	1.99679	6.19422e-05	TRUE	54S ribosomal protein YPL183W-A, mitochondrial
contig00922	0.842234	0.0112422	FALSE	0.0603561	0.87883	FALSE	1.99839	6.13006e-13	TRUE	conserved hypothetical protein
contig14218	0.863113	2.15065e-05	TRUE	-0.289556	0.262007	FALSE	2.01719	1.55003e-32	TRUE	hypothetical protein
contig15894	0.992396	0.0227736	FALSE	0.5033	0.307914	FALSE	2.01987	5.8348e-08	TRUE	hypothetical protein
contig30345	1.17297	0.0495634	FALSE	-0.666625	0.435568	FALSE	2.01987	0.00012547	TRUE	Peroxidase 11
contig33962	-0.72185	0.415625	FALSE	0.695945	0.334945	FALSE	2.04902	0.00025451	TRUE	hypothetical protein
contig10424	1.15589	0.030994	FALSE	0.333375	0.604158	FALSE	2.06051	1.05754e-05	TRUE	RhoA GTPase effector DIA/Diaphanous
contig05481	0.822471	0.000387097	TRUE	-0.114084	0.687572	FALSE	2.06718	2.27798e-27	TRUE	hypothetical protein
contig00130	0.085505	0.899927	FALSE	-0.0291954	0.967735	FALSE	2.08698	2.11721e-05	TRUE	Ubiquitin
contig31315	-1.13689	0.00763324	FALSE	-1.09547	0.012844	FALSE	2.09446	3.56391e-17	TRUE	hypothetical protein
contig06175	0.737582	0.284114	FALSE	-0.47398	0.591837	FALSE	2.1056	0.000147215	TRUE	hypothetical protein
0-FO0JX8101BCN92	0.737582	0.284114	FALSE	0.333375	0.66447	FALSE	2.1056	0.000147215	TRUE	RhoA GTPase effector DIA/Diaphanous
contig04228	1.0855	0.0734616	FALSE	-0.0816629	0.915817	FALSE	2.11941	4.23651e-05	TRUE	hypothetical protein
contig30030	0.407433	0.550268	FALSE	-0.0816629	0.915817	FALSE	2.11941	4.23651e-05	TRUE	Ethylene-responsive transcription factor RAP2-3
contig03095	0.5038	4.22032e-10	TRUE	-0.123125	0.188263	FALSE	2.13755	4.64044e-260	TRUE	S3 self-incompatibility locus-linked pollen 3.15 protein, putative, expressed
contig06432	0.730768	3.97142e-13	TRUE	-0.229762	0.0634258	FALSE	2.19481	1.32827e-166	TRUE	NBS-LRR disease resistance protein homologue
contig17771	-2.23642	0.101116	FALSE	0.0114465	0.990502	FALSE	2.21252	0.000594985	TRUE	hypothetical protein
contig20192	0.570932	0.335662	FALSE	-1.98855	0.0386394	FALSE	2.24814	6.86959e-07	TRUE	conserved hypothetical protein
contig30655	0.822471	0.261783	FALSE	1.33337	0.0561278	FALSE	2.27141	9.56447e-05	TRUE	hypothetical protein
contig07872	0.0411109	0.908532	FALSE	0.146962	0.687707	FALSE	2.34803	9.26726e-22	TRUE	conserved hypothetical protein
contig04131	0.085505	0.925323	FALSE	-0.988553	0.387322	FALSE	2.35002	0.000187528	TRUE	hypothetical protein
contig12856	0.933502	0.235903	FALSE	1.71189	0.0168325	FALSE	2.35002	0.000187528	TRUE	conserved hypothetical protein
contig35107	0.085505	0.925323	FALSE	1.01145	0.210979	FALSE	2.35002	0.000187528	TRUE	20 kDa chaperonin, chloroplastic
contig04183	0.215902	0.351687	FALSE	-0.121191	0.635606	FALSE	2.36061	2.11587e-47	TRUE	Isoleucyl-tRNA synthetase
contig00999	1.40743	0.0827056	FALSE	1.5033	0.0701666	FALSE	2.38244	0.000659023	TRUE	hypothetical protein
contig08623	0.407433	0.672736	FALSE	0.333375	0.743	FALSE	2.38244	0.000659023	TRUE	hypothetical protein
contig18012	0.436977	0.0829266	FALSE	-0.00104441	0.997055	FALSE	2.39893	3.40238e-39	TRUE	hypothetical protein
contig17150	0.874001	0.103285	FALSE	0.873943	0.117494	FALSE	2.45352	3.88557e-09	TRUE	conserved hypothetical protein
contig02203	0.933502	0.235903	FALSE	-0.988553	0.387322	FALSE	2.47555	5.78761e-05	TRUE	F-box/kelch-repeat protein At1g67480
contig06116	0.85104	0.131939	FALSE	0.918337	0.114002	FALSE	2.47555	1.29288e-08	TRUE	Wound-induced basic protein
contig07225	0.670467	0.466916	FALSE	-0.0816629	0.940418	FALSE	2.53444	0.000199141	TRUE	hypothetical protein
0-FO0JX8101CJOVS	0.670467	0.372924	FALSE	-2.25159	0.0831063	FALSE	2.53444	5.20913e-06	TRUE	hypothetical protein
contig33650	1.0855	0.0734616	FALSE	0.14073	0.849844	FALSE	2.57007	7.96061e-08	TRUE	DET1- and DDB1-associated protein 1
contig02345	1.18504	0.0629312	FALSE	0.333375	0.66447	FALSE	2.57509	4.76603e-07	TRUE	hypothetical protein
contig10757	1.0855	0.273028	FALSE	0.748412	0.493341	FALSE	2.62755	0.00068782	TRUE	Transmembrane protein 205
contig16770	2.0855	0.012268	FALSE	1.07034	0.300267	FALSE	2.62755	0.00068782	TRUE	hypothetical protein
contig32448	2.50054	0.00125251	FALSE	1.91834	0.0315221	FALSE	2.62755	0.00068782	TRUE	hypothetical protein
contig30895	1.40743	0.0827056	FALSE	-0.0816629	0.940418	FALSE	2.67195	5.9067e-05	TRUE	hypothetical protein
contig12133	-0.236423	0.806374	FALSE	-1.98855	0.143659	FALSE	2.69794	5.24467e-06	TRUE	hypothetical protein
contig03085	1.74847	0.00509666	FALSE	1.33337	0.0561278	FALSE	2.75684	2.59514e-07	TRUE	hypothetical protein
contig05201	0.085505	0.925323	FALSE	0.333375	0.713929	FALSE	2.84478	8.37443e-07	TRUE	Bowman-Birk type proteinase inhibitor II-4 (Fragment)
contig00649	-0.499458	0.70156	FALSE	0.333375	0.776445	FALSE	2.87548	0.00010543	TRUE	hypothetical protein
contig29851	1.51846	0.00254834	FALSE	0.711886	0.237166	FALSE	2.91296	5.24544e-13	TRUE	Dosage compensation complex, subunit MLE
contig15756	0.172968	0.362232	FALSE	-0.304055	0.156494	FALSE	2.91691	1.75435e-129	TRUE	conserved hypothetical protein
contig16762	1.67047	0.127461	FALSE	1.33337	0.270131	FALSE	3.01987	0.00065107	TRUE	hypothetical protein
contig17319	0.085505	0.952729	FALSE	1.6553	0.147742	FALSE	3.01987	0.00065107	TRUE	RhoA GTPase effector DIA/Diaphanous
contig28305	0.085505	0.952729	FALSE	0.333375	0.816656	FALSE	3.01987	0.00065107	TRUE	hypothetical protein
contig31938	1.40743	0.219834	FALSE	2.14073	0.0417159	FALSE	3.01987	0.00065107	TRUE	conserved hypothetical protein
1-GH8N3EB01CWQ73	2.0855	0.0408761	FALSE	1.6553	0.147742	FALSE	3.01987	0.00065107	TRUE	conserved hypothetical protein
contig15533	0.379566	0.0357426	FALSE	-0.036382	0.857184	FALSE	3.04298	8.08672e-151	TRUE	conserved hypothetical protein
contig34713	1.67047	0.061937	FALSE	1.07034	0.300267	FALSE	3.08698	1.57182e-05	TRUE	Thioredoxin-X, chloroplastic
contig09902	2.89286	0.00110514	FALSE	0.333375	0.816656	FALSE	3.11941	0.000339617	TRUE	Chitinase 2
contig07752	0.436727	0.00448257	FALSE	-0.170668	0.336741	FALSE	3.1231	1.28672e-220	TRUE	hypothetical protein
contig18784	1.89286	0.0726588	FALSE	1.91834	0.079121	FALSE	3.29998	9.19401e-05	TRUE	hypothetical protein
contig22554	1.0855	0.370801	FALSE	0.333375	0.816656	FALSE	3.29998	9.19401e-05	TRUE	conserved hypothetical protein
contig02350	0.933502	0.235903	FALSE	-0.403591	0.6961	FALSE	3.31685	4.55943e-10	TRUE	hypothetical protein
contig26956	-0.651461	0.529665	FALSE	-1.98855	0.143659	FALSE	3.31685	4.55943e-10	TRUE	hypothetical protein
contig34050	0.933502	0.235903	FALSE	-1.98855	0.143659	FALSE	3.35002	2.41713e-10	TRUE	hypothetical protein
contig07877	0.670467	0.606955	FALSE	0.333375	0.816656	FALSE	3.46044	2.47855e-05	TRUE	hypothetical protein
contig12637	1.0855	0.526837	FALSE	2.33337	0.104639	FALSE	3.79748	0.000522623	TRUE	hypothetical protein
contig05925	3.0855	0.0109614	FALSE	1.33337	0.435526	FALSE	4.01987	0.000135463	TRUE	hypothetical protein
contig07056	2.0855	0.148211	FALSE	0.333375	0.869777	FALSE	4.21252	3.55022e-05	TRUE	RhoA GTPase effector DIA/Diaphanous
