# Supplementary material for: Transcriptome Analysis Reveals Common and Distinct Mechanisms for Sheepgrass (Leymus chinensis) Responses to Defoliation Compared to Mechanical Wounding
Source: PLoS One. 2014 Feb 21;9(2):e89495. doi: 10.1371/journal.pone.0089495 (PMC3931765; doi:10.1371/journal.pone.0089495)
Supplement: Table S4 — DEGs expressed after defoliation. (XLS) [file pone.0089495.s006.xls]

## Sheet: Sheet1
	D2h vs CK			D6h vs CK			D24h vs CK
Unigene ID	log2(Fold_change) normalized	p-value	Signature(p-value < 0.001)	log2(Fold_change) normalized	p-value	Signature(p-value < 0.001)	log2(Fold_change) normalized	p-value	Signature(p-value < 0.001)	Annotation
contig22477	-9.90164	1.74887e-85	TRUE	-0.608944	2.30411e-10	TRUE	-1.78889	8.19434e-53	TRUE	Non-specific lipid-transfer protein 2
contig22469	-9.35958	8.77108e-64	TRUE	-0.508539	8.02966e-06	TRUE	-1.74727	1.08512e-35	TRUE	Non-specific lipid-transfer protein 2
contig30762	-8.62658	1.22385e-42	TRUE	-1.89272	3.70088e-24	TRUE	-8.95677	7.39027e-46	TRUE	Uncharacterized protein At4g06744
contig17626	-8.57289	2.18611e-41	TRUE	0.890149	3.41776e-14	TRUE	-1.47682	4.11172e-17	TRUE	Nucleoside-triphosphatase
contig04848	-8.51	5.77514e-40	TRUE	-0.414803	0.0058325	FALSE	0.102317	0.453544	FALSE	GDSL esterase/lipase At5g33370
contig09965	-8.29473	1.92346e-35	TRUE	-0.688422	5.12065e-05	TRUE	-0.706067	3.00769e-05	TRUE	Myosin class I heavy chain
contig25120	-8.11858	4.13881e-32	TRUE	-1.12168	8.45857e-09	TRUE	-2.80492	2.22211e-27	TRUE	Salt stress-induced protein
contig27366	-7.9286	7.48674e-29	TRUE	1.54111	6.85296e-32	TRUE	0.208804	0.202764	FALSE	conserved hypothetical protein
contig04843	-7.90707	1.67061e-28	TRUE	-0.640989	0.000887036	TRUE	0.00113594	0.994706	FALSE	GDSL esterase/lipase At5g33370
contig22607	-7.81757	4.25476e-27	TRUE	1.17004	8.20229e-16	TRUE	-0.193574	0.289278	FALSE	conserved hypothetical protein
contig29941	-7.73443	7.50201e-26	TRUE	-0.79412	0.000158441	TRUE	0.248254	0.154009	FALSE	Non-specific lipid-transfer protein 3
contig17521	-7.67197	5.95797e-25	TRUE	-1.40589	3.95702e-09	TRUE	-2.4172	1.14634e-17	TRUE	conserved hypothetical protein
contig09968	-7.60668	2.11595e-46	TRUE	-0.988293	7.74623e-10	TRUE	-0.948189	2.13582e-09	TRUE	RhoA GTPase effector DIA/Diaphanous
contig12013	-7.49565	1.43123e-22	TRUE	-0.0159677	0.936224	FALSE	-1.65592	3.11248e-10	TRUE	conserved hypothetical protein
contig05311	-7.13719	2.17856e-18	TRUE	0.651118	0.00121738	FALSE	1.4395	1.44177e-16	TRUE	Uncharacterized protein At4g06744
contig12253	-7.11858	3.41595e-18	TRUE	-1.01476	0.000174762	TRUE	-1.36131	1.77526e-06	TRUE	RNA-binding protein 38
contig22422	-6.92325	4.12113e-60	TRUE	-3.1243	9.29816e-51	TRUE	-1.00552	2.29279e-12	TRUE	conserved hypothetical protein
contig16123	-6.78253	5.39134e-15	TRUE	0.543677	0.0190514	FALSE	-0.527761	0.0568184	FALSE	Xyloglucan endotransglucosylase/hydrolase protein 9
contig33002	-6.75868	8.64026e-15	TRUE	-1.40333	1.84344e-05	TRUE	-0.597024	0.034734	FALSE	GDSL esterase/lipase At5g33370
contig02309	-6.73443	1.38673e-14	TRUE	1.02146	2.52623e-06	TRUE	-0.231739	0.386587	FALSE	Histone H2A.1
contig19592	-6.73443	1.38673e-14	TRUE	-0.322499	0.239154	FALSE	0.474529	0.0450954	FALSE	conserved hypothetical protein
contig02308	-6.65914	5.78491e-14	TRUE	1.16087	9.39818e-08	TRUE	-1.40438	3.02121e-05	TRUE	Histone H2A.1
contig29243	-6.63839	3.95155e-123	TRUE	-1.42864	1.33088e-39	TRUE	-0.889631	1.16691e-19	TRUE	Non-specific lipid-transfer protein 3
contig10891	-6.55223	3.97108e-13	TRUE	-2.67081	1.11372e-09	TRUE	-0.422994	0.151199	FALSE	conserved hypothetical protein
contig16124	-6.55223	3.97108e-13	TRUE	0.481193	0.0580596	FALSE	-0.297464	0.302281	FALSE	Xyloglucan endotransglucosylase/hydrolase protein 9
contig07073	-6.52421	6.45421e-13	TRUE	0.377103	0.148561	FALSE	-2.39498	1.07427e-08	TRUE	conserved hypothetical protein
contig31528	-6.52421	6.45421e-13	TRUE	-0.527319	0.0841595	FALSE	-1.53248	2.14685e-05	TRUE	Histone H4
contig04808	-6.49565	1.05079e-12	TRUE	-0.229563	0.433119	FALSE	-0.871646	0.00728995	FALSE	meiosis 5
contig16571	-6.49565	4.65112e-46	TRUE	-2.46222	3.31204e-30	TRUE	-4.82584	1.07944e-50	TRUE	leucine-rich repeat-like protein
contig11485	-6.4665	1.71373e-12	TRUE	-0.667543	0.0364784	FALSE	-0.752302	0.0192559	FALSE	DNA replication licensing factor MCM3 homolog 1
contig32269	-6.4665	1.71373e-12	TRUE	-0.140296	0.630068	FALSE	-0.989341	0.00313545	FALSE	Histone H4 variant TH091
contig32671	-6.4665	1.71373e-12	TRUE	0.473813	0.0704147	FALSE	-1.98934	5.88372e-07	TRUE	Protein H2A.5
contig10861	-6.42164	8.1364e-23	TRUE	-1.31783	2.79722e-07	TRUE	-0.166879	0.423643	FALSE	conserved hypothetical protein
contig11359	-6.40638	4.58253e-12	TRUE	-0.694885	0.0338171	FALSE	-2.03614	6.81273e-07	TRUE	conserved hypothetical protein
contig28992	-6.37535	7.51402e-12	TRUE	0.564961	0.0337144	FALSE	-0.420146	0.179746	FALSE	Protein H2A.5
contig01764	-6.31122	2.03168e-11	TRUE	0.15516	0.595233	FALSE	-0.88653	0.0106633	FALSE	Protein H2A.6
contig03417	-6.31122	2.03168e-11	TRUE	0.0726979	0.806158	FALSE	-0.597024	0.0705865	FALSE	conserved hypothetical protein
contig04878	-6.31122	2.03168e-11	TRUE	-0.3518	0.269916	FALSE	-1.73453	1.6082e-05	TRUE	Homeobox-leucine zipper protein HOX21
contig07083	-6.31122	2.03168e-11	TRUE	0.258254	0.368014	FALSE	-1.55396	6.68816e-05	TRUE	Histone H2A
contig18727	-6.31122	2.03168e-11	TRUE	0.0441287	0.882171	FALSE	-0.783437	0.0216032	FALSE	Probable histone H2A variant 2
contig18890	-6.29473	4.14931e-21	TRUE	-0.335312	0.138105	FALSE	0.233051	0.251781	FALSE	proline-rich protein
contig30073	-6.27805	3.35046e-11	TRUE	-1.4791	0.000162089	TRUE	-1.8009	1.2057e-05	TRUE	Histone H2B.8
contig28813	-6.27245	4.23944e-59	TRUE	-0.888533	8.43867e-10	TRUE	-1.10015	1.57806e-13	TRUE	Uncharacterized protein At4g06744
contig18804	-6.24411	5.53624e-11	TRUE	0.575911	0.0382374	FALSE	-1.25238	0.000940057	TRUE	HMG1/2-like protein
contig30078	-6.22683	3.02838e-20	TRUE	-0.930373	0.000288939	TRUE	-1.3871	4.86558e-07	TRUE	Histone H3.2
contig03762	-6.20934	9.16654e-11	TRUE	0.146008	0.629931	FALSE	-0.839099	0.0186564	FALSE	Histone H2B.1
contig08142	-6.20934	9.16654e-11	TRUE	-1.59096	0.000102119	TRUE	0.215349	0.468609	FALSE	conserved hypothetical protein
contig10053	-6.20934	9.16654e-11	TRUE	0.711605	0.0095949	FALSE	-0.539538	0.111131	FALSE	Protein H2A.5
contig20035	-6.17372	1.52088e-10	TRUE	-0.938662	0.0112357	FALSE	-1.41645	0.000387085	TRUE	Histone H3.2
contig23489	-6.17372	1.52088e-10	TRUE	-1.55533	0.00015993	TRUE	-0.860058	0.0176507	FALSE	L-ascorbate oxidase homolog
contig32274	-6.17372	1.52088e-10	TRUE	-1.76178	3.69223e-05	TRUE	-0.45952	0.174172	FALSE	GDSL esterase/lipase LTL1
contig10863	-6.13719	2.52872e-10	TRUE	-0.425698	0.214654	FALSE	-0.0411238	0.897268	FALSE	conserved hypothetical protein
contig24166	-6.09972	4.21353e-10	TRUE	-0.530242	0.134063	FALSE	-1.52302	0.000261153	TRUE	DNA (cytosine-5)-methyltransferase 1B
contig30010	-6.09972	4.21353e-10	TRUE	-0.995906	0.00943418	FALSE	-3.84495	7.09451e-10	TRUE	Histone H3.2
contig03746	-6.06124	7.03642e-10	TRUE	-1.64931	0.000151877	TRUE	-3.39144	6.49299e-09	TRUE	hypothetical protein
contig10051	-6.06124	7.03642e-10	TRUE	-1.44286	0.000593596	TRUE	-3.39144	6.49299e-09	TRUE	Histone H2A.1
contig12014	-6.06124	7.03642e-10	TRUE	-0.826187	0.0286389	FALSE	-2.06951	8.46397e-06	TRUE	conserved hypothetical protein
contig01910	-6.02171	1.17772e-09	TRUE	-0.356025	0.312891	FALSE	-1.44502	0.000631836	TRUE	Histone H3.2
contig04846	-6.02171	1.17772e-09	TRUE	0.522669	0.0844889	FALSE	1.46827	8.76414e-09	TRUE	GDSL esterase/lipase At4g28780
contig31377	-6.02171	1.17772e-09	TRUE	-0.45224	0.207414	FALSE	-2.02998	1.43638e-05	TRUE	Histone H4 variant TH091
contig16569	-5.98107	2.15738e-17	TRUE	-7.26958	4.26487e-18	TRUE	-6.31127	3.35408e-19	TRUE	Uncharacterized protein At4g06744
contig17007	-5.98107	1.97576e-09	TRUE	0.189853	0.559713	FALSE	-1.06334	0.00806705	FALSE	Thaumatin-like protein
contig03766	-5.93925	3.32246e-09	TRUE	-0.527319	0.158504	FALSE	-0.947521	0.0176017	FALSE	hypothetical protein
contig04810	-5.93925	3.32246e-09	TRUE	-0.0578337	0.866769	FALSE	-1.26945	0.00263083	FALSE	conserved hypothetical protein
contig12016	-5.93925	3.32246e-09	TRUE	-0.369778	0.309533	FALSE	-1.94752	4.07921e-05	TRUE	conserved hypothetical protein
contig13425	-5.93925	3.32246e-09	TRUE	-1.52732	0.000593804	TRUE	-1.94752	4.07921e-05	TRUE	hypothetical protein
contig04879	-5.89618	5.60068e-09	TRUE	-0.055407	0.874134	FALSE	-0.0970975	0.781231	FALSE	Homeobox-leucine zipper protein HOX21
contig26013	-5.89618	1.68763e-16	TRUE	-0.792373	0.00480712	FALSE	-0.868828	0.00210911	FALSE	Glutathione S-transferase 6, chloroplastic
contig29881	-5.89618	5.60068e-09	TRUE	0.100712	0.767357	FALSE	-1.52594	0.000656357	TRUE	Histone H2B.2
contig02311	-5.85179	9.46467e-09	TRUE	-0.680864	0.085436	FALSE	-2.18199	1.85146e-05	TRUE	Probable histone H2A.6
contig10864	-5.85179	9.46467e-09	TRUE	-0.0959018	0.788615	FALSE	0.545934	0.0856381	FALSE	conserved hypothetical protein
contig27941	-5.85179	9.46467e-09	TRUE	-3.55533	4.82118e-08	TRUE	-3.18199	1.51256e-07	TRUE	14 kDa proline-rich protein DC2.15
contig30605	-5.85179	9.46467e-09	TRUE	-0.555333	0.151653	FALSE	-1.2751	0.00340955	FALSE	Histone H3.2
contig07069	-5.80599	1.60355e-08	TRUE	-0.635061	0.111477	FALSE	-1.55122	0.000830692	TRUE	Mannose/glucose-specific lectin (Fragment)
contig19712	-5.80599	1.3444e-15	TRUE	-0.0500981	0.844213	FALSE	0.387379	0.0985958	FALSE	conserved hypothetical protein
contig25415	-5.80599	1.60355e-08	TRUE	-0.394052	0.303154	FALSE	-1.22929	0.0050996	FALSE	Aldose 1-epimerase
contig26903	-5.80599	1.60355e-08	TRUE	-0.0500981	0.889489	FALSE	-1.32883	0.00292346	FALSE	HMG1/2-like protein
contig04809	-5.75868	2.72395e-08	TRUE	-0.140296	0.70628	FALSE	-0.840949	0.0438036	FALSE	meiosis 5
contig06389	-5.75868	2.72395e-08	TRUE	-0.346747	0.368822	FALSE	-0.69656	0.0868718	FALSE	Nucleobase-ascorbate transporter 6
contig10052	-5.75868	2.72395e-08	TRUE	0.653253	0.0440707	FALSE	-1.62945	0.000656055	TRUE	Histone H2A.1
contig13427	-5.75868	2.72395e-08	TRUE	-0.654869	0.107614	FALSE	-1.62945	0.000656055	TRUE	conserved hypothetical protein
contig23897	-5.75868	2.72395e-08	TRUE	-0.239832	0.526598	FALSE	-0.840949	0.0438036	FALSE	conserved hypothetical protein
contig24121	-5.75868	2.72395e-08	TRUE	-0.587755	0.144014	FALSE	-1.62945	0.000656055	TRUE	3-ketoacyl-CoA synthase 17
contig26274	-5.75868	2.72395e-08	TRUE	-0.877261	0.0380845	FALSE	-0.69656	0.0868718	FALSE	Glutathione S-transferase ERD13
contig29300	-5.75868	2.72395e-08	TRUE	-0.292299	0.444421	FALSE	-0.629445	0.11752	FALSE	Histone H3.2
contig29356	-5.75868	2.72395e-08	TRUE	-0.725258	0.0783477	FALSE	-2.50391	6.80577e-06	TRUE	Histone H3.2
contig04811	-5.70977	4.63968e-08	TRUE	-0.243389	0.527772	FALSE	-0.870042	0.0413165	FALSE	conserved hypothetical protein
contig20000	-5.70977	4.63968e-08	TRUE	-0.354421	0.367093	FALSE	-1.03997	0.0178814	FALSE	conserved hypothetical protein
contig22932	-5.70977	1.09155e-14	TRUE	-0.828352	0.0060305	FALSE	-1.455	1.29862e-05	TRUE	DNA replication licensing factor mcm6
contig07071	-5.65914	7.92472e-08	TRUE	0.0523492	0.888295	FALSE	-0.52991	0.195246	FALSE	conserved hypothetical protein
contig07909	-5.65914	7.92472e-08	TRUE	-0.0896698	0.814403	FALSE	0.220112	0.540092	FALSE	Subtilisin-like protease
contig21597	-5.65914	7.92472e-08	TRUE	-0.625723	0.135492	FALSE	-0.035145	0.925433	FALSE	hypothetical protein
contig22470	-5.65914	7.92472e-08	TRUE	-0.625723	0.135492	FALSE	-0.667413	0.111184	FALSE	hypothetical protein
contig22478	-5.65914	7.92472e-08	TRUE	0.181632	0.618209	FALSE	-1.2889	0.00574312	FALSE	hypothetical protein
contig24120	-5.65914	7.92472e-08	TRUE	-0.303795	0.443471	FALSE	-0.288902	0.461576	FALSE	Protein lin-54 homolog
contig24299	-5.65914	7.92472e-08	TRUE	1.31914	1.04173e-05	TRUE	0.0106587	0.977175	FALSE	Probable xyloglucan endotransglucosylase/hydrolase protein 28
contig24569	-5.65914	7.92472e-08	TRUE	-0.777726	0.0707329	FALSE	-1.81942	0.000375792	TRUE	Replication factor A protein 1
contig27249	-5.65914	7.92472e-08	TRUE	-1.94765	0.000219686	TRUE	-1.2889	0.00574312	FALSE	Transcription factor bHLH135
contig05793	-5.60668	1.35744e-07	TRUE	0.274742	0.45185	FALSE	-2.35191	3.84433e-05	TRUE	Histone H4
contig13225	-5.60668	1.35744e-07	TRUE	0.2341	0.524421	FALSE	-1.12952	0.014546	FALSE	Protein PROLIFERA
contig24013	-5.60668	1.35744e-07	TRUE	-1.43575	0.00346613	FALSE	-1.35191	0.0048925	FALSE	Probable S-acyltransferase At4g15080
contig09966	-5.55223	2.62219e-13	TRUE	-1.1403	0.000696286	TRUE	-1.29746	0.000154634	TRUE	MFS18 protein
contig27288	-5.55223	2.33203e-07	TRUE	-1.1403	0.0164932	FALSE	0.509891	0.150415	FALSE	Ethylene-responsive transcription factor WIN1
3-GH8N3EB01CDV6L	-5.55223	2.33203e-07	TRUE	-0.840736	0.0625896	FALSE	-1.29746	0.00746552	FALSE	Putative zinc transporter
contig02312	-5.49565	4.0185e-07	TRUE	0.215848	0.573451	FALSE	-0.918952	0.0472543	FALSE	hypothetical protein
contig16122	-5.49565	4.0185e-07	TRUE	0.642113	0.0713634	FALSE	-0.825843	0.0699874	FALSE	Xyloglucan endotransglucosylase/hydrolase protein 9
contig17520	-5.49565	4.0185e-07	TRUE	-0.140296	0.730831	FALSE	-0.433525	0.308621	FALSE	conserved hypothetical protein
contig24886	-5.49565	4.0185e-07	TRUE	-0.877261	0.0583258	FALSE	-1.65592	0.00165236	FALSE	Patellin-4
contig02316	-5.43675	6.94627e-07	TRUE	2.12023	4.81895e-14	TRUE	0.233051	0.54723	FALSE	Histone H2A.2.1
contig24939	-5.43675	6.94627e-07	TRUE	-0.555333	0.214371	FALSE	-0.860058	0.0660611	FALSE	growth-regulating factor 1
contig29209	-5.43675	9.23169e-45	TRUE	-1.06705	6.59633e-10	TRUE	-1.19709	8.75659e-12	TRUE	Defensin Tm-AMP-D1.2
contig30690	-5.43675	6.94627e-07	TRUE	-1.40333	0.00675214	FALSE	-0.860058	0.0660611	FALSE	Uncharacterized protein At5g22580
contig25581	-5.37535	1.2046e-06	TRUE	-0.41593	0.35101	FALSE	-1.00511	0.0403088	FALSE	125 kDa kinesin-related protein
contig28119	-5.37535	6.60996e-12	TRUE	0.380536	0.16596	FALSE	-0.576265	0.0733068	FALSE	Histone H2A
contig30011	-5.37535	1.2046e-06	TRUE	-0.27154	0.532433	FALSE	-1.00511	0.0403088	FALSE	Peroxidase 4
contig30383	-5.37535	6.60996e-12	TRUE	-4.66386	1.40353e-12	TRUE	-0.950661	0.00562521	FALSE	Translationally-controlled tumor protein homolog
contig30761	-5.37535	1.2046e-06	TRUE	-0.41593	0.35101	FALSE	0.294452	0.45178	FALSE	Snakin-2
contig06189	-5.31122	2.09595e-06	TRUE	0.207627	0.611957	FALSE	-0.249101	0.570983	FALSE	Histone H3.2
contig06771	-5.31122	1.96019e-11	TRUE	-0.0451386	0.881331	FALSE	0.335862	0.23183	FALSE	GDSL esterase/lipase At3g48460
contig23988	-5.31122	1.96019e-11	TRUE	-0.470444	0.148372	FALSE	-1.94098	3.20717e-06	TRUE	Probable polygalacturonase At1g80170
contig28515	-5.31122	2.09595e-06	TRUE	-0.20741	0.637223	FALSE	-0.117856	0.783899	FALSE	Probable 3-ketoacyl-CoA synthase 2
contig28971	-5.31122	2.09595e-06	TRUE	-0.792373	0.10354	FALSE	-0.940978	0.0576278	FALSE	Transcription factor RF2b
contig30660	-5.31122	2.09595e-06	TRUE	0.529556	0.171294	FALSE	-0.553955	0.232013	FALSE	Histone H2B.2
contig32299	-5.31122	2.09595e-06	TRUE	0.100712	0.809132	FALSE	-0.39349	0.382709	FALSE	Histone H4
3-GH8N3EB01CT0YT	-5.31122	2.09595e-06	TRUE	-2.2778	0.00029724	TRUE	-0.940978	0.0576278	FALSE	Aspartic proteinase nepenthesin-2
3-GH8N3EB01CWIOW	-5.31122	1.96019e-11	TRUE	-2.79237	9.64054e-09	TRUE	-0.431965	0.17824	FALSE	Tyrosine N-monooxygenase
contig03021	-5.24411	3.65948e-06	TRUE	0.0523492	0.903182	FALSE	-0.667413	0.167746	FALSE	Histone H3.2
contig06599	-5.24411	3.65948e-06	TRUE	-1.07318	0.0401846	FALSE	-0.404379	0.381686	FALSE	Phytosulfokine receptor 1
contig15669	-5.24411	5.84735e-11	TRUE	0.444667	0.117803	FALSE	-0.216752	0.493317	FALSE	GATA transcription factor 2
contig19529	-5.24411	3.65948e-06	TRUE	1.63731	5.52426e-07	TRUE	0.513159	0.193111	FALSE	Histone H2A.1
contig22782	-5.24411	5.84735e-11	TRUE	0.222274	0.451891	FALSE	-0.486841	0.142022	FALSE	Probable global transcription activator SNF2L1
contig26898	-5.24411	5.84735e-11	TRUE	-2.36269	3.23616e-07	TRUE	-2.98934	5.11306e-09	TRUE	Predicted ubiquitin-protein ligase/hyperplastic discs protein, HECT superfamily
contig31047	-5.24411	3.65948e-06	TRUE	-0.210685	0.639962	FALSE	-0.667413	0.167746	FALSE	hypothetical protein
contig24849	-5.20229	3.91179e-47	TRUE	-1.32087	4.67639e-14	TRUE	-0.445021	0.00288604	FALSE	Peroxidase 52
contig00341	-5.17372	1.75489e-10	TRUE	-1.1403	0.0029382	FALSE	-1.91895	1.04932e-05	TRUE	Tubulin alpha chain
contig03154	-5.17372	6.41224e-06	TRUE	-4.46222	3.69537e-06	TRUE	-4.50391	2.96919e-06	TRUE	Brassinosteroid-regulated protein BRU1
contig08119	-5.17372	6.41224e-06	TRUE	-0.462224	0.337681	FALSE	-1.50391	0.00868534	FALSE	Beta-glucosidase 7
contig13456	-5.17372	6.41224e-06	TRUE	0.345131	0.410292	FALSE	-0.918952	0.0759715	FALSE	Histone H2B.10
contig21500	-5.17372	6.41224e-06	TRUE	-0.877261	0.0903861	FALSE	-1.50391	0.00868534	FALSE	Histone H3.2
contig27393	-5.17372	6.41224e-06	TRUE	-0.140296	0.75831	FALSE	-1.18199	0.0291991	FALSE	conserved hypothetical protein
contig30990	-5.17372	1.75489e-10	TRUE	-1.2923	0.00102722	FALSE	-2.04448	4.34832e-06	TRUE	Histone H2A
contig32705	-5.17372	6.41224e-06	TRUE	-0.877261	0.0903861	FALSE	-2.18199	0.000711046	TRUE	Histone H4
contig33166	-5.17372	6.41224e-06	TRUE	-0.0699065	0.876662	FALSE	0.081048	0.852349	FALSE	Histone H2B.10
contig12035	-5.15557	3.10926e-19	TRUE	-1.08652	5.82228e-05	TRUE	-0.485767	0.0444639	FALSE	GDSL esterase/lipase At5g33370
contig04847	-5.13719	3.0472e-10	TRUE	-0.177771	0.588554	FALSE	0.799398	0.00369193	FALSE	GDSL esterase/lipase At4g28780
contig02859	-5.09972	1.12775e-05	TRUE	0.255633	0.558363	FALSE	0.524282	0.205091	FALSE	conserved hypothetical protein
contig03148	-5.09972	5.29949e-10	TRUE	-0.803261	0.0304001	FALSE	-0.429914	0.21293	FALSE	Xyloglucan endotransglucosylase/hydrolase protein 24
contig08840	-5.09972	1.12775e-05	TRUE	-1.80326	0.00385608	FALSE	-3.42991	2.94041e-05	TRUE	Profilin-3
contig21498	-5.09972	1.12775e-05	TRUE	-0.388223	0.426612	FALSE	-0.844951	0.107209	FALSE	Histone H3.2
contig24652	-5.09972	1.12775e-05	TRUE	-2.0663	0.00155793	FALSE	-0.342451	0.476299	FALSE	Monocopper oxidase-like protein SKU5
contig27349	-5.09972	1.12775e-05	TRUE	0.518667	0.213914	FALSE	-0.729474	0.155951	FALSE	Serine/threonine-protein kinase Aurora-1
contig30135	-5.09972	5.29949e-10	TRUE	0.339697	0.264407	FALSE	0.570086	0.0495107	FALSE	conserved hypothetical protein
3-GH8N3EB02FSQC9	-5.09972	1.12775e-05	TRUE	-0.300761	0.531772	FALSE	0.927638	0.0161987	FALSE	Probable beta-D-xylosidase 7
contig17893	-5.06124	9.23119e-10	TRUE	-1.26229	0.00193388	FALSE	-1.48455	0.000407488	TRUE	Mavicyanin
contig25676	-5.06124	9.23119e-10	TRUE	-1.17982	0.00328871	FALSE	-1.48455	0.000407488	TRUE	Uncharacterized protein At4g06744
contig29676	-5.06124	9.23119e-10	TRUE	-0.491768	0.167487	FALSE	-0.867878	0.0214608	FALSE	Histone H2B.2
contig29331	-5.04161	8.312e-18	TRUE	0.477234	0.0260422	FALSE	-0.757101	0.00407053	FALSE	Histone H2A.1
contig01589	-5.02171	1.61057e-09	TRUE	-0.180938	0.597028	FALSE	-1.26445	0.00203171	FALSE	LRR receptor-like serine/threonine-protein kinase ERL1
contig06192	-5.02171	1.99106e-05	TRUE	-0.0622934	0.895478	FALSE	-0.766949	0.149154	FALSE	Histone H3.2
contig25051	-5.02171	1.61057e-09	TRUE	-0.917903	0.0182521	FALSE	-1.18199	0.00343525	FALSE	Fasciclin-like arabinogalactan protein 8
contig28187	-5.02171	1.99106e-05	TRUE	-2.72526	0.000291153	TRUE	-1.02998	0.0641785	FALSE	Probable inactive receptor kinase At5g58300
contig31008	-5.02171	1.99106e-05	TRUE	-1.31022	0.0260216	FALSE	-0.445021	0.376133	FALSE	Piriformospora indica-insensitive protein 2
contig31396	-5.02171	1.99106e-05	TRUE	-0.310221	0.530829	FALSE	-0.351911	0.476926	FALSE	Histone H2A
contig32990	-5.02171	1.61057e-09	TRUE	-1.06229	0.00771556	FALSE	-0.0299833	0.927796	FALSE	conserved hypothetical protein
contig33100	-5.02171	1.61057e-09	TRUE	0.116044	0.721112	FALSE	-0.828349	0.0292539	FALSE	Histone H2B.10
contig00955	-4.98107	2.81455e-09	TRUE	0.0523492	0.875213	FALSE	-0.667413	0.0749272	FALSE	Histone H3.2
contig05601	-4.98107	2.81455e-09	TRUE	-1.02165	0.0109479	FALSE	0.081048	0.805514	FALSE	Xylem cysteine proteinase 1
contig19680	-4.98107	2.81455e-09	TRUE	0.817884	0.00508479	FALSE	-0.453288	0.209382	FALSE	Protein H2A.5
contig23975	-4.96031	7.53717e-17	TRUE	-1.92689	8.42753e-09	TRUE	-1.43253	2.59277e-06	TRUE	Temperature-sensitive omega-3 fatty acid desaturase, chloroplastic
contig02861	-4.93925	3.52936e-05	TRUE	-1.6428	0.0104562	FALSE	-2.68449	0.000432154	TRUE	conserved hypothetical protein
contig04844	-4.93925	3.52936e-05	TRUE	-1.4204	0.0214066	FALSE	-0.462094	0.373214	FALSE	GDSL esterase/lipase At5g33370
contig06581	-4.93925	3.52936e-05	TRUE	-1.6428	0.0104562	FALSE	-2.68449	0.000432154	TRUE	hypothetical protein
contig08215	-4.93925	3.52936e-05	TRUE	-0.527319	0.318714	FALSE	-0.269449	0.591363	FALSE	DNA-3-methyladenine glycosylase 1
contig15671	-4.93925	3.52936e-05	TRUE	0.0941694	0.842801	FALSE	-1.09952	0.057797	FALSE	GATA transcription factor 2
contig25653	-4.93925	3.52936e-05	TRUE	-0.905831	0.108695	FALSE	-0.810018	0.141671	FALSE	Tubulin-specific chaperone D
contig26325	-4.93925	3.52936e-05	TRUE	0.0201688	0.966553	FALSE	-1.46209	0.0178257	FALSE	STS14 protein
contig28939	-4.93925	3.52936e-05	TRUE	1.2958	0.000777867	TRUE	-0.810018	0.141671	FALSE	Protein H2A.5
contig29803	-4.93925	3.52936e-05	TRUE	-1.05783	0.0680672	FALSE	-0.569009	0.281762	FALSE	Probable pectinesterase 68
contig31069	-4.93925	3.52936e-05	TRUE	-0.527319	0.318714	FALSE	-0.362559	0.477198	FALSE	Probable beta-1,3-galactosyltransferase 6
contig33500	-4.93925	3.52936e-05	TRUE	-1.4204	0.0214066	FALSE	-1.09952	0.057797	FALSE	conserved hypothetical protein
1-GH8N3EB01CBGWH	-4.93925	4.92668e-09	TRUE	-2.6428	9.67006e-07	TRUE	-2.46209	2.08998e-06	TRUE	Calcium-dependent protein kinase 16
contig26991	-4.89618	8.63819e-09	TRUE	-1.2778	0.00311802	FALSE	-2.22638	1.06787e-05	TRUE	Probable xyloglucan endotransglucosylase/hydrolase protein 23
contig09691	-4.85179	6.28228e-05	TRUE	-0.332941	0.527595	FALSE	-1.59702	0.0141838	FALSE	Histone H4
contig09961	-4.85179	6.28228e-05	TRUE	-0.555333	0.310683	FALSE	0.625369	0.158079	FALSE	hypothetical protein
contig13315	-4.85179	1.51713e-08	TRUE	-0.970371	0.0197334	FALSE	-1.72255	0.000251622	TRUE	Non-specific lipid-transfer protein 4
contig25551	-4.85179	6.28228e-05	TRUE	-0.439856	0.412667	FALSE	-0.860058	0.133427	FALSE	microtubule-associated protein-like
contig25758	-4.85179	6.28228e-05	TRUE	0.50356	0.269409	FALSE	-1.59702	0.0141838	FALSE	1-aminocyclopropane-1-carboxylate oxidase homolog 2
contig26713	-4.85179	6.28228e-05	TRUE	-1.1403	0.0599722	FALSE	-3.18199	0.000204792	TRUE	Probable LRR receptor-like serine/threonine-protein kinase At4g36180
contig27225	-4.85179	1.51713e-08	TRUE	-0.1861	0.608508	FALSE	-1.37463	0.00191717	FALSE	Ubiquitin carrier protein E2 19
contig27284	-4.85179	6.28228e-05	TRUE	-1.1403	0.0599722	FALSE	-0.374631	0.477043	FALSE	conserved hypothetical protein
contig27743	-4.85179	6.28228e-05	TRUE	0.107632	0.825553	FALSE	-1.01206	0.0854236	FALSE	Transcription factor RF2a
contig28062	-4.85179	6.28228e-05	TRUE	-0.439856	0.412667	FALSE	-0.722555	0.196636	FALSE	conserved hypothetical protein
contig28319	-4.85179	6.28228e-05	TRUE	-1.1403	0.0599722	FALSE	-2.18199	0.00246269	FALSE	Snakin-1
contig28407	-4.85179	1.08479e-50	TRUE	-0.616734	3.06957e-05	TRUE	-0.978114	3.92736e-10	TRUE	conserved hypothetical protein
contig29670	-4.85179	6.28228e-05	TRUE	-0.052833	0.916198	FALSE	-0.722555	0.196636	FALSE	Leucoanthocyanidin reductase
contig32398	-4.85179	6.28228e-05	TRUE	-0.140296	0.78315	FALSE	-1.18199	0.05111	FALSE	Histone H4
contig00383	-4.80599	2.66909e-08	TRUE	-1.1876	0.00683864	FALSE	-1.55122	0.000830692	TRUE	hypothetical protein
contig31027	-4.80599	2.66909e-08	TRUE	-1.63506	0.000569349	TRUE	-0.966258	0.0212186	FALSE	Non-specific lipid-transfer protein 2G
contig26129	-4.79907	1.0342e-182	TRUE	-1.19501	4.30608e-45	TRUE	-0.32001	9.64055e-06	TRUE	Germin-like protein 1-3
contig03418	-4.75868	0.000112313	TRUE	-0.587755	0.301565	FALSE	-0.918952	0.12434	FALSE	conserved hypothetical protein
contig07086	-4.75868	0.000112313	TRUE	-0.140296	0.789872	FALSE	-1.08888	0.077037	FALSE	hypothetical protein
contig19711	-4.75868	0.000112313	TRUE	-0.140296	0.789872	FALSE	0.159051	0.748499	FALSE	conserved hypothetical protein
contig24240	-4.75868	4.70382e-08	TRUE	-0.0929902	0.801163	FALSE	-0.503914	0.200312	FALSE	Cyclin-dependent kinase B2-1
contig24486	-4.75868	0.000112313	TRUE	0.859704	0.0521522	FALSE	0.434685	0.358031	FALSE	Microtubule-associated protein RP/EB family member 3
contig26032	-4.75868	0.000112313	TRUE	-0.140296	0.789872	FALSE	0.434685	0.358031	FALSE	conserved hypothetical protein
contig27727	-4.75868	0.000112313	TRUE	-0.725258	0.213222	FALSE	0.081048	0.871947	FALSE	GDSL esterase/lipase At3g14820
contig28259	-4.75868	0.000112313	TRUE	-0.725258	0.213222	FALSE	0.233051	0.634177	FALSE	conserved hypothetical protein
contig29036	-4.75868	0.000112313	TRUE	-1.04719	0.0891761	FALSE	-0.629445	0.268377	FALSE	Probable histone H2AXb
contig30404	-4.75868	0.000112313	TRUE	-1.46222	0.0271935	FALSE	-1.08888	0.077037	FALSE	Probably inactive leucine-rich repeat receptor-like protein kinase At3g28040
contig32103	-4.75868	0.000112313	TRUE	-0.587755	0.301565	FALSE	-0.503914	0.365167	FALSE	hypothetical protein
contig03152	-4.70977	3.43559e-14	TRUE	-1.41331	2.29883e-05	TRUE	-1.13308	0.000330169	TRUE	Xyloglucan endotransglucosylase/hydrolase protein 22
contig26443	-4.70977	8.3041e-08	TRUE	0.323651	0.354278	FALSE	-1.03997	0.0178814	FALSE	Uncharacterized GPI-anchored protein At4g28100
contig24874	-4.66557	1.2469e-98	TRUE	-2.18589	2.65807e-57	TRUE	-1.24757	3.60474e-27	TRUE	Horcolin
contig06387	-4.65914	0.000201703	TRUE	-0.247211	0.656102	FALSE	0.0106587	0.983859	FALSE	Nucleobase-ascorbate transporter 7
contig08543	-4.65914	0.000201703	TRUE	-0.777726	0.201295	FALSE	-0.288902	0.60264	FALSE	Expansin-B11
contig12220	-4.65914	1.46858e-07	TRUE	-0.777726	0.0707329	FALSE	-1.52991	0.00166388	FALSE	Expansin-A5
contig14342	-4.65914	0.000201703	TRUE	-0.625723	0.29117	FALSE	-1.98934	0.00758681	FALSE	DNA (cytosine-5)-methyltransferase 3
contig16971	-4.65914	0.000201703	TRUE	-0.247211	0.656102	FALSE	-1.40438	0.0369861	FALSE	BTB/POZ domain-containing protein At1g30440
contig18728	-4.65914	0.000201703	TRUE	0.511781	0.29305	FALSE	-1.18199	0.068065	FALSE	Probable histone H2A variant 1
contig19782	-4.65914	0.000201703	TRUE	-0.777726	0.201295	FALSE	-1.98934	0.00758681	FALSE	Histone H3
contig30070	-4.65914	0.000201703	TRUE	-3.94765	0.000180478	TRUE	-1.40438	0.0369861	FALSE	Cyclin-D2-1
contig31150	-4.65914	0.000201703	TRUE	-1.62572	0.0211019	FALSE	-2.98934	0.000741627	TRUE	Trehalose-phosphate phosphatase
contig31801	-4.65914	0.000201703	TRUE	-0.362688	0.521934	FALSE	-0.52991	0.359744	FALSE	Defensin Tm-AMP-D1.2
contig33669	-4.65914	1.46858e-07	TRUE	-1.62572	0.00110861	FALSE	-0.989341	0.0255418	FALSE	conserved hypothetical protein
0-FUZKD2G01ASJ5C	-4.65914	0.000201703	TRUE	0.0523492	0.920883	FALSE	-1.40438	0.0369861	FALSE	conserved hypothetical protein
contig14340	-4.60668	2.60176e-07	TRUE	0.2341	0.524421	FALSE	-1.12952	0.014546	FALSE	DNA (cytosine-5)-methyltransferase 1
contig19528	-4.60668	2.60176e-07	TRUE	-0.435752	0.291422	FALSE	-1.23643	0.00864761	FALSE	Protein H2A.6
contig23157	-4.57971	5.71431e-13	TRUE	-0.823822	0.00898099	FALSE	-0.517589	0.0811121	FALSE	Probable glycerophosphoryl diester phosphodiesterase 1
contig08123	-4.55223	1.77722e-29	TRUE	-0.670811	0.000622621	TRUE	-1.42299	1.36335e-10	TRUE	Beta-glucosidase 7
contig08218	-4.55223	0.00036397	TRUE	-0.255773	0.657544	FALSE	-0.297464	0.606013	FALSE	Probable GMP synthase [glutamine-hydrolyzing]
contig13454	-4.55223	0.00036397	TRUE	-0.0333807	0.952053	FALSE	-0.882426	0.166804	FALSE	Histone H2B.10
contig15574	-4.55223	0.00036397	TRUE	0.914152	0.0523187	FALSE	0.0244645	0.964225	FALSE	GDSL esterase/lipase At5g03810
contig19527	-4.55223	0.00036397	TRUE	0.246727	0.640833	FALSE	-1.07507	0.103298	FALSE	Histone H2A.1
contig25979	-4.55223	4.61755e-07	TRUE	-1.84074	0.000607427	TRUE	-2.07507	0.000184508	TRUE	Replication protein A 32 kDa subunit
contig27692	-4.55223	0.00036397	TRUE	-1.03338	0.11752	FALSE	-0.712501	0.250278	FALSE	Probable carbohydrate esterase At4g34215
contig27810	-4.55223	0.00036397	TRUE	-2.25577	0.0056996	FALSE	-0.882426	0.166804	FALSE	Beta-galactosidase 4
contig28094	-4.55223	0.00036397	TRUE	-1.84074	0.0153441	FALSE	-1.5605	0.0297146	FALSE	Transcription factor bHLH25
contig29563	-4.55223	0.00036397	TRUE	0.066155	0.903502	FALSE	-0.0750712	0.89239	FALSE	V-type proton ATPase subunit E
contig31844	-4.55223	0.00036397	TRUE	0.329189	0.527766	FALSE	-1.5605	0.0297146	FALSE	Histone H4 variant TH091
0-FUZKD2G01CEDO2	-4.55223	0.00036397	TRUE	-0.381304	0.517854	FALSE	-0.882426	0.166804	FALSE	Nucleobase-ascorbate transporter 11
1-GH8N3EB01CM2RO	-4.55223	0.00036397	TRUE	-1.25577	0.0672174	FALSE	-2.88243	0.00140641	FALSE	conserved hypothetical protein
1-GH8N3EB01CMFHW	-4.55223	0.00036397	TRUE	-2.25577	0.0056996	FALSE	-1.5605	0.0297146	FALSE	Probable serine/threonine-protein kinase Cx32, chloroplastic
3-GH8N3EB01AI05C	-4.55223	0.00036397	TRUE	-0.670811	0.279267	FALSE	-0.422994	0.472974	FALSE	Histone H4
3-GH8N3EB02G7ECB	-4.55223	0.00036397	TRUE	-0.840736	0.18794	FALSE	0.0244645	0.964225	FALSE	GDSL esterase/lipase At3g53100
contig31672	-4.49565	8.20982e-07	TRUE	0.0232029	0.953326	FALSE	-0.503914	0.242372	FALSE	Defensin Tm-AMP-D1.2
contig16951	-4.47628	2.3649e-17	TRUE	-0.467106	0.0625845	FALSE	1.07617	1.61841e-08	TRUE	Ser/Thr-rich protein T10 in DGCR region
contig18888	-4.47628	4.28308e-33	TRUE	-0.0551285	0.738523	FALSE	-0.124653	0.452375	FALSE	proline-rich protein
contig01756	-4.43675	0.000660067	TRUE	0.444667	0.403144	FALSE	-1.44502	0.0484812	FALSE	Protein H2A.5
contig04558	-4.43675	1.4623e-06	TRUE	0.632294	0.0824309	FALSE	1.4425	4.34095e-06	TRUE	Probable aquaporin TIP2-2
contig06600	-4.43675	0.000660067	TRUE	-1.40333	0.0554381	FALSE	-1.18199	0.0911755	FALSE	Phytosulfokine receptor 2
contig07366	-4.43675	0.000660067	TRUE	-1.72526	0.0259432	FALSE	-1.18199	0.0911755	FALSE	hypothetical protein
contig09034	-4.43675	0.000660067	TRUE	0.444667	0.403144	FALSE	-0.181986	0.757097	FALSE	Beta-glucosidase 8
contig09692	-4.43675	0.000660067	TRUE	0.274742	0.615981	FALSE	-1.76695	0.0225013	FALSE	Histone H4
contig14810	-4.43675	0.000660067	TRUE	-0.917903	0.172943	FALSE	-0.307517	0.609075	FALSE	Probable inactive receptor kinase At5g58300
contig16335	-4.43675	0.000660067	TRUE	-4.72526	0.00028689	TRUE	-4.76695	0.000251887	TRUE	hypothetical protein
contig17625	-4.43675	0.000660067	TRUE	0.734173	0.146686	FALSE	-2.76695	0.00265871	FALSE	Apyrase
contig19572	-4.43675	0.000660067	TRUE	-0.917903	0.172943	FALSE	-1.76695	0.0225013	FALSE	conserved hypothetical protein
contig19759	-4.43675	9.67116e-12	TRUE	0.464566	0.0796159	FALSE	-0.812753	0.0132642	FALSE	Histone H3.2
contig19784	-4.43675	0.000660067	TRUE	-0.917903	0.172943	FALSE	-0.181986	0.757097	FALSE	Histone H3.2
contig24163	-4.43675	1.4623e-06	TRUE	-0.477331	0.27936	FALSE	-0.597024	0.18175	FALSE	conserved hypothetical protein
contig26387	-4.43675	0.000660067	TRUE	-0.265827	0.658572	FALSE	-0.445021	0.469904	FALSE	Pumilio homolog 2
contig26839	-4.43675	0.000660067	TRUE	-0.40333	0.512678	FALSE	-1.44502	0.0484812	FALSE	Protein PROLIFERA
contig29550	-4.43675	9.67116e-12	TRUE	-1.47733	6.84819e-05	TRUE	0.0404061	0.886494	FALSE	Disease resistance response protein 206
contig30757	-4.43675	0.000660067	TRUE	-2.72526	0.00309438	FALSE	-1.76695	0.0225013	FALSE	conserved hypothetical protein
contig31239	-4.43675	0.000660067	TRUE	-0.40333	0.512678	FALSE	-4.76695	0.000251887	TRUE	conserved hypothetical protein
contig33127	-4.43675	0.000660067	TRUE	-0.725258	0.265562	FALSE	-0.766949	0.23887	FALSE	Serine/threonine-protein kinase BRI1-like 2
3-GH8N3EB02GHCJC	-4.43675	0.000660067	TRUE	-1.40333	0.0554381	FALSE	-0.959594	0.154076	FALSE	Probable histone H2A.3
contig02862	-4.43212	2.6187e-67	TRUE	-0.426713	0.000444708	TRUE	-1.03649	1.04221e-14	TRUE	Cyclopropane-fatty-acyl-phospholipid synthase
contig15209	-4.41657	1.28232e-16	TRUE	-0.646187	0.0144379	FALSE	-1.16181	5.05743e-05	TRUE	conserved hypothetical protein
contig00961	-4.37535	2.60929e-06	TRUE	-0.34193	0.437397	FALSE	-1.53562	0.00426686	FALSE	Histone H3.2
contig01908	-4.37535	2.60929e-06	TRUE	0.621544	0.0952819	FALSE	-1.70555	0.00205716	FALSE	Histone H3.2
contig22462	-4.37535	5.51722e-21	TRUE	-1.02	3.79385e-05	TRUE	0.349734	0.0711241	FALSE	Horcolin
contig30515	-4.37535	3.01245e-11	TRUE	-0.619464	0.0579216	FALSE	-0.576265	0.0733068	FALSE	Histone H4
contig32523	-4.37535	2.60929e-06	TRUE	0.194123	0.628518	FALSE	-0.457621	0.304643	FALSE	Histone H4
contig09036	-4.33906	1.61739e-34	TRUE	0.0886453	0.570859	FALSE	-0.46538	0.00645217	FALSE	Beta-glucosidase 8
contig25346	-4.32984	2.83366e-34	TRUE	-2.4257	1.53116e-23	TRUE	-1.2006	6.97088e-10	TRUE	conserved hypothetical protein
contig31311	-4.32752	2.98876e-20	TRUE	-0.758048	0.00162601	FALSE	0.0427199	0.837116	FALSE	conserved hypothetical protein
contig01579	-4.31122	4.66436e-06	TRUE	-0.692837	0.147561	FALSE	-1.47149	0.00676654	FALSE	LRR receptor-like serine/threonine-protein kinase ERECTA
contig10996	-4.31122	2.16207e-15	TRUE	0.323105	0.163025	FALSE	-0.734527	0.0078051	FALSE	Callose synthase 2
contig24960	-4.31122	4.66436e-06	TRUE	-0.20741	0.637223	FALSE	-1.64142	0.00335494	FALSE	Galactokinase
contig31450	-4.31122	4.66436e-06	TRUE	-0.0761655	0.859383	FALSE	-0.39349	0.382709	FALSE	Histone H4 variant TH091
contig16927	-4.24411	8.35299e-06	TRUE	-0.210685	0.639962	FALSE	-0.766949	0.119208	FALSE	Aquaporin NIP1-1
contig15467	-4.20431	4.1918e-31	TRUE	-1.2127	3.50514e-09	TRUE	0.635422	1.74344e-05	TRUE	Cytochrome P450 71C2
contig25522	-4.19756	3.67627e-14	TRUE	-1.37059	2.21682e-05	TRUE	-0.589162	0.0353961	FALSE	Glutathione S-transferase ERD13
contig22372	-4.18807	2.09132e-22	TRUE	-1.40619	2.61282e-08	TRUE	-0.982217	2.48738e-05	TRUE	Jasmonate O-methyltransferase
contig15945	-4.17372	1.49854e-05	TRUE	-1.1403	0.035464	FALSE	-1.50391	0.00868534	FALSE	growth-regulating factor 1
contig17554	-4.17372	1.49854e-05	TRUE	-0.292299	0.532356	FALSE	-1.18199	0.0291991	FALSE	Phospholipase A2 homolog 3
contig19591	-4.17372	2.86524e-26	TRUE	-0.189205	0.313497	FALSE	0.458018	0.00595234	FALSE	conserved hypothetical protein
contig19998	-4.17372	1.49854e-05	TRUE	-0.00279235	0.994996	FALSE	0.30344	0.468936	FALSE	conserved hypothetical protein
contig29135	-4.17372	1.49854e-05	TRUE	-3.46222	1.95387e-05	TRUE	-2.50391	0.000238816	TRUE	Putative laccase-17
contig30347	-4.17372	1.49854e-05	TRUE	-1.65487	0.0052437	FALSE	-1.18199	0.0291991	FALSE	Glucan endo-1,3-beta-glucosidase
contig32135	-4.17372	1.49854e-05	TRUE	-0.292299	0.532356	FALSE	-0.597024	0.222831	FALSE	Histone H4
contig12218	-4.13719	1.63822e-09	TRUE	-0.781842	0.0321455	FALSE	-0.560498	0.10777	FALSE	Expansin-A5
contig10835	-4.1319	4.64563e-57	TRUE	-0.743943	5.96584e-08	TRUE	-0.527982	5.72771e-05	TRUE	RhoA GTPase effector DIA/Diaphanous
contig10995	-4.11858	5.26396e-33	TRUE	0.214969	0.164098	FALSE	-0.804917	1.08589e-05	TRUE	Callose synthase 3
contig29569	-4.11858	2.62368e-17	TRUE	-1.12168	4.65683e-05	TRUE	-0.834063	0.00134058	FALSE	Gibberellin-regulated protein 4
contig20614	-4.09972	2.69316e-05	TRUE	0.255633	0.558363	FALSE	0.0295177	0.94779	FALSE	Histone H4 variant TH091
contig26924	-4.09972	2.69316e-05	TRUE	-0.388223	0.426612	FALSE	-0.970482	0.0702382	FALSE	CTL-like protein 1
contig25974	-4.09386	1.63705e-51	TRUE	-0.590957	2.61856e-05	TRUE	-1.09108	7.36652e-13	TRUE	Peroxidase 53
contig24282	-4.08701	1.47772e-24	TRUE	-1.26004	6.28898e-08	TRUE	-0.893641	3.78891e-05	TRUE	3-ketoacyl-CoA synthase 12
contig16158	-4.04819	8.0152e-24	TRUE	-0.692837	0.00120232	FALSE	-0.553955	0.00752722	FALSE	Peroxidase 15
contig03103	-4.02171	4.84853e-05	TRUE	-0.850789	0.117547	FALSE	-1.35191	0.0215822	FALSE	Protein SUPPRESSOR OF GENE SILENCING 3 homolog
contig06769	-4.02171	4.84853e-05	TRUE	-0.310221	0.530829	FALSE	-0.264449	0.587375	FALSE	GDSL esterase/lipase At3g48460
contig09543	-4.02171	4.84853e-05	TRUE	-0.140296	0.770355	FALSE	0.10752	0.813961	FALSE	GDSL esterase/lipase At5g45920
contig11834	-4.02171	4.84853e-05	TRUE	-0.40333	0.422664	FALSE	-0.651472	0.211265	FALSE	Cyclin-B1-1
contig15573	-4.02171	4.84853e-05	TRUE	0.390219	0.373412	FALSE	-1.35191	0.0215822	FALSE	GDSL esterase/lipase At5g03820
contig18726	-4.02171	4.84853e-05	TRUE	-0.609781	0.242152	FALSE	-1.54456	0.0111213	FALSE	Probable histone H2A variant 1
contig27640	-4.02171	9.15474e-09	TRUE	-0.0248187	0.940608	FALSE	-0.708055	0.0570782	FALSE	transposon protein, putative, Mutator sub-class
contig31298	-4.02171	4.84853e-05	TRUE	-0.40333	0.422664	FALSE	-1.35191	0.0215822	FALSE	Uncharacterized mscS family protein At1g78610
contig32339	-4.02171	9.15474e-09	TRUE	0.244368	0.442115	FALSE	-0.828349	0.0292539	FALSE	Histone H4
contig19994	-3.98107	1.626e-08	TRUE	-0.182116	0.59988	FALSE	-1.22381	0.00302267	FALSE	Histone H3.2
contig31613	-3.98107	1.626e-08	TRUE	0.637312	0.0343602	FALSE	-0.357073	0.314681	FALSE	Histone H4
contig31957	-3.98107	1.626e-08	TRUE	0.637312	0.0343602	FALSE	-0.787707	0.0395385	FALSE	Histone H4
contig24385	-3.96727	6.13184e-12	TRUE	-0.670811	0.0304679	FALSE	-0.753143	0.0158015	FALSE	Peroxidase 35
contig29415	-3.96727	2.36031e-22	TRUE	-0.27088	0.185346	FALSE	0.475126	0.00772187	FALSE	Putative cell wall protein
contig10833	-3.93925	8.74368e-05	TRUE	-1.05783	0.0680672	FALSE	-0.569009	0.281762	FALSE	hypothetical protein
contig16726	-3.93925	8.74368e-05	TRUE	-0.768327	0.1635	FALSE	0.0524789	0.911965	FALSE	csAtPR5
contig17505	-3.93925	2.88907e-08	TRUE	-2.90583	2.66416e-07	TRUE	-5.26945	4.29877e-10	TRUE	hypothetical protein
contig25469	-3.93925	2.88907e-08	TRUE	1.19851	1.54465e-05	TRUE	6.07096	0	TRUE	Uncharacterized protein At4g06744
contig27029	-3.93925	2.88907e-08	TRUE	-0.704197	0.0678092	FALSE	0.189982	0.562127	FALSE	L-ascorbate oxidase homolog
contig29831	-3.93925	1.08367e-11	TRUE	0.509207	0.0459477	FALSE	-1.33085	0.000132807	TRUE	conserved hypothetical protein
contig29993	-3.93925	2.88907e-08	TRUE	0.553601	0.0742009	FALSE	-0.745887	0.0529691	FALSE	Histone H3.2
contig30309	-3.93925	2.88907e-08	TRUE	-0.420404	0.25211	FALSE	-1.56901	0.00041619	TRUE	Histone H3.2
contig30564	-3.93925	8.74368e-05	TRUE	2.05764	1.13311e-09	TRUE	0.818014	0.0490879	FALSE	RNA polymerase II, large subunit
contig31448	-3.93925	8.74368e-05	TRUE	-1.22776	0.0397629	FALSE	-0.269449	0.591363	FALSE	UPF0497 membrane protein Os05g0344400
contig19500	-3.91068	1.91534e-11	TRUE	-2.46222	1.12947e-08	TRUE	1.49609	3.86783e-12	TRUE	hypothetical protein
contig33882	-3.89618	5.13503e-08	TRUE	-6.18469	9.77581e-10	TRUE	-2.05646	2.80879e-05	TRUE	hypothetical protein
contig04350	-3.85179	0.000157939	TRUE	0.8139	0.059606	FALSE	0.139942	0.771519	FALSE	Histone H2A
contig07404	-3.85179	0.000157939	TRUE	-1.55533	0.0169593	FALSE	-0.597024	0.275565	FALSE	Tubulin beta-8 chain
contig17718	-3.85179	0.000157939	TRUE	-1.55533	0.0169593	FALSE	-1.01206	0.0854236	FALSE	conserved hypothetical protein
contig25041	-3.85179	0.000157939	TRUE	-0.970371	0.0992441	FALSE	-0.860058	0.133427	FALSE	conserved hypothetical protein
contig25387	-3.85179	0.000157939	TRUE	-0.439856	0.412667	FALSE	-0.597024	0.275565	FALSE	conserved hypothetical protein
contig30922	-3.85179	0.000157939	TRUE	0.107632	0.825553	FALSE	-0.481547	0.369603	FALSE	Probable histone H2AXb
contig31596	-3.85179	0.000157939	TRUE	-0.970371	0.0992441	FALSE	-0.722555	0.196636	FALSE	Aspartokinase 1, chloroplastic
contig32141	-3.85179	0.000157939	TRUE	-0.332941	0.527595	FALSE	-1.01206	0.0854236	FALSE	conserved hypothetical protein
1-GH8N3EB01C0G3P	-3.85179	0.000157939	TRUE	-1.1403	0.0599722	FALSE	-2.18199	0.00246269	FALSE	Uncharacterized protein At4g06744
1-GH8N3EB01CPSN5	-3.85179	2.95217e-17	TRUE	-1.41783	6.22113e-07	TRUE	-2.25599	4.81106e-12	TRUE	Uncharacterized protein At4g06744
contig16928	-3.80599	1.62355e-07	TRUE	0.26306	0.44112	FALSE	0.507674	0.118091	FALSE	Aquaporin NIP1-1
contig22855	-3.78253	2.26584e-13	TRUE	-0.289673	0.279609	FALSE	-0.357836	0.183507	FALSE	Multiple C2 and transmembrane domain-containing protein 1
contig28715	-3.77779	2.82547e-16	TRUE	-1.30076	5.4098e-06	TRUE	-0.906352	0.000627813	TRUE	Peroxidase 53
contig01304	-3.75868	0.000285735	TRUE	-1.04719	0.0891761	FALSE	-0.918952	0.12434	FALSE	hypothetical protein
contig01390	-3.75868	0.000285735	TRUE	-4.04719	9.37973e-05	TRUE	-1.08888	0.077037	FALSE	hypothetical protein
contig03028	-3.75868	0.000285735	TRUE	-0.725258	0.213222	FALSE	-1.76695	0.0107375	FALSE	Histone H3.2
contig14868	-3.75868	3.99225e-13	TRUE	-0.761784	0.0093656	FALSE	-0.918952	0.00211464	FALSE	Aldehyde dehydrogenase family 3 member F1
contig15724	-3.75868	0.000285735	TRUE	-0.462224	0.406365	FALSE	-1.28152	0.0441523	FALSE	4-hydroxyphenylacetaldehyde oxime monooxygenase
contig19957	-3.75868	0.000285735	TRUE	-1.23983	0.0516088	FALSE	-3.08888	0.000390099	TRUE	Cysteine-rich receptor-like protein kinase 19
contig24360	-3.75868	0.000285735	TRUE	-1.46222	0.0271935	FALSE	-1.08888	0.077037	FALSE	conserved hypothetical protein
contig27641	-3.75868	0.000285735	TRUE	-1.04719	0.0891761	FALSE	-1.28152	0.0441523	FALSE	Glucan endo-1,3-beta-glucosidase 14
contig28336	-3.75868	2.88771e-07	TRUE	-0.189205	0.6143	FALSE	-0.445021	0.253209	FALSE	Glucan endo-1,3-beta-glucosidase-like protein At1g69295
contig31561	-3.75868	0.000285735	TRUE	-1.04719	0.0891761	FALSE	0.769104	0.0848409	FALSE	Peroxidase 72
contig32632	-3.75868	0.000285735	TRUE	0.200741	0.685847	FALSE	-0.181986	0.729491	FALSE	Histone H4 variant TH091
contig34517	-3.75868	0.000285735	TRUE	-2.04719	0.00520225	FALSE	-1.50391	0.0230491	FALSE	Tubulin beta-1 chain
contig31710	-3.70033	1.3311e-102	TRUE	-1.22101	1.98891e-30	TRUE	-0.485091	1.84864e-07	TRUE	RhoA GTPase effector DIA/Diaphanous
contig17894	-3.67961	4.74351e-15	TRUE	-2.29004	7.02289e-11	TRUE	-1.93942	3.36529e-09	TRUE	Mavicyanin
contig22927	-3.67961	4.74351e-15	TRUE	-0.932491	0.00078186	TRUE	-1.47375	1.11242e-06	TRUE	DNA replication licensing factor mcm4
contig02860	-3.65914	1.84306e-17	TRUE	-0.0248187	0.909388	FALSE	-0.551936	0.0199253	FALSE	conserved hypothetical protein
contig04562	-3.65914	0.000517689	TRUE	1.44467	0.000485114	TRUE	1.65451	2.97565e-05	TRUE	Probable aquaporin TIP2-2
contig05599	-3.65914	9.13777e-07	TRUE	-0.424089	0.294765	FALSE	0.220112	0.540092	FALSE	Xylem cysteine proteinase 1
contig07763	-3.65914	0.000517689	TRUE	-4.94765	7.92154e-05	TRUE	-2.98934	0.000741627	TRUE	conserved hypothetical protein
contig07910	-3.65914	9.3484e-23	TRUE	-0.052833	0.780702	FALSE	-0.143851	0.452126	FALSE	Subtilisin-like protease
contig16909	-3.65914	0.000517689	TRUE	-1.94765	0.00897726	FALSE	-0.667413	0.260021	FALSE	conserved hypothetical protein
contig23355	-3.65914	0.000517689	TRUE	-0.625723	0.29117	FALSE	-1.18199	0.068065	FALSE	Peroxidase 18
contig25888	-3.65914	0.000517689	TRUE	-1.36269	0.0430547	FALSE	-0.819416	0.178007	FALSE	Probable LRR receptor-like serine/threonine-protein kinase At4g37250
contig26215	-3.65914	9.13777e-07	TRUE	-0.555333	0.179881	FALSE	0.180584	0.617627	FALSE	Endo-1,4-beta-xylanase F1
contig28299	-3.65914	0.000517689	TRUE	-0.777726	0.201295	FALSE	-0.0824507	0.877618	FALSE	Fatty acyl-CoA reductase 1
contig29373	-3.65914	0.000517689	TRUE	-3.94765	0.000180478	TRUE	-4.98934	6.84464e-05	TRUE	conserved hypothetical protein
contig29714	-3.65914	9.13777e-07	TRUE	0.409901	0.241947	FALSE	-1.08245	0.0162094	FALSE	Histone H2B.2
contig34860	-3.65914	0.000517689	TRUE	0.300277	0.552032	FALSE	0.86864	0.0557478	FALSE	Pathogenesis-related protein PRB1-3
3-GH8N3EB01CU2UI	-3.65914	0.000517689	TRUE	-0.488219	0.398972	FALSE	0.534221	0.266883	FALSE	GDSL esterase/lipase At2g04570
contig15509	-3.64187	3.23288e-17	TRUE	-0.0234822	0.914738	FALSE	0.385489	0.0572861	FALSE	conserved hypothetical protein
contig10174	-3.62438	3.22309e-09	TRUE	-0.0715831	0.82005	FALSE	0.526551	0.0614475	FALSE	hypothetical protein
contig24401	-3.60668	1.62543e-06	TRUE	1.74867	6.33349e-10	TRUE	-0.181986	0.642688	FALSE	GDSL esterase/lipase At1g71691
contig27395	-3.60668	1.62543e-06	TRUE	-1.57326	0.0017625	FALSE	-0.849411	0.0537402	FALSE	RALFL33
contig30725	-3.60668	1.62543e-06	TRUE	-0.807721	0.0667266	FALSE	-2.35191	3.84433e-05	TRUE	hypothetical protein
contig27532	-3.58875	1.74237e-16	TRUE	-1.2143	9.78046e-06	TRUE	-0.275096	0.234882	FALSE	Predicted DNA-binding protein, contains SAP domain
contig05309	-3.58598	9.15113e-34	TRUE	1.73341	5.38745e-54	TRUE	2.33904	9.65026e-121	TRUE	Uncharacterized protein At4g06744
contig06579	-3.58218	9.79769e-29	TRUE	-1.1013	3.29355e-08	TRUE	-0.96242	6.23459e-07	TRUE	BAHD acyltransferase DCR
contig26588	-3.57426	7.92325e-14	TRUE	-1.1403	0.000133259	TRUE	0.312778	0.174371	FALSE	Xylem cysteine proteinase 1
contig06386	-3.55223	0.000939175	TRUE	0.329189	0.527766	FALSE	-0.297464	0.606013	FALSE	Nucleobase-ascorbate transporter 6
contig10125	-3.55223	0.000939175	TRUE	-0.0333807	0.952053	FALSE	-1.5605	0.0297146	FALSE	conserved hypothetical protein
contig10178	-3.55223	0.000939175	TRUE	0.618696	0.212112	FALSE	1.2875	0.00330331	FALSE	Photosystem II 10 kDa polypeptide, chloroplastic
contig12293	-3.55223	0.000939175	TRUE	-1.25577	0.0672174	FALSE	-1.29746	0.0585254	FALSE	Reticulon-like protein B3
contig17567	-3.55223	0.000939175	TRUE	0.159264	0.766755	FALSE	-0.560498	0.353125	FALSE	hypothetical protein
contig19647	-3.55223	0.000939175	TRUE	-0.255773	0.657544	FALSE	-0.297464	0.606013	FALSE	hypothetical protein
contig25234	-3.55223	2.89091e-06	TRUE	-1.67081	0.0013516	FALSE	-0.882426	0.050557	FALSE	Villin-3
contig26264	-3.55223	0.000939175	TRUE	0.551582	0.271523	FALSE	-0.0750712	0.89239	FALSE	conserved hypothetical protein
contig26330	-3.55223	0.000939175	TRUE	-0.840736	0.18794	FALSE	-1.07507	0.103298	FALSE	Multiple C2 and transmembrane domain-containing protein 2
contig28307	-3.55223	1.00502e-08	TRUE	-1.10377	0.00422708	FALSE	-0.0750712	0.814741	FALSE	GDSL esterase/lipase At2g42990
contig30368	-3.55223	0.000939175	TRUE	-0.140296	0.804076	FALSE	0.287499	0.581171	FALSE	conserved hypothetical protein
contig30671	-3.55223	0.000939175	TRUE	-1.03338	0.11752	FALSE	-1.88243	0.0131362	FALSE	Protein H2A.6
contig32106	-3.55223	0.000939175	TRUE	-1.25577	0.0672174	FALSE	-0.712501	0.250278	FALSE	Leucine-rich repeat receptor-like protein kinase PEPR2
contig19649	-3.52421	6.47529e-11	TRUE	-1.22776	0.000368787	TRUE	-2.15397	8.21013e-08	TRUE	hypothetical protein
contig24405	-3.52421	1.11338e-29	TRUE	-0.310221	0.0676542	FALSE	0.497264	0.00068681	TRUE	GDSL esterase/lipase At1g29660
contig19590	-3.49565	5.14032e-06	TRUE	-0.462224	0.283754	FALSE	1.03214	0.0017791	FALSE	conserved hypothetical protein
contig30286	-3.49565	1.138e-10	TRUE	-0.654869	0.03778	FALSE	-1.50391	3.33582e-05	TRUE	Gibberellin-regulated protein 4
contig03153	-3.48406	7.49489e-13	TRUE	-1.45064	8.04887e-06	TRUE	-1.96626	2.4649e-08	TRUE	endotransglucosylase/hydrolase XTH5
contig20226	-3.48406	7.49489e-13	TRUE	-1.28714	4.6096e-05	TRUE	-0.64433	0.0215899	FALSE	Non-specific lipid-transfer protein 3
contig27740	-3.48406	7.49489e-13	TRUE	-1.00703	0.000818597	TRUE	-0.778631	0.00667742	FALSE	Early nodulin-like protein 1
contig16575	-3.46977	1.27315e-41	TRUE	-0.950919	1.69672e-09	TRUE	0.670356	1.44591e-08	TRUE	conserved hypothetical protein
contig06746	-3.4665	2.3318e-19	TRUE	-0.170043	0.411466	FALSE	-1.01534	1.96952e-05	TRUE	Polygalacturonase inhibitor 1
contig27148	-3.45845	7.76146e-26	TRUE	-0.451498	0.0151547	FALSE	-0.838685	2.12897e-05	TRUE	Lipoxygenase homology domain-containing protein 1
contig05674	-3.43675	9.13658e-06	TRUE	-0.332941	0.439138	FALSE	-0.243387	0.562726	FALSE	conserved hypothetical protein
contig09963	-3.43675	1.53539e-14	TRUE	-0.988293	0.000384299	TRUE	-0.351911	0.154873	FALSE	MLP-like protein 423
contig18931	-3.43675	9.13658e-06	TRUE	-0.332941	0.439138	FALSE	0.362334	0.338554	FALSE	conserved hypothetical protein
contig25890	-3.43675	9.13658e-06	TRUE	-4.72526	2.91044e-07	TRUE	-5.76695	1.39401e-07	TRUE	Mitogen-activated protein kinase kinase kinase A
contig28351	-3.43675	3.50996e-10	TRUE	-0.818368	0.0134228	FALSE	-1.44502	7.9377e-05	TRUE	hypothetical protein
contig29447	-3.42333	8.51109e-21	TRUE	-0.99912	1.25568e-05	TRUE	-0.48051	0.0205753	FALSE	RhoA GTPase effector DIA/Diaphanous
contig23128	-3.41657	4.97458e-27	TRUE	-0.25662	0.141613	FALSE	0.069146	0.672843	FALSE	Fatty acyl-CoA synthetase B
contig06580	-3.40199	3.16274e-16	TRUE	-1.28839	2.73888e-06	TRUE	-0.867113	0.0006236	TRUE	BAHD acyltransferase DCR
contig24427	-3.40199	3.16274e-16	TRUE	-0.690493	0.00530966	FALSE	0.0898183	0.675735	FALSE	Probable beta-D-xylosidase 7
contig06747	-3.38428	5.51523e-16	TRUE	-0.176365	0.439168	FALSE	-0.87798	0.000589615	TRUE	Polygalacturonase inhibitor 1
contig00390	-3.37535	1.62314e-05	TRUE	-0.856503	0.0751822	FALSE	-2.12059	0.000362612	TRUE	hypothetical protein
contig00400	-3.37535	1.62314e-05	TRUE	-1.34193	0.0103804	FALSE	-1.53562	0.00426686	FALSE	Histone H2B.2
contig17565	-3.37535	1.62314e-05	TRUE	0.0365819	0.929306	FALSE	0.423735	0.268139	FALSE	conserved hypothetical protein
contig25159	-3.37535	1.62314e-05	TRUE	-1.0789	0.0310346	FALSE	-2.12059	0.000362612	TRUE	GDSL esterase/lipase 5
contig28834	-3.37535	1.62314e-05	TRUE	0.290338	0.461866	FALSE	-3.12059	1.02152e-05	TRUE	hypothetical protein
contig32210	-3.35429	1.71209e-07	TRUE	-1.1403	0.00610645	FALSE	-0.947521	0.0176017	FALSE	Histone H2B.2
contig06750	-3.34364	1.89332e-09	TRUE	-0.274597	0.37745	FALSE	-1.08888	0.00219475	FALSE	Polygalacturonase inhibitor 1
contig31538	-3.33722	2.15173e-11	TRUE	-0.275225	0.323772	FALSE	0.47009	0.0533095	FALSE	U4/U6-associated splicing factor PRP4
contig08031	-3.31122	2.88163e-05	TRUE	-0.899288	0.0697281	FALSE	0.312778	0.432922	FALSE	conserved hypothetical protein
contig22559	-3.31122	2.88163e-05	TRUE	-0.429802	0.347069	FALSE	-0.940978	0.0576278	FALSE	Histone H2A
contig23881	-3.31122	2.88163e-05	TRUE	-1.59973	0.00426936	FALSE	0.312778	0.432922	FALSE	Calreticulin
contig24563	-3.31122	2.88163e-05	TRUE	-0.512265	0.269249	FALSE	-0.117856	0.783899	FALSE	Aspartic proteinase nepenthesin-1
contig33094	-3.31122	3.01267e-07	TRUE	-1.48425	0.000923785	TRUE	-2.22638	1.06787e-05	TRUE	Histone H4 variant TH091
contig04978	-3.27805	5.80342e-09	TRUE	-2.24463	5.36398e-07	TRUE	-2.43833	1.12084e-07	TRUE	conserved hypothetical protein
contig26182	-3.27805	5.80342e-09	TRUE	0.623264	0.0221416	FALSE	0.658535	0.0142519	FALSE	Glycerol-3-phosphate dehydrogenase [NAD(P)+]
contig15208	-3.26953	0	TRUE	-0.0469532	0.259488	FALSE	-0.303282	2.21858e-12	TRUE	Uncharacterized protein At4g06744
contig11686	-3.26683	5.29669e-07	TRUE	-0.892368	0.029769	FALSE	-1.2751	0.00340955	FALSE	F-box/kelch-repeat protein At1g26930
contig28788	-3.26683	1.31577e-12	TRUE	0.163485	0.498984	FALSE	-0.934059	0.00129	FALSE	Histone H2A.1
contig15207	-3.25677	1.09211e-50	TRUE	0.223395	0.0484438	FALSE	-0.0335187	0.775357	FALSE	conserved hypothetical protein
contig01903	-3.24411	1.01482e-08	TRUE	0.35003	0.225833	FALSE	-0.930448	0.00936126	FALSE	Histone H3.2
contig04561	-3.24411	5.11157e-05	TRUE	1.16783	0.000993581	TRUE	2.05505	9.88161e-12	TRUE	Probable aquaporin TIP2-2
contig15508	-3.24411	5.11157e-05	TRUE	0.111243	0.793981	FALSE	0.554979	0.15627	FALSE	conserved hypothetical protein
contig19863	-3.24411	5.11157e-05	TRUE	-0.210685	0.639962	FALSE	-0.181986	0.682423	FALSE	conserved hypothetical protein
contig20190	-3.24411	1.01482e-08	TRUE	-0.44515	0.179589	FALSE	0.0404061	0.89378	FALSE	conserved hypothetical protein
contig22981	-3.24411	5.11157e-05	TRUE	-0.362688	0.432871	FALSE	-1.11487	0.0329728	FALSE	conserved hypothetical protein
3-GH8N3EB02GV6IC	-3.24411	1.01482e-08	TRUE	-2.36269	3.23616e-07	TRUE	-3.98934	5.47242e-11	TRUE	hypothetical protein
contig09960	-3.22102	9.30331e-07	TRUE	0.297825	0.380283	FALSE	0.671172	0.0335422	FALSE	MLP-like protein 423
contig18801	-3.22102	9.30331e-07	TRUE	0.297825	0.380283	FALSE	-0.888255	0.0318015	FALSE	Uncharacterized GPI-anchored protein At1g27950
contig20651	-3.22102	9.30331e-07	TRUE	-1.1876	0.00683864	FALSE	-0.381295	0.314316	FALSE	Pathogenesis-related protein PRB1-3
contig00392	-3.17372	9.05766e-05	TRUE	-3.46222	1.95387e-05	TRUE	-0.111597	0.804242	FALSE	hypothetical protein
contig03054	-3.17372	9.05766e-05	TRUE	-0.00279235	0.994996	FALSE	-0.255987	0.579231	FALSE	LRR receptor-like serine/threonine-protein kinase ERL2
contig07084	-3.17372	9.05766e-05	TRUE	0.061338	0.889204	FALSE	-1.50391	0.00868534	FALSE	Histone H2A
contig11389	-3.17372	4.91297e-15	TRUE	0.122739	0.573091	FALSE	-0.354167	0.131427	FALSE	Glucomannan 4-beta-mannosyltransferase 1
contig12129	-3.17372	6.03756e-10	TRUE	-1.53622	2.88078e-05	TRUE	0.0321384	0.907882	FALSE	GDSL esterase/lipase At1g28600
contig26004	-3.17372	2.41649e-13	TRUE	-0.362688	0.152166	FALSE	-0.667413	0.0117821	FALSE	conserved hypothetical protein
contig26596	-3.17372	1.6323e-06	TRUE	-1.04719	0.0162243	FALSE	-2.08888	5.48929e-05	TRUE	Transcription factor TCP15
contig27373	-3.17372	9.05766e-05	TRUE	-0.140296	0.75831	FALSE	0.402976	0.327826	FALSE	Blue copper protein
contig29458	-3.17372	4.91297e-15	TRUE	0.456639	0.0263265	FALSE	-0.621271	0.0115212	FALSE	Histone H2B.2
contig31353	-3.17372	9.05766e-05	TRUE	-0.462224	0.337681	FALSE	-1.04448	0.0484317	FALSE	Histone H4
contig35199	-3.17372	9.05766e-05	TRUE	-1.46222	0.0107592	FALSE	-0.503914	0.295721	FALSE	Probable glutathione S-transferase GSTF1
contig10177	-3.1576	1.73919e-16	TRUE	-1.52857	2.69784e-08	TRUE	-0.850365	0.000455762	TRUE	Photosystem II 10 kDa polypeptide, chloroplastic
contig06191	-3.14457	1.0494e-09	TRUE	-0.585081	0.0629468	FALSE	-1.47477	5.15851e-05	TRUE	Histone H3.2
contig35005	-3.10333	1.61793e-34	TRUE	-0.111727	0.436114	FALSE	-0.655918	2.76088e-05	TRUE	hypothetical protein
contig06578	-3.09972	0.000160295	TRUE	-1.2183	0.0307275	FALSE	-0.259989	0.583324	FALSE	hypothetical protein
contig14964	-3.09972	0.000160295	TRUE	-0.140296	0.764246	FALSE	-0.622559	0.217383	FALSE	E3 ubiquitin-protein ligase UHRF1
contig20228	-3.09972	0.000160295	TRUE	-2.38822	0.000543859	TRUE	-3.42991	2.94041e-05	TRUE	Non-specific lipid-transfer protein 2
contig27584	-3.09972	9.39612e-08	TRUE	-1.2183	0.00224658	FALSE	0.0619392	0.845067	FALSE	conserved hypothetical protein
contig28066	-3.09972	0.000160295	TRUE	-1.2183	0.0307275	FALSE	-0.970482	0.0702382	FALSE	Universal stress protein A-like protein
contig29473	-3.09972	0.000160295	TRUE	-0.803261	0.125827	FALSE	-0.107986	0.815052	FALSE	Germin-like protein 5-1
1-GH8N3EB01AQCBR	-3.09972	0.000160295	TRUE	0.196739	0.655696	FALSE	-0.429914	0.378463	FALSE	conserved hypothetical protein
3-GH8N3EB02JQGGC	-3.09972	0.000160295	TRUE	0.518667	0.213914	FALSE	0.892014	0.0215708	FALSE	conserved hypothetical protein
contig00591	-3.09126	1.54215e-15	TRUE	-3.37976	2.85451e-18	TRUE	-1.30598	1.16279e-06	TRUE	hypothetical protein
contig23087	-3.08883	2.16379e-12	TRUE	-0.661128	0.0160945	FALSE	-0.834063	0.00298542	FALSE	Subtilisin-like protease
contig25608	-3.07418	5.00586e-06	TRUE	0.0523492	0.888295	FALSE	0.0550528	0.88162	FALSE	conserved hypothetical protein
contig15507	-3.0668	6.17399e-65	TRUE	0.125818	0.201891	FALSE	0.498396	5.51691e-08	TRUE	Aspartic proteinase nepenthesin-1
contig29738	-3.06478	3.33097e-18	TRUE	-0.583903	0.00740342	FALSE	-0.411468	0.0500687	FALSE	Transcriptional coactivator CAPER (RRM superfamily)
contig26141	-3.06124	1.63434e-07	TRUE	0.264961	0.396485	FALSE	-0.584085	0.103997	FALSE	Vacuolar protein sorting-associated protein 2 homolog 2
contig25682	-3.0569	4.57346e-15	TRUE	-0.991773	0.000131647	TRUE	0.042887	0.842016	FALSE	Fasciclin-like arabinogalactan protein 7
contig17551	-3.05342	5.4767e-09	TRUE	-1.02	0.00357933	FALSE	-1.38362	0.000185048	TRUE	Vesicle coat complex COPII, subunit SEC31
contig20650	-3.05342	5.4767e-09	TRUE	-1.75697	1.00465e-05	TRUE	-0.0051086	0.986015	FALSE	Pathogenesis-related protein PRB1-3
contig16570	-3.05057	5.72374e-18	TRUE	-1.15465	1.80942e-06	TRUE	-1.25524	2.76441e-07	TRUE	Uncharacterized protein At4g06744
contig07365	-3.02171	1.11015e-11	TRUE	-0.362688	0.174324	FALSE	0.0106587	0.965768	FALSE	conserved hypothetical protein
contig12131	-3.02171	2.83892e-07	TRUE	-0.45224	0.207414	FALSE	0.10752	0.73929	FALSE	GDSL esterase/lipase At5g45910
contig12438	-3.02171	0.000283239	TRUE	-0.310221	0.530829	FALSE	-0.264449	0.587375	FALSE	Putative C-4 methylsterol oxidase DDB_G0269788
contig17321	-3.02171	0.000283239	TRUE	0.0117072	0.980048	FALSE	-0.89248	0.100484	FALSE	14 kDa proline-rich protein DC2.15
contig19969	-3.02171	3.54337e-26	TRUE	0.357204	0.0181744	FALSE	0.695052	9.08217e-07	TRUE	conserved hypothetical protein
contig20649	-3.02171	3.22303e-10	TRUE	-1.08783	0.000878669	TRUE	0.617715	0.0105245	FALSE	Pathogenesis-related protein PRB1-3
contig23018	-3.02171	1.11015e-11	TRUE	-1.25959	5.37581e-05	TRUE	-0.873864	0.00254023	FALSE	Reticulon-like protein B21
contig26454	-3.02171	4.76474e-16	TRUE	-0.654869	0.0053211	FALSE	0.054081	0.793143	FALSE	Probable beta-D-xylosidase 7
contig31930	-3.02171	3.22303e-10	TRUE	-0.167263	0.548517	FALSE	-0.727421	0.01703	FALSE	Protein H2A.5
contig32405	-3.02171	2.83892e-07	TRUE	0.304489	0.333164	FALSE	-0.89248	0.0201862	FALSE	Histone H4
contig35251	-3.02171	0.000283239	TRUE	-1.50287	0.0135362	FALSE	-1.02998	0.0641785	FALSE	hypothetical protein
contig03150	-2.99475	6.3848e-27	TRUE	-1.13125	3.81654e-09	TRUE	-1.10255	6.05257e-09	TRUE	Probable xyloglucan endotransglucosylase/hydrolase protein 23
contig19648	-2.98565	3.98582e-14	TRUE	-0.377987	0.11384	FALSE	0.0220275	0.92073	FALSE	Uncharacterized protein At5g22580
contig01759	-2.98107	4.92418e-07	TRUE	0.0879731	0.790592	FALSE	-1.40438	0.000973291	TRUE	Protein H2A.6
contig22824	-2.98107	4.92418e-07	TRUE	-0.269579	0.444377	FALSE	-0.787707	0.0395385	FALSE	DNA replication licensing factor MCM5
contig31315	-2.98107	4.92418e-07	TRUE	-2.26958	5.28707e-06	TRUE	-0.453288	0.209382	FALSE	hypothetical protein
contig11687	-2.96727	3.17824e-26	TRUE	-0.711453	7.90237e-05	TRUE	-0.621899	0.00041357	TRUE	F-box/kelch-repeat protein At1g26930
contig16845	-2.96727	1.52588e-05	TRUE	-0.670811	0.125983	FALSE	-0.794963	0.0737233	FALSE	Transcription factor ICE1
contig23535	-2.96727	1.52588e-05	TRUE	-0.196879	0.625885	FALSE	-0.490109	0.245095	FALSE	conserved hypothetical protein
0-FOWZWMP02OKCK9	-2.96727	6.8343e-14	TRUE	-1.10377	5.21745e-05	TRUE	-3.00796	1.38162e-15	TRUE	Caffeoyl-CoA O-methyltransferase
contig08140	-2.96031	2.45501e-23	TRUE	-1.16136	2.07258e-08	TRUE	-0.522326	0.00453873	FALSE	Aspartic proteinase nepenthesin-1
contig07911	-2.95613	2.82801e-08	TRUE	-0.318633	0.320458	FALSE	-0.75027	0.0287127	FALSE	Xylem serine proteinase 1
contig12296	-2.95613	2.82801e-08	TRUE	-1.24463	0.000948105	TRUE	-2.02329	2.23276e-06	TRUE	Reticulon-like protein B2
contig13911	-2.95613	2.82801e-08	TRUE	-0.357107	0.268691	FALSE	-1.70136	2.59244e-05	TRUE	DNA replication licensing factor MCM2
contig03741	-2.93925	0.000499545	TRUE	-0.905831	0.108695	FALSE	-0.569009	0.281762	FALSE	conserved hypothetical protein
contig09801	-2.93925	0.000499545	TRUE	-1.22776	0.0397629	FALSE	-1.94752	0.00371719	FALSE	hypothetical protein
contig10975	-2.93925	0.000499545	TRUE	0.357204	0.431096	FALSE	0.315513	0.486612	FALSE	hypothetical protein
contig13943	-2.93925	0.000499545	TRUE	-0.320868	0.529463	FALSE	-0.462094	0.373214	FALSE	conserved hypothetical protein
contig14382	-2.93925	8.52775e-07	TRUE	-0.905831	0.0232971	FALSE	-0.810018	0.0376789	FALSE	Beta-galactosidase 3
contig27751	-2.93925	0.000499545	TRUE	-0.227759	0.650107	FALSE	-0.947521	0.093232	FALSE	conserved hypothetical protein
contig28538	-2.93925	1.64684e-09	TRUE	-1.4204	6.74767e-05	TRUE	-0.684487	0.0279304	FALSE	Peroxidase 3
contig32278	-2.93925	3.35398e-12	TRUE	-0.555333	0.0366176	FALSE	-2.18199	4.31484e-10	TRUE	Histone H4 variant TH091
contig34997	-2.93925	0.000499545	TRUE	-1.6428	0.0104562	FALSE	-0.684487	0.204384	FALSE	Cytochrome P450 71C1
4-GJVU7SP04JCDOY	-2.93925	0.000499545	TRUE	-0.420404	0.418053	FALSE	-0.684487	0.204384	FALSE	Probable protein kinase At2g41970
contig00802	-2.91592	7.24964e-16	TRUE	-0.204426	0.341604	FALSE	-1.09084	1.15793e-05	TRUE	Non-specific lipid-transfer protein 4.3
contig07146	-2.91068	2.65678e-05	TRUE	-2.19919	0.00016036	TRUE	-1.01849	0.0306715	FALSE	17.5 kDa class II heat shock protein
contig30180	-2.91068	2.65678e-05	TRUE	-1.32472	0.00815432	FALSE	-0.366411	0.383989	FALSE	hypothetical protein
contig30597	-2.91068	2.65678e-05	TRUE	0.770437	0.0269554	FALSE	0.531709	0.139931	FALSE	hypothetical protein
contig09764	-2.9049	2.05446e-14	TRUE	-5.51534	2.76466e-22	TRUE	-5.55703	1.29091e-22	TRUE	Aspartic proteinase nepenthesin-2
contig16725	-2.89618	1.47434e-06	TRUE	-1.01476	0.0140155	FALSE	-0.272184	0.450113	FALSE	conserved hypothetical protein
contig18889	-2.89618	1.47434e-06	TRUE	-1.2778	0.00311802	FALSE	-0.22638	0.526642	FALSE	proline-rich protein
contig25498	-2.89618	1.47434e-06	TRUE	-0.936762	0.0215118	FALSE	-1.76695	0.000154363	TRUE	DNA (cytosine-5)-methyltransferase 1B
contig28652	-2.89618	1.47434e-06	TRUE	-0.862762	0.0319847	FALSE	0.631601	0.040401	FALSE	L-ascorbate oxidase homolog
contig15526	-2.88741	8.39008e-08	TRUE	-0.453454	0.17742	FALSE	-0.784651	0.026382	FALSE	GDSL esterase/lipase At3g26430
contig24012	-2.88741	8.39008e-08	TRUE	-0.639867	0.0653722	FALSE	-1.08011	0.00368296	FALSE	conserved hypothetical protein
contig09089	-2.88105	1.13836e-77	TRUE	-1.23611	4.59591e-29	TRUE	-0.875202	1.92283e-17	TRUE	Aspartic proteinase-like protein 2
contig11688	-2.87732	2.84274e-10	TRUE	-0.272746	0.323661	FALSE	0.0512128	0.843419	FALSE	F-box/kelch-repeat protein SKIP11
contig26302	-2.86125	6.73557e-25	TRUE	0.274742	0.0732968	FALSE	0.642775	6.78726e-06	TRUE	conserved hypothetical protein
contig04348	-2.85179	0.000879081	TRUE	0.766595	0.078454	FALSE	-0.860058	0.133427	FALSE	Histone H2A
contig04556	-2.85179	0.000879081	TRUE	1.18163	0.00356007	FALSE	1.92654	5.0838e-08	TRUE	Probable aquaporin TIP2-2
contig05528	-2.85179	0.000879081	TRUE	-2.1403	0.00298927	FALSE	-3.18199	0.000204792	TRUE	conserved hypothetical protein
contig07762	-2.85179	0.000879081	TRUE	-5.1403	2.23889e-05	TRUE	-3.18199	0.000204792	TRUE	conserved hypothetical protein
contig11712	-2.85179	0.000879081	TRUE	-0.140296	0.78315	FALSE	-0.860058	0.133427	FALSE	Bifunctional polymyxin resistance protein arnA
contig24736	-2.85179	2.86676e-11	TRUE	-0.648443	0.0198242	FALSE	-0.0734619	0.768902	FALSE	Reticuline oxidase-like protein
contig27232	-2.85179	4.61616e-05	TRUE	-1.26583	0.012338	FALSE	-3.18199	5.42824e-06	TRUE	Probable serine/threonine-protein kinase At4g35230
contig27286	-2.85179	0.000879081	TRUE	-0.233405	0.652322	FALSE	1.17557	0.00351282	FALSE	Beta-D-xylosidase 1
contig30570	-2.85179	0.000879081	TRUE	-2.1403	0.00298927	FALSE	-5.18199	1.90505e-05	TRUE	Subtilisin-chymotrypsin inhibitor CI-1B
contig31637	-2.85179	0.000879081	TRUE	-0.439856	0.412667	FALSE	-0.597024	0.275565	FALSE	conserved hypothetical protein
contig32406	-2.85179	4.61616e-05	TRUE	-0.725258	0.11537	FALSE	-1.30752	0.00971579	FALSE	Histone H4
contig33776	-2.85179	0.000879081	TRUE	-2.55533	0.000971788	TRUE	-2.18199	0.00246269	FALSE	hypothetical protein
contig34374	-2.85179	4.61616e-05	TRUE	-0.201696	0.631611	FALSE	-0.0665091	0.870449	FALSE	conserved hypothetical protein
2-GH8N3EB02ICDX1	-2.85179	0.000879081	TRUE	-1.1403	0.0599722	FALSE	-3.18199	0.000204792	TRUE	conserved hypothetical protein
3-GH8N3EB01CRQCZ	-2.85179	4.61616e-05	TRUE	-2.72526	2.87009e-05	TRUE	-2.44502	7.17884e-05	TRUE	Pleiotropic drug resistance protein 4
3-GH8N3EB01DBP4C	-2.85179	0.000879081	TRUE	-5.1403	2.23889e-05	TRUE	-5.18199	1.90505e-05	TRUE	conserved hypothetical protein
contig16577	-2.83364	2.00839e-25	TRUE	-0.904918	1.02786e-06	TRUE	0.353437	0.0167732	FALSE	Predicted DNA-binding protein, contains SAP domain
contig31732	-2.82579	8.29901e-10	TRUE	-0.495391	0.0902175	FALSE	0.764574	0.00104607	FALSE	conserved hypothetical protein
contig13762	-2.82377	6.41602e-17	TRUE	-0.0848008	0.671503	FALSE	-0.606484	0.00523744	FALSE	Auxin response factor 25
contig18748	-2.82142	7.62889e-37	TRUE	-0.994445	1.13406e-10	TRUE	-3.47354	2.33206e-49	TRUE	Putative invertase inhibitor
contig11228	-2.81526	2.4732e-07	TRUE	-1.72526	5.94692e-05	TRUE	-0.513192	0.137629	FALSE	Probable inactive receptor kinase At2g26730
contig22744	-2.81262	6.58775e-18	TRUE	-0.0381155	0.842538	FALSE	-0.683384	0.00133109	FALSE	Multiple C2 and transmembrane domain-containing protein 1
contig12869	-2.81204	4.9929e-55	TRUE	-1.16468	1.42968e-19	TRUE	-1.05109	4.7175e-17	TRUE	Disease resistance response protein 206
contig29948	-2.80599	4.38195e-06	TRUE	0.19091	0.58089	FALSE	-0.0917886	0.798967	FALSE	Histone H4
contig33012	-2.80599	4.38195e-06	TRUE	-2.28714	1.66966e-05	TRUE	-2.55122	3.79284e-06	TRUE	conserved hypothetical protein
contig02328	-2.79039	8.00189e-05	TRUE	-0.756967	0.109614	FALSE	-1.70555	0.00205716	FALSE	hypothetical protein
contig13544	-2.79039	2.43081e-08	TRUE	0.380536	0.16596	FALSE	0.484276	0.070501	FALSE	60S ribosomal protein L38
contig15586	-2.79039	8.00189e-05	TRUE	0.621544	0.0952819	FALSE	-0.0051086	0.990111	FALSE	conserved hypothetical protein
contig28613	-2.79039	8.00189e-05	TRUE	-0.140296	0.74142	FALSE	-1.70555	0.00205716	FALSE	Histone H2A.1
1-GH8N3EB01B0C4T	-2.79039	2.43081e-08	TRUE	-3.34193	1.74102e-10	TRUE	-2.00511	1.14619e-06	TRUE	Auxin-induced in root cultures protein 12
contig20227	-2.78468	5.07549e-14	TRUE	-0.625723	0.00972053	FALSE	-0.13136	0.55125	FALSE	Non-specific lipid-transfer protein
contig25020	-2.77779	4.23491e-07	TRUE	-0.434027	0.21239	FALSE	-0.729474	0.0448003	FALSE	1-aminocyclopropane-1-carboxylate oxidase homolog 1
contig25762	-2.7674	8.59534e-14	TRUE	-6.51534	5.19243e-22	TRUE	-3.74967	1.68633e-19	TRUE	Transcription factor bHLH92
contig31199	-2.7674	8.59534e-14	TRUE	-0.00754066	0.972498	FALSE	-0.0651727	0.766263	FALSE	Uncharacterized protein At1g14870
contig02160	-2.75868	4.14525e-08	TRUE	-0.0775601	0.796444	FALSE	-0.719643	0.0309451	FALSE	Xylose isomerase
contig26103	-2.75868	4.14525e-08	TRUE	-5.63215	8.43248e-13	TRUE	-3.08888	8.09427e-10	TRUE	hypothetical protein
contig26829	-2.75868	7.53071e-06	TRUE	-0.140296	0.70628	FALSE	-2.08888	5.48929e-05	TRUE	Protein thiJ
contig27681	-2.74795	3.55097e-21	TRUE	-0.866535	1.43969e-05	TRUE	0.186553	0.25873	FALSE	Transcriptional coactivator CAPER (RRM superfamily)
contig12357	-2.73931	7.23747e-07	TRUE	-0.395553	0.258928	FALSE	0.336481	0.271957	FALSE	Peroxidase 43
contig23164	-2.73631	1.6329e-29	TRUE	-0.17067	0.248607	FALSE	0.351992	0.00866399	FALSE	Cytochrome P450 77A3
contig23323	-2.7356	3.89213e-24	TRUE	-0.361138	0.033815	FALSE	-0.458111	0.00764068	FALSE	Natterin-4
contig02637	-2.72626	0.000138348	TRUE	-0.3518	0.435323	FALSE	-2.31949	0.00022835	TRUE	Histone H4
contig03369	-2.72626	0.000138348	TRUE	-0.692837	0.147561	FALSE	-0.834063	0.0864783	FALSE	hypothetical protein
contig08881	-2.72626	0.000138348	TRUE	-0.512265	0.269249	FALSE	-1.47149	0.00676654	FALSE	Histone H2A
contig13486	-2.72626	0.000138348	TRUE	0.307163	0.445149	FALSE	0.68051	0.068996	FALSE	UPF0727 protein
contig14872	-2.70977	1.2912e-05	TRUE	-1.29784	0.00503754	FALSE	-0.516405	0.1979	FALSE	conserved hypothetical protein
contig30449	-2.70977	1.2912e-05	TRUE	-1.41331	0.00275652	FALSE	0.169486	0.634135	FALSE	Probable beta-D-xylosidase 7
contig31738	-2.70977	1.2912e-05	TRUE	0.493576	0.145702	FALSE	-0.28508	0.459382	FALSE	Histone H4 variant TH091
contig09179	-2.69979	1.23433e-06	TRUE	-0.45224	0.207414	FALSE	-0.142458	0.67285	FALSE	Probable methyltransferase PMT15
contig08120	-2.68106	6.54322e-30	TRUE	-0.237762	0.10579	FALSE	-0.628786	5.63096e-05	TRUE	Beta-glucosidase 7
contig24040	-2.67961	1.16894e-11	TRUE	-0.120118	0.618403	FALSE	0.144	0.528757	FALSE	3-ketoacyl-CoA synthase 6
contig25833	-2.66828	2.11379e-46	TRUE	-0.790423	6.97117e-10	TRUE	0.157133	0.145452	FALSE	conserved hypothetical protein
contig28146	-2.66808	1.55116e-24	TRUE	0.633596	6.10481e-06	TRUE	0.178603	0.235126	FALSE	hypothetical protein
contig22482	-2.66127	3.61774e-97	TRUE	-0.194336	0.0137972	FALSE	-1.47764	1.51694e-51	TRUE	B22EL8
contig03540	-2.65914	2.03341e-07	TRUE	-1.36269	0.00045787	TRUE	-0.766949	0.0275593	FALSE	hypothetical protein
contig03824	-2.65914	2.10048e-06	TRUE	-1.18212	0.00419323	FALSE	0.081048	0.805514	FALSE	Respiratory burst oxidase homolog protein B
contig08882	-2.65914	0.000238501	TRUE	-0.947651	0.064071	FALSE	-1.5743	0.00542363	FALSE	Histone H2A.2.2
contig10994	-2.65914	2.10048e-06	TRUE	0.222274	0.492259	FALSE	-0.667413	0.0749272	FALSE	Callose synthase 2
contig12835	-2.65914	0.000238501	TRUE	-1.07318	0.0401846	FALSE	0.126136	0.76483	FALSE	Probable protein NAP1
contig18182	-2.65914	1.99305e-08	TRUE	-1.43308	8.41373e-05	TRUE	-0.370431	0.218203	FALSE	Uncharacterized GPI-anchored protein At3g06035
contig23785	-2.65914	0.000238501	TRUE	-0.362688	0.432871	FALSE	0.233051	0.573407	FALSE	conserved hypothetical protein
contig25097	-2.65914	2.20827e-05	TRUE	-0.488219	0.232935	FALSE	-1.40438	0.00317837	FALSE	Mannan endo-1,4-beta-mannosidase 2
contig25483	-2.65914	0.000238501	TRUE	-0.725258	0.140801	FALSE	-0.873864	0.081382	FALSE	Homeobox-leucine zipper protein HOX2
contig25963	-2.65914	2.10048e-06	TRUE	-0.514691	0.161661	FALSE	-0.453288	0.209382	FALSE	Cell division protein ftsZ
contig27072	-2.65914	0.000238501	TRUE	0.59667	0.127605	FALSE	-0.486841	0.299158	FALSE	Probable polygalacturonase
contig29303	-2.65914	2.20827e-05	TRUE	0.0523492	0.888295	FALSE	0.220112	0.540092	FALSE	Dihydroxy-acid dehydratase
contig23218	-2.64029	3.3287e-12	TRUE	-1.10282	6.5883e-05	TRUE	-0.906352	0.000627813	TRUE	conserved hypothetical protein
contig30425	-2.63606	3.3067e-10	TRUE	-1.0501	0.000532994	TRUE	-0.581594	0.03604	FALSE	harpin-induced protein-like
contig03759	-2.62438	1.05393e-18	TRUE	0.440752	0.00801849	FALSE	-0.39658	0.0376027	FALSE	Histone H2B.2
contig13432	-2.62438	3.44133e-07	TRUE	0.589615	0.0356248	FALSE	0.745864	0.0059257	FALSE	Ubiquitin
contig25505	-2.62438	3.44133e-07	TRUE	-0.974286	0.00810183	FALSE	-1.01598	0.00574115	FALSE	Nitrile-specifier protein 5
contig02319	-2.62231	1.0293e-17	TRUE	0.120664	0.504869	FALSE	-0.952505	1.0621e-05	TRUE	conserved hypothetical protein
contig07368	-2.61732	3.56601e-06	TRUE	0.416097	0.190086	FALSE	-0.181986	0.602629	FALSE	conserved hypothetical protein
contig10731	-2.61732	3.56601e-06	TRUE	-1.1403	0.00610645	FALSE	-2.46209	2.08998e-06	TRUE	hypothetical protein
contig31606	-2.61732	3.56601e-06	TRUE	-0.183365	0.602746	FALSE	-1.36256	0.00148901	FALSE	Histone H4
contig33730	-2.61732	3.56601e-06	TRUE	-0.642796	0.0920141	FALSE	-3.26945	4.30756e-08	TRUE	hypothetical protein
contig05990	-2.61153	3.27038e-22	TRUE	-0.0740622	0.653796	FALSE	-0.389928	0.0242843	FALSE	Cell elongation protein DIMINUTO
contig23475	-2.60904	1.18271e-106	TRUE	-2.07387	5.99011e-90	TRUE	0.743417	2.48809e-32	TRUE	4-hydroxyphenylacetaldehyde oxime monooxygenase
contig10890	-2.60668	3.76634e-05	TRUE	0.886176	0.00697824	FALSE	0.272579	0.452143	FALSE	conserved hypothetical protein
3-GH8N3EB01CC5O9	-2.60668	3.76634e-05	TRUE	-0.194744	0.622998	FALSE	0.420678	0.233847	FALSE	conserved hypothetical protein
contig10404	-2.60435	5.61518e-23	TRUE	0.390935	0.00886567	FALSE	0.9931	1.03517e-13	TRUE	Probable aquaporin PIP2-6
contig24975	-2.59902	5.67176e-08	TRUE	-0.650491	0.0452842	FALSE	-1.03614	0.00265064	FALSE	LysM domain-containing GPI-anchored protein 1
contig12132	-2.58875	4.89528e-18	TRUE	-1.31927	7.56271e-09	TRUE	-0.430665	0.0266219	FALSE	GDSL esterase/lipase At5g45910
contig12872	-2.58875	0.000409827	TRUE	-0.877261	0.0903861	FALSE	-0.503914	0.295721	FALSE	hypothetical protein
contig24526	-2.58875	0.000409827	TRUE	0.395757	0.340854	FALSE	-0.333989	0.475375	FALSE	Endoglucanase 9
3-GH8N3EB01CPSO2	-2.58875	0.000409827	TRUE	-1.2923	0.0202654	FALSE	-0.111597	0.804242	FALSE	GDSL esterase/lipase At4g18970
contig23616	-2.57797	6.0884e-44	TRUE	-1.38764	4.09036e-22	TRUE	-1.12291	1.52857e-16	TRUE	Actin-3
contig14472	-2.57426	6.03887e-06	TRUE	-0.0972271	0.782574	FALSE	0.0590217	0.862305	FALSE	Phytochrome A type 3
contig17320	-2.56965	1.39084e-18	TRUE	-0.506167	0.0091898	FALSE	0.253109	0.134356	FALSE	14 kDa proline-rich protein DC2.15
contig03747	-2.568	9.53972e-08	TRUE	-0.378456	0.227074	FALSE	-0.798658	0.0169297	FALSE	Histone H2B.2
contig25797	-2.56451	1.56252e-09	TRUE	-0.241579	0.371213	FALSE	0.239151	0.332303	FALSE	Phosphopantothenate--cysteine ligase
contig08029	-2.55223	6.40462e-05	TRUE	-0.255773	0.530704	FALSE	-0.712501	0.103973	FALSE	RING finger protein 13
contig15648	-2.55223	6.40462e-05	TRUE	-0.840736	0.0625896	FALSE	-0.490109	0.245095	FALSE	Quinone oxidoreductase-like protein 2
contig19866	-2.55223	9.79151e-07	TRUE	-0.618343	0.0812927	FALSE	-1.46739	0.000320421	TRUE	conserved hypothetical protein
contig23935	-2.55223	6.40462e-05	TRUE	0.744227	0.0300561	FALSE	-0.560498	0.189127	FALSE	Cyclin-A2-1
contig24696	-2.55223	2.25556e-17	TRUE	-0.653109	0.00152426	FALSE	-1.12161	4.23828e-07	TRUE	conserved hypothetical protein
contig32767	-2.55223	9.79151e-07	TRUE	-1.25577	0.00152416	FALSE	-1.00796	0.0074407	FALSE	Probable non-specific lipid-transfer protein AKCS9
contig26754	-2.52986	1.01991e-05	TRUE	-1.43986	0.0014274	FALSE	-6.18199	1.31156e-09	TRUE	hypothetical protein
contig25137	-2.52588	1.63172e-30	TRUE	-1.40999	2.96486e-16	TRUE	-0.388949	0.00668537	FALSE	Xyloglucan endotransglycosylase/hydrolase protein 8
contig07268	-2.52556	1.85074e-19	TRUE	-0.796994	5.39135e-05	TRUE	0.161315	0.330877	FALSE	Beta-glucosidase
contig06755	-2.52421	2.63596e-08	TRUE	-0.320868	0.27608	FALSE	-1.39498	7.46169e-05	TRUE	conserved hypothetical protein
contig22287	-2.52421	2.63596e-08	TRUE	-0.289159	0.323672	FALSE	-1.26945	0.000229704	TRUE	Subtilisin-like protease
contig24552	-2.52421	5.56282e-22	TRUE	0.224368	0.147089	FALSE	0.543619	0.000183149	TRUE	Expansin-B4
contig02787	-2.51475	1.21943e-11	TRUE	-0.633336	0.012917	FALSE	-1.67503	3.18201e-08	TRUE	Caffeoyl-CoA O-methyltransferase 2
contig04557	-2.51475	0.000701672	TRUE	0.74106	0.064956	FALSE	1.24251	0.000671014	TRUE	Probable aquaporin TIP2-2
contig08122	-2.51475	0.000701672	TRUE	-0.481333	0.332098	FALSE	-0.107986	0.815052	FALSE	Beta-glucosidase 7
contig09744	-2.51475	1.64574e-06	TRUE	0.0712082	0.823293	FALSE	0.377441	0.208488	FALSE	conserved hypothetical protein
contig10175	-2.51475	9.2046e-22	TRUE	0.565973	0.000109851	TRUE	0.774657	3.18733e-08	TRUE	Photosystem II 10 kDa polypeptide, chloroplastic
contig12870	-2.51475	0.000701672	TRUE	-1.38822	0.0168255	FALSE	-1.10799	0.0435695	FALSE	hypothetical protein
contig17782	-2.51475	0.000701672	TRUE	-0.687784	0.181159	FALSE	-0.259989	0.583324	FALSE	3'-N-debenzoyl-2'-deoxytaxol N-benzoyltransferase
contig18421	-2.51475	4.36286e-09	TRUE	0.255633	0.310709	FALSE	-0.692948	0.0188107	FALSE	Glucan endo-1,3-beta-glucosidase-like protein At1g69295
contig24818	-2.51475	0.000701672	TRUE	-0.580868	0.249959	FALSE	-1.10799	0.0435695	FALSE	3-ketoacyl-CoA synthase 11
contig29768	-2.51475	1.64574e-06	TRUE	-0.633336	0.0787665	FALSE	-0.107986	0.740791	FALSE	GDSL esterase/lipase At5g45670
contig30441	-2.51475	0.000701672	TRUE	-0.803261	0.125827	FALSE	0.270526	0.531494	FALSE	Piriformospora indica-insensitive protein 2
contig11895	-2.50387	5.07077e-19	TRUE	-0.470444	0.012301	FALSE	-0.641418	0.000841048	TRUE	conserved hypothetical protein
contig17991	-2.50387	2.6816e-07	TRUE	-0.555333	0.0927263	FALSE	0.335862	0.23183	FALSE	Probable beta-D-xylosidase 7
contig10402	-2.5016	1.70299e-49	TRUE	0.349089	0.000376935	TRUE	0.421355	1.19129e-05	TRUE	Probable aquaporin PIP2-6
contig11852	-2.50088	1.21027e-10	TRUE	-1.03937	0.000290872	TRUE	-0.646655	0.0150362	FALSE	hypothetical protein
contig23058	-2.50088	8.64027e-20	TRUE	-0.507353	0.0060904	FALSE	0.338846	0.0325609	FALSE	Transcription factor MYB86
contig03151	-2.49565	0.000108558	TRUE	-1.46222	0.00435187	FALSE	-0.433525	0.308621	FALSE	Xyloglucan endotransglucosylase/hydrolase protein 22
contig07608	-2.49565	0.000108558	TRUE	-0.0837123	0.83578	FALSE	-1.01849	0.0306715	FALSE	conserved hypothetical protein
contig27026	-2.49565	0.000108558	TRUE	0.67528	0.0564913	FALSE	-0.366411	0.383989	FALSE	hypothetical protein
contig29421	-2.49565	0.000108558	TRUE	-1.61423	0.00216909	FALSE	-1.36641	0.00633396	FALSE	DNA-damage-repair/toleration protein DRT100
contig23769	-2.49179	3.81399e-26	TRUE	-0.919006	7.22874e-08	TRUE	-1.72888	7.18151e-19	TRUE	Probable gibberellin receptor GID1L1
contig09913	-2.48406	1.71759e-05	TRUE	-0.772564	0.0586764	FALSE	0.696707	0.0266789	FALSE	hypothetical protein
contig11056	-2.48406	1.71759e-05	TRUE	-0.635061	0.111477	FALSE	-0.492326	0.202503	FALSE	hypothetical protein
contig26553	-2.47982	2.01015e-10	TRUE	-1.36978	7.58405e-06	TRUE	-0.597024	0.0245883	FALSE	Glutathione S-transferase ERD13
contig26494	-2.47194	3.40842e-23	TRUE	-0.682445	8.65257e-05	TRUE	0.057684	0.703865	FALSE	Blue copper protein
contig27461	-2.4707	4.48066e-07	TRUE	0.583186	0.0335038	FALSE	0.414117	0.139598	FALSE	Putative H/ACA ribonucleoprotein complex subunit 1-like protein 1
contig16926	-2.46322	1.20922e-08	TRUE	-0.564104	0.0565964	FALSE	-0.439784	0.125951	FALSE	Aquaporin NIP1-1
contig32694	-2.46322	5.61248e-23	TRUE	-1.46222	2.37667e-13	TRUE	-0.514886	0.0021908	FALSE	RhoA GTPase effector DIA/Diaphanous
contig10401	-2.45305	5.39101e-36	TRUE	-0.00131946	0.991358	FALSE	0.364648	0.0013091	FALSE	Probable aquaporin PIP2-6
contig03307	-2.44251	9.12354e-98	TRUE	0.226526	0.0011573	FALSE	0.0412269	0.563916	FALSE	Phenylalanine ammonia-lyase
contig02032	-2.43675	7.46856e-07	TRUE	0.111243	0.711892	FALSE	0.126136	0.672254	FALSE	Sucrose synthase 1
contig02321	-2.43675	1.22011e-07	TRUE	0.0561013	0.843657	FALSE	-0.959594	0.00436397	FALSE	conserved hypothetical protein
contig06582	-2.43675	4.61291e-06	TRUE	-0.502866	0.164652	FALSE	-0.142458	0.67285	FALSE	BAHD acyltransferase DCR
contig24837	-2.43675	0.000183357	TRUE	0.484195	0.194884	FALSE	-1.30752	0.00971579	FALSE	Expansin-A7
contig26322	-2.43675	0.000183357	TRUE	-1.55533	0.00345355	FALSE	-0.766949	0.0957758	FALSE	Ethylene-responsive transcription factor 7
contig27625	-2.43675	0.000183357	TRUE	-0.555333	0.214371	FALSE	-0.374631	0.383822	FALSE	Cytochrome P450 77A2
contig27673	-2.43675	7.46856e-07	TRUE	0.274742	0.348075	FALSE	0.818014	0.00198092	FALSE	conserved hypothetical protein
contig31085	-2.43675	0.000183357	TRUE	0.228938	0.557619	FALSE	-0.959594	0.043836	FALSE	Histone H3.2
contig32656	-2.43675	0.000183357	TRUE	0.444667	0.237081	FALSE	0.0910321	0.818559	FALSE	conserved hypothetical protein
contig02320	-2.42295	4.93097e-28	TRUE	-0.0858481	0.539887	FALSE	-0.722555	3.22961e-06	TRUE	conserved hypothetical protein
contig30851	-2.42254	2.03659e-14	TRUE	-0.494727	0.0218405	FALSE	0.171029	0.369984	FALSE	Fasciclin-like arabinogalactan protein 6
contig12437	-2.40978	3.32486e-08	TRUE	-0.376363	0.19709	FALSE	-0.355318	0.218111	FALSE	C-4 methylsterol oxidase
contig12895	-2.40199	1.24172e-06	TRUE	-0.797408	0.0254468	FALSE	-0.147221	0.641723	FALSE	Actin-depolymerizing factor 5
contig24043	-2.39236	1.50409e-09	TRUE	-0.257653	0.321917	FALSE	-0.53813	0.047062	FALSE	GATA transcription factor 2
contig09121	-2.37535	0.000308506	TRUE	-0.663858	0.153881	FALSE	0.0493392	0.903818	FALSE	conserved hypothetical protein
contig14713	-2.37535	0.000308506	TRUE	-2.66386	5.20999e-05	TRUE	-1.70555	0.00205716	FALSE	hypothetical protein
contig15436	-2.37535	3.35075e-07	TRUE	-0.709662	0.0324591	FALSE	-0.420146	0.179746	FALSE	conserved hypothetical protein
contig26986	-2.37535	0.000308506	TRUE	0.762407	0.0360116	FALSE	1.46438	4.58022e-06	TRUE	hypothetical protein
contig27614	-2.37535	9.74506e-19	TRUE	-1.00089	6.78195e-07	TRUE	-0.798658	3.52475e-05	TRUE	hypothetical protein
contig28357	-2.37535	0.000308506	TRUE	-5.66386	3.13573e-07	TRUE	-3.70555	2.19471e-06	TRUE	conserved hypothetical protein
contig28762	-2.37535	0.000308506	TRUE	0.0910297	0.823647	FALSE	-0.246117	0.566851	FALSE	Chaperonin CPN60-2, mitochondrial
contig22933	-2.36636	2.05896e-06	TRUE	-0.292299	0.377205	FALSE	-0.0444828	0.887588	FALSE	TPA: response regulator
contig24868	-2.3652	2.86598e-45	TRUE	-2.18164	2.36849e-45	TRUE	-1.52031	9.00406e-29	TRUE	Polyadenylate-binding protein-interacting protein 2
contig24867	-2.36275	1.49433e-08	TRUE	-1.38822	3.46564e-05	TRUE	-1.31444	6.30037e-05	TRUE	Probable gibberellin receptor GID1L1
contig28349	-2.36275	1.49433e-08	TRUE	-0.32933	0.237965	FALSE	-2.10799	2.23852e-08	TRUE	hypothetical protein
contig22973	-2.36227	8.04352e-39	TRUE	0.833188	4.22154e-17	TRUE	-1.06284	7.28804e-15	TRUE	Probable inactive purple acid phosphatase 27
contig23615	-2.35958	4.99417e-24	TRUE	-0.777726	4.0738e-06	TRUE	-0.349931	0.0244634	FALSE	Cytochrome P450 71C2
contig27101	-2.35429	1.27816e-05	TRUE	-0.835441	0.0341815	FALSE	-0.0215217	0.949524	FALSE	Small heat shock protein, chloroplastic
contig13899	-2.34655	8.98147e-17	TRUE	0.124676	0.475919	FALSE	-0.408262	0.0319736	FALSE	Kinesin-4
contig03237	-2.3456	2.41663e-35	TRUE	0.690759	8.01926e-11	TRUE	0.0888675	0.447735	FALSE	Aquaporin TIP1-1
contig03361	-2.34364	5.53235e-07	TRUE	-0.774168	0.0224915	FALSE	-1.02998	0.00342686	FALSE	Actin-2
contig09090	-2.34364	5.53235e-07	TRUE	-1.63215	3.37863e-05	TRUE	-1.58638	4.25398e-05	TRUE	hypothetical protein
contig12263	-2.33722	8.04618e-05	TRUE	-0.947651	0.032505	FALSE	0.654515	0.0495007	FALSE	conserved hypothetical protein
contig24407	-2.33722	8.51787e-12	TRUE	-0.466524	0.0475131	FALSE	-0.766949	0.00183167	FALSE	Alcohol dehydrogenase-like 2
contig26336	-2.33722	3.1174e-15	TRUE	-0.140296	0.46651	FALSE	-0.070478	0.709085	FALSE	Pollen-specific protein SF3
contig26625	-2.33722	1.17597e-18	TRUE	-0.843314	1.4752e-05	TRUE	-0.13136	0.441716	FALSE	Peroxidase 1
contig28236	-2.33722	8.04618e-05	TRUE	-2.62572	9.44767e-06	TRUE	-1.81942	0.000375792	TRUE	Anthocyanin 3'-O-beta-glucosyltransferase
contig01681	-2.32572	1.08759e-13	TRUE	-0.0562316	0.779613	FALSE	0.293099	0.118423	FALSE	40S ribosomal protein S8
contig27519	-2.32211	1.12331e-17	TRUE	-1.67202	4.10143e-13	TRUE	-0.0773975	0.655638	FALSE	hypothetical protein
contig34728	-2.32056	1.25893e-57	TRUE	0.369305	1.9843e-05	TRUE	-2.70322	3.17071e-76	TRUE	hypothetical protein
contig11849	-2.31691	6.59791e-17	TRUE	-0.334565	0.0737935	FALSE	-0.0832082	0.639776	FALSE	RhoA GTPase effector DIA/Diaphanous
contig01345	-2.31122	0.0005169	TRUE	0.258254	0.524429	FALSE	0.00243821	0.995378	FALSE	hypothetical protein
contig01840	-2.31122	0.0005169	TRUE	-1.79237	0.00195793	FALSE	-1.64142	0.00335494	FALSE	Aspartic proteinase nepenthesin-1
contig10565	-2.31122	1.8163e-09	TRUE	-0.862762	0.00242181	FALSE	-1.70282	1.84079e-07	TRUE	conserved hypothetical protein
contig31761	-2.31122	8.28887e-11	TRUE	-0.0495304	0.828573	FALSE	-0.382684	0.11156	FALSE	conserved hypothetical protein
0-FO0JX8101CPA88	-2.31122	0.0005169	TRUE	-1.1403	0.0274073	FALSE	-0.940978	0.0576278	FALSE	Amino acid permease 4
contig17506	-2.30724	2.56653e-23	TRUE	-4.31821	2.12105e-43	TRUE	-3.77494	9.17212e-41	TRUE	Aspartic proteinase nepenthesin-2
contig03052	-2.29925	1.09235e-08	TRUE	0.0402764	0.874562	FALSE	0.0608702	0.809345	FALSE	LRR receptor-like serine/threonine-protein kinase ERL2
contig02323	-2.29236	9.79272e-29	TRUE	-0.0424485	0.749172	FALSE	-1.12006	1.75178e-12	TRUE	conserved hypothetical protein
contig04982	-2.29236	5.61249e-06	TRUE	-2.0663	7.67277e-06	TRUE	-5.42991	3.73404e-11	TRUE	conserved hypothetical protein
contig05717	-2.29236	5.61249e-06	TRUE	0.339697	0.264407	FALSE	0.270526	0.376202	FALSE	60S ribosomal protein L40
contig23813	-2.29236	3.70816e-15	TRUE	-1.09054	1.27585e-06	TRUE	-0.429914	0.0309754	FALSE	Probable gibberellin receptor GID1L1
contig01255	-2.28475	0.000133658	TRUE	-0.502866	0.228814	FALSE	-0.849411	0.0537402	FALSE	Neutral ceramidase
contig06758	-2.28475	0.000133658	TRUE	-1.08783	0.0186551	FALSE	-0.129519	0.738981	FALSE	conserved hypothetical protein
contig27425	-2.27133	3.54201e-14	TRUE	-0.541913	0.0103376	FALSE	-1.53114	7.71665e-10	TRUE	hypothetical protein
contig10794	-2.26683	3.49597e-05	TRUE	-0.0959018	0.788615	FALSE	0.0659411	0.84849	FALSE	conserved hypothetical protein
contig25824	-2.26683	4.83564e-09	TRUE	-0.163016	0.524082	FALSE	0.121794	0.614345	FALSE	Lipase
contig25876	-2.26683	3.49597e-05	TRUE	-0.0110129	0.975074	FALSE	-0.0120614	0.972498	FALSE	Probable LRR receptor-like serine/threonine-protein kinase At1g14390
contig28462	-2.26683	3.49597e-05	TRUE	-0.439856	0.246643	FALSE	-0.181986	0.613503	FALSE	hypothetical protein
contig27422	-2.26473	1.85524e-28	TRUE	-0.115314	0.390039	FALSE	-0.451335	0.00138276	FALSE	Pollen-specific protein C13
contig26260	-2.2636	4.55544e-19	TRUE	-1.45257	4.29653e-12	TRUE	0.0906982	0.569036	FALSE	hypothetical protein
contig02022	-2.25444	1.09474e-216	TRUE	-0.671847	2.33713e-38	TRUE	0.0166704	0.715214	FALSE	Sucrose synthase 1
contig25799	-2.25034	6.84906e-69	TRUE	0.285275	0.000285867	TRUE	0.421103	3.30158e-08	TRUE	Uncharacterized protein At4g06744
contig32445	-2.24411	0.000862096	TRUE	0.111243	0.793981	FALSE	0.0695524	0.87025	FALSE	conserved hypothetical protein
0-FO0JX8101CP8U5	-2.24411	0.000862096	TRUE	-1.72526	0.00321778	FALSE	-1.98934	0.00107555	FALSE	conserved hypothetical protein
contig27391	-2.24243	1.61855e-26	TRUE	-0.223153	0.113676	FALSE	-0.383285	0.00774715	FALSE	Pollen-specific protein C13
contig25445	-2.24006	7.27984e-12	TRUE	-0.733386	0.00220057	FALSE	-1.33579	4.14189e-07	TRUE	Glucan endo-1,3-beta-glucosidase-like protein At1g69295
contig13776	-2.23645	6.54371e-07	TRUE	0.349509	0.200823	FALSE	0.511352	0.052437	FALSE	Receptor protein kinase CLAVATA1
contig33578	-2.23645	6.54371e-07	TRUE	-1.78799	6.23133e-06	TRUE	-0.31031	0.307356	FALSE	Probable non-specific lipid-transfer protein AKCS9
contig18754	-2.2303	0.00022112	TRUE	-0.140296	0.725713	FALSE	-0.882426	0.050557	FALSE	conserved hypothetical protein
contig23898	-2.2303	1.57936e-10	TRUE	-0.10377	0.65104	FALSE	0.205037	0.342076	FALSE	Protein HOTHEAD
contig24672	-2.2303	0.00022112	TRUE	-0.448418	0.287762	FALSE	-0.975535	0.0334258	FALSE	conserved hypothetical protein
contig19993	-2.22102	5.75075e-05	TRUE	-0.702175	0.0819569	FALSE	-0.676751	0.0897425	FALSE	Histone H3.2
contig23394	-2.22102	8.57471e-16	TRUE	-3.77256	4.82238e-28	TRUE	-3.32883	5.52802e-26	TRUE	Putative nuclease HARBI1
contig31368	-2.21697	1.11162e-28	TRUE	-0.586096	4.1999e-05	TRUE	-0.586914	3.58468e-05	TRUE	Subtilisin-chymotrypsin inhibitor-2A
contig14156	-2.21436	1.51086e-05	TRUE	-0.850789	0.0268654	FALSE	-0.959594	0.0135617	FALSE	conserved hypothetical protein
contig31789	-2.21436	1.51086e-05	TRUE	-0.917903	0.0182521	FALSE	-0.307517	0.375743	FALSE	Xylosyltransferase 1
contig30192	-2.20543	1.06559e-06	TRUE	0.117502	0.682765	FALSE	-0.618085	0.0565188	FALSE	Histone H3.2
contig34479	-2.20377	1.42184e-12	TRUE	0.0926813	0.641136	FALSE	0.512722	0.00519801	FALSE	conserved hypothetical protein
contig12130	-2.18882	3.34802e-23	TRUE	-1.12535	1.13777e-10	TRUE	-0.519021	0.000873573	TRUE	GDSL esterase/lipase At5g45910
contig08141	-2.18807	6.26831e-13	TRUE	-0.798507	0.000445762	TRUE	-0.255235	0.214005	FALSE	Aspartic proteinase nepenthesin-1
contig35465	-2.18739	1.71877e-13	TRUE	-0.985573	1.7206e-05	TRUE	-0.266051	0.185346	FALSE	Pathogenesis-related protein PRB1-2
contig03514	-2.17372	9.42306e-05	TRUE	0.274742	0.427759	FALSE	0.233051	0.50097	FALSE	Probable inosine-5'-monophosphate dehydrogenase
contig11711	-2.17372	1.24072e-07	TRUE	-0.462224	0.11185	FALSE	-0.439784	0.125951	FALSE	Bifunctional polymyxin resistance protein arnA
contig18795	-2.17372	0.000364208	TRUE	-0.976797	0.0382652	FALSE	-1.24088	0.0112868	FALSE	Cyclin-dependent kinase A-1
contig23071	-2.17372	0.000364208	TRUE	0.170044	0.659934	FALSE	-0.125403	0.756062	FALSE	Serine carboxypeptidase 24
contig26144	-2.17372	2.46621e-05	TRUE	-0.810147	0.0363546	FALSE	-0.503914	0.16658	FALSE	conserved hypothetical protein
contig27507	-2.17372	9.42306e-05	TRUE	-1.72526	0.000429433	TRUE	-0.766949	0.0625613	FALSE	Thioredoxin
contig28734	-2.17372	2.46621e-05	TRUE	-0.315383	0.374703	FALSE	-3.31127	2.29471e-08	TRUE	hypothetical protein
3-GH8N3EB01B1CCP	-2.17372	0.000364208	TRUE	-1.46222	0.00435187	FALSE	-0.24088	0.558613	FALSE	conserved hypothetical protein
contig11225	-2.16279	9.74667e-31	TRUE	-0.90309	3.1042e-10	TRUE	-0.426489	0.00114289	FALSE	Probable inactive receptor kinase At3g02880
contig18850	-2.15435	1.06833e-09	TRUE	-0.28366	0.243071	FALSE	-0.747584	0.00422829	FALSE	Myb-related protein Hv33
contig22798	-2.15296	3.9371e-09	TRUE	-0.119537	0.625036	FALSE	-0.864246	0.00175149	FALSE	Ribonucleoside-diphosphate reductase large subunit
contig22464	-2.15218	3.05284e-16	TRUE	-0.96676	2.155e-06	TRUE	-0.306531	0.0896219	FALSE	Probable UDP-glucose 6-dehydrogenase 1
contig11677	-2.15191	2.6772e-23	TRUE	-0.674885	2.28933e-05	TRUE	-0.117538	0.413067	FALSE	Glycerol-3-phosphate acyltransferase 6
contig15499	-2.14947	5.38808e-08	TRUE	-0.437976	0.117134	FALSE	-0.392204	0.154109	FALSE	Interactor of constitutive active ROPs 2, chloroplastic
contig27140	-2.13719	1.05611e-05	TRUE	-0.670811	0.0609258	FALSE	-0.379926	0.260668	FALSE	conserved hypothetical protein
contig24300	-2.13558	8.52174e-14	TRUE	-0.140296	0.46651	FALSE	-0.57995	0.00494462	FALSE	Transaldolase
contig10938	-2.13472	1.71465e-09	TRUE	-0.399383	0.109593	FALSE	-3.78685	1.90496e-17	TRUE	Subtilisin-chymotrypsin inhibitor-2A
contig11269	-2.1319	4.01088e-05	TRUE	-0.472871	0.201776	FALSE	-0.411468	0.257958	FALSE	Probable LRR receptor-like serine/threonine-protein kinase At1g14390
contig23967	-2.1319	4.01088e-05	TRUE	0.500162	0.110007	FALSE	-0.0599958	0.860842	FALSE	DNA topoisomerase 2
contig26026	-2.1319	4.01088e-05	TRUE	-0.420404	0.25211	FALSE	0.189982	0.562127	FALSE	Uncharacterized GPI-anchored protein At1g61900
contig05424	-2.12977	4.13658e-12	TRUE	-0.347891	0.105018	FALSE	-0.804619	0.000482394	TRUE	conserved hypothetical protein
contig05991	-2.12481	8.66581e-08	TRUE	0.477457	0.0471687	FALSE	0.188851	0.451766	FALSE	Cell elongation protein DIMINUTO
contig23778	-2.12481	0.000153766	TRUE	0.211176	0.553354	FALSE	-0.339528	0.382719	FALSE	Transcription factor HBP-1b(c1) (Fragment)
contig31041	-2.12481	0.000153766	TRUE	-0.243389	0.527772	FALSE	0.129958	0.717032	FALSE	conserved hypothetical protein
contig32082	-2.12188	2.03101e-10	TRUE	-1.63987	1.95333e-08	TRUE	-3.08011	1.21564e-16	TRUE	Actinidain
contig04367	-2.11482	0.000597051	TRUE	-1.55533	0.00345355	FALSE	-0.959594	0.043836	FALSE	Heat shock cognate 70 kDa protein
contig07443	-2.11482	0.000597051	TRUE	-0.265827	0.532022	FALSE	-0.307517	0.469543	FALSE	conserved hypothetical protein
contig14970	-2.11482	0.000597051	TRUE	-0.332941	0.439138	FALSE	-1.06651	0.02787	FALSE	Protein IQ-DOMAIN 31
contig19823	-2.11482	0.000597051	TRUE	-2.1403	0.000276825	TRUE	-0.860058	0.0660611	FALSE	hypothetical protein
contig23653	-2.11482	1.20424e-06	TRUE	-0.771062	0.0188436	FALSE	-1.51902	4.21244e-05	TRUE	3-ketoacyl-CoA synthase 6
contig25941	-2.11482	0.000597051	TRUE	-0.917903	0.0539415	FALSE	-0.0665091	0.870449	FALSE	RING-H2 finger protein ATL1Q
contig26911	-2.11482	0.000597051	TRUE	0.0820965	0.837578	FALSE	0.187247	0.631375	FALSE	Cell division protein ftsZ homolog, chloroplastic
contig31912	-2.11482	0.000597051	TRUE	-0.818368	0.080428	FALSE	0.320514	0.400653	FALSE	Cytochrome P450 71B23
contig26275	-2.11052	5.43332e-16	TRUE	-1.53396	7.91739e-12	TRUE	-0.00967081	0.954872	FALSE	12-oxophytodienoate reductase 1
contig08153	-2.10813	4.52048e-06	TRUE	-0.65967	0.0525192	FALSE	0.119669	0.68499	FALSE	Nuclear pore complex, p54 component (sc Nup57)
contig08809	-2.09972	1.70726e-05	TRUE	0.0380414	0.90558	FALSE	0.61448	0.032886	FALSE	hypothetical protein
contig25389	-2.09972	8.63644e-16	TRUE	-1.46766	4.24488e-11	TRUE	-0.342451	0.0594933	FALSE	Secretory carrier-associated membrane protein 5
contig07269	-2.09368	2.7831e-33	TRUE	-0.482947	0.00011661	TRUE	0.0459283	0.68571	FALSE	Lysosomal beta glucosidase
contig22665	-2.09086	1.20246e-44	TRUE	-0.14742	0.145641	FALSE	0.463291	3.01694e-07	TRUE	Pleiotropic drug resistance protein 6
contig23017	-2.09019	1.26127e-17	TRUE	-0.571346	0.00139627	FALSE	-0.0280737	0.861998	FALSE	Patellin-5
contig27711	-2.08883	6.49773e-05	TRUE	-0.725258	0.0648521	FALSE	-0.0970975	0.781231	FALSE	Probable inactive receptor kinase At5g58300
contig09880	-2.08445	1.93506e-06	TRUE	-1.69488	1.34436e-05	TRUE	-2.41465	3.46848e-08	TRUE	Probable WRKY transcription factor 46
contig23291	-2.08445	1.6755e-11	TRUE	-0.913525	0.00014529	TRUE	-0.714207	0.00194816	FALSE	DnaJ homolog subfamily C member 7 homolog
2-GH8N3EB02INJPC	-2.08445	1.93506e-06	TRUE	-0.787994	0.0178801	FALSE	-2.03614	6.81273e-07	TRUE	Calcium-dependent protein kinase 28
contig02551	-2.08374	5.82639e-23	TRUE	0.218301	0.105397	FALSE	0.874048	2.49657e-13	TRUE	Germin-like protein 8-14
contig22953	-2.07559	1.93252e-37	TRUE	-1.03822	8.41914e-16	TRUE	-0.902127	5.40533e-13	TRUE	Pyrophosphate--fructose 6-phosphate 1-phosphotransferase subunit alpha
contig12126	-2.07485	6.22193e-77	TRUE	-1.12632	8.84859e-36	TRUE	-1.0065	1.67188e-30	TRUE	Protochlorophyllide reductase A, chloroplastic
contig22568	-2.07418	2.24453e-10	TRUE	-0.699723	0.00430966	FALSE	-1.11487	2.00014e-05	TRUE	hypothetical protein
contig27576	-2.07418	0.000249809	TRUE	-1.1403	0.0128344	FALSE	-1.18199	0.00987011	FALSE	Probable galacturonosyltransferase 10
contig31033	-2.07418	0.000249809	TRUE	-0.777726	0.0707329	FALSE	-0.901878	0.038755	FALSE	hypothetical protein
contig26378	-2.06478	8.28639e-07	TRUE	-1.72526	4.40642e-06	TRUE	-1.46209	4.06718e-05	TRUE	conserved hypothetical protein
contig22963	-2.06124	2.74985e-05	TRUE	0.557141	0.0607189	FALSE	0.44145	0.142176	FALSE	Protein STRUBBELIG-RECEPTOR FAMILY 8
contig24278	-2.06124	2.74985e-05	TRUE	0.898178	0.00133818	FALSE	0.466541	0.119253	FALSE	conserved hypothetical protein
contig09911	-2.05799	1.29411e-47	TRUE	-1.2241	1.15478e-25	TRUE	-0.576544	2.68827e-08	TRUE	Fasciclin-like arabinogalactan protein 11
contig07745	-2.05342	0.000973754	TRUE	0.423605	0.27195	FALSE	0.423735	0.268139	FALSE	Ubiquitin-conjugating enzyme E2 variant 1C
contig24451	-2.05342	3.09982e-06	TRUE	-0.306306	0.3222	FALSE	-0.661154	0.0428953	FALSE	Lysine histidine transporter-like 8
contig25334	-2.04443	0.000104833	TRUE	-0.616734	0.115167	FALSE	-0.658424	0.0924605	FALSE	PI-PLC X domain-containing protein At5g67130
contig29929	-2.04443	0.000104833	TRUE	0.319136	0.337694	FALSE	0.572901	0.0699515	FALSE	ZF-HD homeobox protein At4g24660
contig33437	-2.04443	0.000104833	TRUE	-0.970371	0.0197334	FALSE	-2.37463	6.57048e-06	TRUE	conserved hypothetical protein
contig26256	-2.04273	1.53051e-26	TRUE	-2.30427	1.3033e-33	TRUE	-2.81545	3.25898e-42	TRUE	Aspartic proteinase nepenthesin-2
contig02027	-2.04225	1.1938e-117	TRUE	-0.265363	1.82087e-05	TRUE	0.134835	0.0186721	FALSE	Sucrose synthase 1
contig17716	-2.03942	1.16569e-05	TRUE	-1.03842	0.00525628	FALSE	-0.954576	0.00871497	FALSE	Uncharacterized protein CPn_0526/CP_0226/CPj0526/CpB0547
contig15679	-2.02171	0.00040393	TRUE	-0.310221	0.442725	FALSE	-0.0788929	0.837768	FALSE	Regulator of telomere elongation helicase 1
contig23972	-2.02171	4.94974e-06	TRUE	-0.422696	0.185438	FALSE	-0.815858	0.0161362	FALSE	mid1-complementing activity 1
contig25214	-2.02171	0.00040393	TRUE	0.31427	0.38622	FALSE	0.233051	0.523194	FALSE	Anthranilate N-benzoyltransferase protein 1
contig28014	-2.02171	0.00040393	TRUE	-0.371621	0.362931	FALSE	-0.351911	0.383695	FALSE	conserved hypothetical protein
contig29362	-2.02171	4.41222e-05	TRUE	-1.40333	0.00090785	TRUE	-1.89248	3.44447e-05	TRUE	hypothetical protein
contig30303	-2.02171	4.41222e-05	TRUE	0.333635	0.28653	FALSE	0.291945	0.350838	FALSE	conserved hypothetical protein
contig33506	-2.02171	0.00040393	TRUE	-2.08783	0.000146778	TRUE	-0.614946	0.145839	FALSE	conserved hypothetical protein
contig25196	-2.01939	4.63064e-33	TRUE	-0.318388	0.00767988	FALSE	-0.100559	0.378288	FALSE	Expansin-B3
contig22999	-2.01325	3.861e-10	TRUE	-0.157369	0.478046	FALSE	-0.131946	0.547151	FALSE	Probable serine/threonine-protein kinase At1g54610
contig12912	-2.01099	2.80321e-08	TRUE	0.185932	0.429643	FALSE	-0.663113	0.014286	FALSE	HMG-Y-related protein A
contig16746	-2.01099	4.04189e-15	TRUE	-1.3735	3.03052e-10	TRUE	-0.908226	5.4095e-06	TRUE	Auxin-induced in root cultures protein 12
contig24100	-2.00933	2.41606e-07	TRUE	0.477457	0.0471687	FALSE	-2.03997	3.31326e-08	TRUE	Fruit bromelain
contig32454	-2.00707	2.10514e-06	TRUE	-3.75501	5.56439e-12	TRUE	-1.98934	5.88372e-07	TRUE	hypothetical protein
contig23404	-2.00379	1.21921e-13	TRUE	-0.637796	0.00166959	FALSE	-1.25599	2.09436e-08	TRUE	Uncharacterized protein sll0103
contig23107	-2.00235	1.01951e-12	TRUE	-0.784965	0.00028651	TRUE	-0.550137	0.00763143	FALSE	Transmembrane protein 87A
contig23435	-1.99863	0.000168401	TRUE	-0.00702934	0.984329	FALSE	-0.743865	0.0652616	FALSE	Serine/threonine protein phosphatase 2A 57 kDa regulatory subunit B' iota isoform
contig27955	-1.99863	0.000168401	TRUE	-0.635061	0.111477	FALSE	-0.676751	0.0897425	FALSE	Peptide transporter PTR2
contig02698	-1.99475	8.9667e-07	TRUE	-0.961326	0.00291005	FALSE	-0.517589	0.0811121	FALSE	Mannan endo-1,4-beta-mannosidase 1
contig26783	-1.99475	8.9667e-07	TRUE	1.35095	4.21881e-10	TRUE	1.00896	9.43033e-06	TRUE	BURP domain-containing protein 10
contig26535	-1.99134	1.03297e-43	TRUE	0.030008	0.755213	FALSE	-0.230543	0.0210533	FALSE	Inositol-1,4,5-triphosphate 5-phosphatase (synaptojanin), INP51/INP52/INP53 family
contig19674	-1.98929	4.43032e-08	TRUE	0.710128	0.00104332	FALSE	0.554979	0.0119574	FALSE	60S ribosomal protein L32-1
contig13376	-1.98107	7.05109e-05	TRUE	0.0523492	0.875213	FALSE	0.243319	0.447097	FALSE	60S ribosomal protein L36a
contig27775	-1.9789	9.58186e-10	TRUE	-0.0723918	0.743459	FALSE	0.042887	0.842016	FALSE	conserved hypothetical protein
contig24039	-1.97732	3.33975e-06	TRUE	-0.052833	0.855382	FALSE	-0.374631	0.218094	FALSE	NUP188; nuclear pore complex protein Nup188
contig31841	-1.97732	3.33975e-06	TRUE	-0.725258	0.0259673	FALSE	-0.181986	0.536183	FALSE	Fasciclin-like arabinogalactan protein 11
contig01906	-1.96727	0.000649849	TRUE	0.203659	0.58881	FALSE	-0.975535	0.0334258	FALSE	Histone H3.2
contig02999	-1.96727	0.000649849	TRUE	-0.840736	0.0625896	FALSE	-0.358864	0.383938	FALSE	conserved hypothetical protein
contig03147	-1.96727	1.41875e-06	TRUE	-1.08585	0.00111518	FALSE	-0.597024	0.0493395	FALSE	endotransglucosylase/hydrolase XTH5
contig12986	-1.96727	0.000649849	TRUE	-0.592808	0.170495	FALSE	-0.560498	0.189127	FALSE	hypothetical protein
contig19963	-1.96727	0.000649849	TRUE	0.159264	0.674859	FALSE	0.818014	0.0149492	FALSE	60S ribosomal protein L36a
contig20743	-1.96727	1.41875e-06	TRUE	0.444667	0.0818003	FALSE	0.641136	0.0088952	FALSE	40S ribosomal protein S29
contig26333	-1.96727	0.000649849	TRUE	-0.840736	0.0625896	FALSE	-0.794963	0.0737233	FALSE	DUF246 domain-containing protein At1g04910
contig27139	-1.96727	2.44252e-14	TRUE	-0.840736	3.12922e-05	TRUE	-0.560498	0.00332057	FALSE	Lamin-like protein
contig07267	-1.96243	9.76972e-31	TRUE	-0.507715	5.49749e-05	TRUE	0.168701	0.128907	FALSE	Periplasmic beta-glucosidase
contig27605	-1.95613	1.24926e-05	TRUE	-1.10713	0.00260208	FALSE	1.06417	2.14802e-05	TRUE	Soluble inorganic pyrophosphatase
contig02026	-1.95488	7.35621e-13	TRUE	-0.712875	0.000650118	TRUE	-0.485379	0.014954	FALSE	hypothetical protein
contig17293	-1.95132	2.57337e-07	TRUE	-1.1403	0.000269936	TRUE	-0.111597	0.667696	FALSE	UFG1
contig24413	-1.95132	0.000269271	TRUE	-0.292299	0.444421	FALSE	0.233051	0.50097	FALSE	Uncharacterized RNA-binding protein C23E6.01c
contig31305	-1.95132	0.000269271	TRUE	-1.87726	0.000190012	TRUE	-2.50391	6.80577e-06	TRUE	Putative receptor protein kinase ZmPK1
contig31991	-1.95132	0.000269271	TRUE	-0.0929902	0.801163	FALSE	-0.69656	0.0868718	FALSE	Histone H4
contig16344	-1.94695	5.28114e-06	TRUE	-1.23545	0.000590826	TRUE	-1.56665	3.39316e-05	TRUE	conserved hypothetical protein
contig24438	-1.9449	3.92587e-57	TRUE	-0.983791	1.43904e-23	TRUE	0.0680488	0.402669	FALSE	Caffeic acid 3-O-methyltransferase
contig09470	-1.94371	2.35888e-09	TRUE	-0.895183	0.000526877	TRUE	-0.521836	0.0298216	FALSE	3-oxoacyl-[acyl-carrier-protein] synthase I, chloroplastic
contig22939	-1.93925	4.96455e-13	TRUE	-0.128223	0.491813	FALSE	-0.0768041	0.675488	FALSE	Beta-fructofuranosidase, soluble isoenzyme I
contig29764	-1.93925	0.000112205	TRUE	0.129793	0.697316	FALSE	-0.411468	0.257958	FALSE	Histone H2B.10
contig24790	-1.93585	9.6125e-12	TRUE	-0.253506	0.20942	FALSE	0.811192	1.13196e-06	TRUE	Pectinesterase 3
contig30297	-1.93521	4.35704e-10	TRUE	-0.808674	0.00086135	TRUE	-0.726982	0.00220131	FALSE	Remorin
contig05989	-1.93152	1.87455e-10	TRUE	0.0887296	0.662372	FALSE	-0.511692	0.02222	FALSE	Cell elongation protein diminuto
contig01569	-1.92979	4.69725e-05	TRUE	0.49442	0.0952162	FALSE	-0.342451	0.313789	FALSE	Vacuolar-processing enzyme
contig15341	-1.92979	4.69725e-05	TRUE	-0.0306714	0.924709	FALSE	0.270526	0.376202	FALSE	Tryptophanyl-tRNA synthetase, cytoplasmic
contig22595	-1.92979	4.69725e-05	TRUE	0.00409404	0.989875	FALSE	-0.342451	0.313789	FALSE	hypothetical protein
contig31428	-1.92979	4.69725e-05	TRUE	1.22649	2.61673e-06	TRUE	1.47698	2.60463e-09	TRUE	Uncharacterized protein At2g27730, mitochondrial
contig35099	-1.92979	4.69725e-05	TRUE	-0.580868	0.10374	FALSE	-0.475718	0.171514	FALSE	Signal peptidase complex catalytic subunit SEC11A
contig06355	-1.92218	1.58344e-09	TRUE	-0.699723	0.00430966	FALSE	-0.36485	0.111962	FALSE	hypothetical protein
contig28361	-1.92218	1.974e-05	TRUE	-0.284686	0.377528	FALSE	-0.404379	0.216031	FALSE	Lysosomal beta glucosidase
contig10934	-1.91068	1.3444e-08	TRUE	-0.414918	0.0928891	FALSE	0.666011	0.0010462	FALSE	conserved hypothetical protein
contig24118	-1.91	5.63101e-35	TRUE	-0.819999	1.74366e-11	TRUE	-1.7427	1.22931e-34	TRUE	Protein RUPTURED POLLEN GRAIN 1
contig13804	-1.90707	4.19575e-14	TRUE	-0.986125	1.45705e-06	TRUE	-1.00845	7.62836e-07	TRUE	conserved hypothetical protein
contig27169	-1.90624	1.49134e-06	TRUE	0.479856	0.0541616	FALSE	0.171651	0.510559	FALSE	conserved hypothetical protein
contig26102	-1.90242	6.33395e-07	TRUE	-0.998277	0.00131166	FALSE	-0.718039	0.0144879	FALSE	Ras-related protein RABA2a
contig34399	-1.90242	0.000428456	TRUE	-1.82835	0.000313319	TRUE	-0.79204	0.059742	FALSE	UDP-glucose 6-dehydrogenase
contig25201	-1.9007	8.069e-13	TRUE	-0.938662	1.12674e-05	TRUE	-0.45952	0.0185846	FALSE	Probable xyloglucan endotransglucosylase/hydrolase
contig26510	-1.90015	1.18516e-18	TRUE	-0.281768	0.0688902	FALSE	0.186736	0.187645	FALSE	conserved hypothetical protein
contig27997	-1.90015	4.55108e-10	TRUE	-0.0935017	0.659213	FALSE	-0.961861	8.39977e-05	TRUE	Protein H2A.6
contig14421	-1.89618	8.41526e-11	TRUE	-0.154943	0.450753	FALSE	-0.453791	0.0345717	FALSE	conserved hypothetical protein
contig18063	-1.89618	1.1487e-07	TRUE	-3.18469	7.05838e-14	TRUE	-4.22638	6.36766e-17	TRUE	conserved hypothetical protein
contig23842	-1.89618	0.000177758	TRUE	0.241575	0.46714	FALSE	-0.834063	0.0357681	FALSE	Homeobox-leucine zipper protein ROC3
contig28723	-1.89618	0.000177758	TRUE	-0.277799	0.444745	FALSE	-0.525941	0.162552	FALSE	conserved hypothetical protein
contig28915	-1.89618	0.000177758	TRUE	-1.59973	0.000465668	TRUE	-0.904452	0.0245036	FALSE	WD repeat-containing protein 44
contig32293	-1.89618	1.1487e-07	TRUE	-1.1403	0.000133259	TRUE	0.233051	0.318193	FALSE	Mavicyanin
contig33494	-1.89618	0.000177758	TRUE	-1.48425	0.000923785	TRUE	-1.64142	0.000327621	TRUE	17.8 kDa class II heat shock protein
contig01423	-1.89132	7.41544e-05	TRUE	-1.44286	0.000593596	TRUE	-0.484549	0.170004	FALSE	hypothetical protein
contig26541	-1.89132	7.41544e-05	TRUE	-0.957432	0.0131738	FALSE	-1.14351	0.00386658	FALSE	Subtilisin-like protease
contig10778	-1.88741	3.84169e-09	TRUE	-1.00599	0.000120425	TRUE	-1.78465	1.90007e-09	TRUE	Polyadenylate-binding protein-interacting protein 2
contig24034	-1.88741	3.10737e-05	TRUE	-1.10553	0.00331493	FALSE	-0.784651	0.026382	FALSE	Probable xyloglucan glycosyltransferase 7
contig10729	-1.88597	2.49689e-29	TRUE	-0.650052	4.49335e-07	TRUE	-0.271562	0.0233001	FALSE	Aquaporin PIP1-1
contig32152	-1.87927	2.33314e-06	TRUE	-0.167777	0.551058	FALSE	-0.822444	0.00856351	FALSE	Histone H4
contig09489	-1.87794	5.36314e-17	TRUE	-1.43654	3.52124e-13	TRUE	-0.173373	0.27094	FALSE	Laccase-12/13
contig12128	-1.87732	2.32435e-17	TRUE	-1.32933	3.9807e-12	TRUE	-0.729474	2.07567e-05	TRUE	Protochlorophyllide reductase A, chloroplastic
contig27567	-1.87732	9.89421e-07	TRUE	-0.763733	0.0111412	FALSE	-0.805423	0.00740913	FALSE	conserved hypothetical protein
contig08445	-1.87285	7.63203e-08	TRUE	-0.467461	0.0719596	FALSE	-0.535623	0.040059	FALSE	Putative HVA22-like protein g
contig08121	-1.86739	4.70687e-10	TRUE	0.114961	0.569829	FALSE	-0.633682	0.00556295	FALSE	Beta-glucosidase 7
contig06541	-1.85179	3.63843e-06	TRUE	-0.796341	0.0119498	FALSE	-0.0244451	0.929178	FALSE	Serine carboxypeptidase 3
contig08640	-1.85179	6.54047e-07	TRUE	0.310366	0.202383	FALSE	1.16851	2.00336e-08	TRUE	Expansin-B6
contig10609	-1.85179	0.00067821	TRUE	-1.1403	0.0128344	FALSE	-1.2889	0.00574312	FALSE	hypothetical protein
contig19240	-1.85179	8.61299e-06	TRUE	-0.970371	0.0042989	FALSE	-1.12309	0.00118249	FALSE	Glucan endo-1,3-beta-glucosidase-like protein At1g69295
contig22582	-1.85179	0.000280283	TRUE	-1.68086	0.000356208	TRUE	-0.22779	0.530526	FALSE	CUG-BP- and ETR-3-like factor 5
contig23945	-1.85179	6.54047e-07	TRUE	-0.555333	0.0496216	FALSE	-0.088877	0.731405	FALSE	B3 domain-containing protein IDEF1
contig24203	-1.85179	2.04493e-05	TRUE	-0.692837	0.0405529	FALSE	-0.687222	0.0404601	FALSE	Reticulocalbin-2
contig25596	-1.85179	4.87209e-05	TRUE	-0.0359592	0.909579	FALSE	0.378729	0.195286	FALSE	Uncharacterized protein At2g39795, mitochondrial
contig27068	-1.85179	0.000280283	TRUE	-1.33294	0.00263442	FALSE	-0.722555	0.0678452	FALSE	Probable inactive purple acid phosphatase 27
contig29192	-1.85179	4.87209e-05	TRUE	-0.462224	0.175133	FALSE	0.139942	0.646129	FALSE	ethylene-responsive factor
contig31383	-1.85179	0.000116562	TRUE	-0.666365	0.0734607	FALSE	-1.02998	0.0088543	FALSE	Myosin class I heavy chain
contig17609	-1.84047	5.70749e-13	TRUE	-0.186466	0.306607	FALSE	0.0677337	0.695744	FALSE	60S ribosomal protein L7-4
contig08639	-1.83785	8.91239e-11	TRUE	0.250019	0.18302	FALSE	0.549366	0.00190215	FALSE	Expansin-B6
contig15903	-1.83423	1.72984e-23	TRUE	0.0420073	0.739263	FALSE	0.0361938	0.772832	FALSE	GDSL esterase/lipase At5g45910
contig02024	-1.83409	4.62975e-16	TRUE	-0.537631	0.00173196	FALSE	-0.112445	0.477265	FALSE	Sucrose synthase 2
contig14154	-1.83268	1.11585e-21	TRUE	-0.274597	0.0484221	FALSE	-0.629445	1.8124e-05	TRUE	Protein regulator of cytokinesis 1
contig32569	-1.83268	3.34068e-08	TRUE	-0.17929	0.449435	FALSE	0.112757	0.614118	FALSE	conserved hypothetical protein
contig24351	-1.83042	1.79132e-25	TRUE	-0.53396	6.21665e-05	TRUE	-0.335186	0.00874782	FALSE	Alpha-1,4-glucan-protein synthase [UDP-forming] 1
contig19718	-1.82754	4.7158e-12	TRUE	0.0104841	0.954281	FALSE	-0.816702	9.6462e-05	TRUE	Histone H1
contig23019	-1.82579	2.39238e-06	TRUE	0.487735	0.0479403	FALSE	0.165937	0.521332	FALSE	Uncharacterized protein At5g41620
contig24775	-1.82579	2.39238e-06	TRUE	-0.336693	0.236569	FALSE	0.340435	0.175079	FALSE	3-isopropylmalate dehydrogenase 2, chloroplastic
contig17644	-1.81862	3.18731e-05	TRUE	-1.65967	4.09833e-05	TRUE	0.146636	0.617493	FALSE	conserved hypothetical protein
contig23985	-1.81862	3.18731e-05	TRUE	0.0481492	0.872893	FALSE	0.961604	0.000162105	TRUE	conserved hypothetical protein
contig26930	-1.81862	3.18731e-05	TRUE	-0.981598	0.0063623	FALSE	-0.215934	0.489797	FALSE	Putative syntaxin-24
contig03017	-1.81037	1.12266e-19	TRUE	-0.204745	0.154092	FALSE	0.091515	0.499211	FALSE	conserved hypothetical protein
contig00402	-1.80599	0.000439748	TRUE	0.0754328	0.830688	FALSE	-0.0487198	0.891667	FALSE	Histone H2B.2
contig00874	-1.80599	6.6613e-07	TRUE	-1.23651	7.85386e-05	TRUE	-0.778631	0.00667742	FALSE	UDP-glucose 6-dehydrogenase
contig18065	-1.80599	0.000439748	TRUE	-4.09449	1.75429e-08	TRUE	-3.13618	2.82862e-07	TRUE	conserved hypothetical protein
contig19945	-1.80599	0.000439748	TRUE	-0.236511	0.525344	FALSE	-0.381295	0.314316	FALSE	U6 snRNA-associated Sm-like protein LSm6
contig31130	-1.80599	0.000439748	TRUE	-1.09449	0.0113058	FALSE	-0.381295	0.314316	FALSE	Importin-5
1-GH8N3EB01BT6RC	-1.80599	0.000439748	TRUE	-0.846565	0.0408246	FALSE	-0.136183	0.707684	FALSE	Uncharacterized protein At4g06744
contig26668	-1.80288	1.56876e-06	TRUE	-0.0913863	0.730673	FALSE	-1.18199	0.000204193	TRUE	hypothetical protein
contig05992	-1.79039	1.85921e-07	TRUE	-0.119537	0.625036	FALSE	-0.0237243	0.92084	FALSE	Cell elongation protein DIMINUTO
contig16023	-1.79039	1.75123e-09	TRUE	-0.534575	0.0188452	FALSE	-0.150959	0.475082	FALSE	conserved hypothetical protein
contig09361	-1.78669	4.3646e-07	TRUE	-0.736399	0.00864157	FALSE	-0.531929	0.0476742	FALSE	hypothetical protein
contig00382	-1.78468	9.52361e-09	TRUE	1.29394	8.84453e-14	TRUE	0.0550528	0.796457	FALSE	Histone H2B.10
contig06106	-1.78468	2.08238e-12	TRUE	-1.72526	5.32966e-13	TRUE	-0.801714	7.31855e-05	TRUE	Bowman-Birk type proteinase inhibitor I-2B (Fragment)
contig02023	-1.7799	4.35698e-25	TRUE	-0.530969	5.61522e-05	TRUE	0.0598316	0.612344	FALSE	Sucrose synthase 1
contig17071	-1.77779	0.00011827	TRUE	-0.434027	0.21239	FALSE	-0.220461	0.507761	FALSE	U1 small nuclear ribonucleoprotein C
contig22570	-1.77779	2.41838e-06	TRUE	-0.32933	0.237965	FALSE	-0.766949	0.0102579	FALSE	Polypyrimidine tract-binding protein homolog 2
contig23979	-1.77779	5.20086e-08	TRUE	-2.48133	1.53804e-12	TRUE	-2.0376	2.63901e-10	TRUE	Probable LRR receptor-like serine/threonine-protein kinase At1g56140
contig27322	-1.77779	0.00011827	TRUE	-0.481333	0.170174	FALSE	-0.342451	0.313789	FALSE	hypothetical protein
contig18180	-1.77462	2.68051e-09	TRUE	-1.12453	9.16349e-06	TRUE	-0.441853	0.0480489	FALSE	Uncharacterized GPI-anchored protein At3g06035
contig18292	-1.76933	0.000284058	TRUE	0.0941694	0.779127	FALSE	0.637441	0.0355695	FALSE	60S ribosomal protein L13a
contig08112	-1.76606	1.35204e-05	TRUE	-0.625723	0.0482928	FALSE	-0.709233	0.0262107	FALSE	conserved hypothetical protein
contig25467	-1.75868	0.000686317	TRUE	-0.0929902	0.801163	FALSE	0.0404061	0.910152	FALSE	DNA-directed RNA polymerase I subunit RPA2
contig25877	-1.75868	0.000686317	TRUE	-0.523625	0.188127	FALSE	-0.503914	0.200312	FALSE	Uncharacterized protein At1g68720
contig03300	-1.75193	1.23059e-50	TRUE	0.240487	0.00228666	FALSE	0.344356	7.42704e-06	TRUE	Phenylalanine ammonia-lyase
contig05781	-1.74661	1.70419e-11	TRUE	-0.376902	0.0529394	FALSE	-0.522215	0.00841515	FALSE	Fatty acid 2-hydroxylase
contig01842	-1.74487	8.7787e-06	TRUE	-1.51881	2.33781e-05	TRUE	-1.88243	7.0443e-07	TRUE	conserved hypothetical protein
contig11710	-1.74487	8.7787e-06	TRUE	-0.670811	0.0304679	FALSE	-0.92823	0.00390612	FALSE	Bifunctional polymyxin resistance protein arnA
contig24394	-1.74487	5.20023e-08	TRUE	-1.1403	3.27895e-05	TRUE	-0.794963	0.00195158	FALSE	Sphingosine-1-phosphate phosphatase 1
contig34766	-1.74487	2.08552e-12	TRUE	0.122739	0.472548	FALSE	-1.95643	8.47125e-16	TRUE	hypothetical protein
contig13729	-1.74385	5.94177e-102	TRUE	-0.462224	8.69974e-14	TRUE	-0.324746	6.36647e-08	TRUE	Photosystem II 10 kDa polypeptide, chloroplastic
contig11779	-1.73931	0.000183039	TRUE	-0.305355	0.376034	FALSE	-0.867878	0.0214608	FALSE	conserved hypothetical protein
contig16483	-1.73931	0.000183039	TRUE	-1.89032	3.12828e-05	TRUE	-1.93201	2.06753e-05	TRUE	conserved hypothetical protein
contig28895	-1.73931	0.000183039	TRUE	-0.442859	0.20998	FALSE	-1.80648	4.73393e-05	TRUE	RING finger protein B
contig04104	-1.73858	7.39163e-18	TRUE	0.00654552	0.96323	FALSE	-0.0962565	0.502171	FALSE	conserved hypothetical protein
contig24648	-1.73715	1.36771e-12	TRUE	-1.61062	1.65807e-12	TRUE	-0.455909	0.0138918	FALSE	Aldose reductase
contig10059	-1.73314	2.84668e-07	TRUE	-0.947651	0.000722938	TRUE	-1.18199	4.50521e-05	TRUE	60S ribosomal protein L23
contig15544	-1.73314	2.84668e-07	TRUE	-0.182116	0.45817	FALSE	0.0285806	0.903153	FALSE	conserved hypothetical protein
contig16273	-1.73221	3.39259e-08	TRUE	-0.270693	0.242766	FALSE	0.360807	0.0800625	FALSE	Glucan endo-1,3-beta-glucosidase GII
contig00284	-1.72626	4.93925e-05	TRUE	-0.277799	0.377544	FALSE	-0.249101	0.422956	FALSE	Non-specific lipid-transfer protein-like protein At5g64080
contig17543	-1.72626	5.69173e-06	TRUE	-0.599727	0.0439745	FALSE	0.496086	0.0423465	FALSE	hypothetical protein
contig23546	-1.72626	1.3891e-10	TRUE	0.268169	0.138725	FALSE	-0.677944	0.00136841	FALSE	conserved hypothetical protein
contig30140	-1.72626	0.000440178	TRUE	-0.540834	0.155171	FALSE	0.131172	0.696307	FALSE	conserved hypothetical protein
contig30763	-1.72626	0.000440178	TRUE	-1.18469	0.00535199	FALSE	-2.41903	3.71237e-06	TRUE	hypothetical protein
contig24966	-1.72468	1.54399e-26	TRUE	-0.673978	1.48616e-07	TRUE	-0.722555	1.81771e-08	TRUE	Auxin-responsive protein IAA13
contig03305	-1.72327	8.89828e-15	TRUE	-0.0282693	0.85765	FALSE	0.0720593	0.639217	FALSE	Phenylalanine ammonia-lyase
contig14971	-1.71915	1.35596e-12	TRUE	-0.448927	0.0153122	FALSE	-0.918952	4.01656e-06	TRUE	Protein IQ-DOMAIN 31
contig18495	-1.71852	1.56709e-06	TRUE	-1.09449	0.000340499	TRUE	-0.709918	0.0123226	FALSE	conserved hypothetical protein
contig07635	-1.71429	0.000117756	TRUE	-0.508028	0.139281	FALSE	-0.374631	0.260886	FALSE	conserved hypothetical protein
contig31207	-1.71429	0.000117756	TRUE	0.895328	0.000890713	TRUE	0.250973	0.401225	FALSE	Chalcone synthase D
contig23247	-1.71341	1.09024e-13	TRUE	-0.659025	0.000310846	TRUE	0.191302	0.221608	FALSE	Beta-hexosaminidase subunit B2
contig28681	-1.71161	1.7354e-09	TRUE	-0.328741	0.122404	FALSE	-0.404379	0.0587846	FALSE	Disease resistance response protein 206
contig02552	-1.70977	3.68612e-06	TRUE	0.26851	0.281704	FALSE	0.419464	0.0819486	FALSE	Germin-like protein 8-14
contig23034	-1.70705	1.09328e-17	TRUE	-0.995561	2.86807e-09	TRUE	-0.774217	1.32539e-06	TRUE	Putative ankyrin repeat protein RF_0381
contig17758	-1.70327	3.35416e-08	TRUE	-0.211555	0.350496	FALSE	0.042887	0.842016	FALSE	Probable receptor protein kinase TMK1
contig07453	-1.69979	0.000281935	TRUE	-1.72526	0.000114601	TRUE	-1.44502	0.000631836	TRUE	Probable protein phosphatase 2C 32
contig15543	-1.69979	1.64479e-17	TRUE	-0.238271	0.105953	FALSE	-0.124842	0.384039	FALSE	conserved hypothetical protein
contig19230	-1.69979	0.000281935	TRUE	0.471139	0.123244	FALSE	0.0404061	0.901618	FALSE	Uncharacterized protein At2g27730, mitochondrial
contig23493	-1.69979	3.17963e-10	TRUE	-1.1403	1.02357e-06	TRUE	-0.614946	0.00362796	FALSE	Dihydrolipoyllysine-residue acetyltransferase component of pyruvate dehydrogenase complex
contig27383	-1.69979	8.68769e-06	TRUE	-1.19474	0.00033497	TRUE	-0.614946	0.0397032	FALSE	Mixed-linked glucan synthase 2
contig06359	-1.69506	2.52503e-11	TRUE	-0.57918	0.00364156	FALSE	-0.279834	0.135968	FALSE	RNA-binding protein 24
contig06464	-1.69309	7.56767e-05	TRUE	-1.17424	0.00159498	FALSE	-0.654055	0.0525069	FALSE	Succinate-semialdehyde dehydrogenase, mitochondrial
contig28277	-1.69132	6.58271e-07	TRUE	0.458742	0.0395741	FALSE	0.345261	0.125895	FALSE	H/ACA ribonucleoprotein complex subunit 2-like protein
contig02025	-1.68716	4.57776e-16	TRUE	-0.35347	0.0242041	FALSE	-0.142887	0.340993	FALSE	Sucrose synthase 1
contig09875	-1.68468	5.60861e-06	TRUE	0.768281	0.00086928	TRUE	-0.107986	0.685364	FALSE	hypothetical protein
contig07272	-1.68186	1.54227e-06	TRUE	-0.525586	0.0537427	FALSE	0.175566	0.463472	FALSE	beta-D-glucan exohydrolase, isoenzyme ExoII
contig13430	-1.68186	0.000678524	TRUE	1.04953	0.000345751	TRUE	0.926538	0.00183267	FALSE	Ubiquitin
contig30323	-1.68186	0.000678524	TRUE	-0.555333	0.151653	FALSE	0.277445	0.404381	FALSE	Protein notum homolog
contig28244	-1.67776	0.000180447	TRUE	-0.471502	0.17272	FALSE	-1.07507	0.00477772	FALSE	Histone H2A.4
contig07713	-1.67651	4.51871e-18	TRUE	0.527384	2.69279e-05	TRUE	0.260402	0.0461261	FALSE	40S ribosomal protein S24-2
contig11123	-1.67594	1.28862e-18	TRUE	-0.528861	0.000365532	TRUE	-0.527483	0.000340219	TRUE	Kinesin-1
contig17104	-1.67491	4.86017e-05	TRUE	-1.1403	0.00142567	FALSE	-1.06169	0.00241877	FALSE	conserved hypothetical protein
contig02554	-1.67325	5.47627e-54	TRUE	-0.405059	9.35759e-07	TRUE	0.357637	6.34482e-07	TRUE	Germin-like protein 8-14
contig23738	-1.67282	1.3214e-05	TRUE	-0.22436	0.429844	FALSE	-0.700453	0.0222022	FALSE	Probable S-acyltransferase At3g26935
contig22723	-1.66334	5.42484e-15	TRUE	-1.37674	8.84996e-13	TRUE	-1.30447	4.84706e-12	TRUE	Calcium-transporting ATPase 4, endoplasmic reticulum-type
contig06178	-1.65914	6.43881e-07	TRUE	-0.436689	0.0887338	FALSE	-0.61083	0.0199233	FALSE	Germin-like protein 1-1
contig15699	-1.65914	0.000432109	TRUE	-0.810147	0.0363546	FALSE	-0.918952	0.0188988	FALSE	conserved hypothetical protein
contig20880	-1.65914	8.50489e-06	TRUE	0.444667	0.0709133	FALSE	0.534221	0.0263802	FALSE	60S ribosomal protein L39
contig23496	-1.65914	6.8301e-12	TRUE	-0.719845	0.000231074	TRUE	-0.862229	1.44975e-05	TRUE	Major facilitator superfamily domain-containing protein 5
contig23794	-1.65914	0.00011545	TRUE	0.444667	0.117803	FALSE	0.233051	0.425878	FALSE	Plasma membrane ATPase 1
contig26273	-1.65914	0.000432109	TRUE	-0.877261	0.0250833	FALSE	-0.357073	0.314681	FALSE	conserved hypothetical protein
contig27167	-1.65914	0.000432109	TRUE	-0.0216514	0.948872	FALSE	0.0106587	0.974482	FALSE	Ribosomal RNA large subunit methyltransferase N 2
contig23600	-1.65202	2.51142e-09	TRUE	-0.243919	0.237674	FALSE	-0.153697	0.446318	FALSE	Cytochrome P450 78A3
contig28164	-1.65088	3.21245e-08	TRUE	-0.700596	0.00363431	FALSE	-1.1655	6.86506e-06	TRUE	hypothetical protein
contig14871	-1.6493	4.15811e-07	TRUE	-0.870689	0.00130617	FALSE	-0.616923	0.01647	FALSE	conserved hypothetical protein
contig23623	-1.64826	1.50473e-06	TRUE	-0.661128	0.0160945	FALSE	-0.525941	0.0482658	FALSE	Probable polygalacturonase
contig15435	-1.64697	5.47246e-06	TRUE	-0.408229	0.142093	FALSE	0.275221	0.261564	FALSE	leaf senescence protein-like
contig10962	-1.64435	5.81171e-09	TRUE	1.29321	1.16619e-15	TRUE	1.1723	7.88684e-13	TRUE	60S ribosomal protein L38
contig30975	-1.6432	2.07917e-08	TRUE	-0.0471865	0.823448	FALSE	-0.247575	0.254573	FALSE	60S ribosomal protein L37a
contig29872	-1.64029	2.68459e-07	TRUE	0.656171	0.00127908	FALSE	-0.220461	0.348922	FALSE	Histone H4
contig30908	-1.64029	0.000275212	TRUE	0.0380414	0.90558	FALSE	-0.475718	0.171514	FALSE	60S ribosomal protein L2, mitochondrial
contig25696	-1.63839	9.69939e-07	TRUE	-1.11954	0.000118635	TRUE	-1.48316	1.40489e-06	TRUE	Isoflavone reductase homolog
contig33142	-1.63766	3.76423e-09	TRUE	0.41552	0.0248396	FALSE	0.440944	0.0159522	FALSE	hypothetical protein
contig25479	-1.63606	3.52064e-06	TRUE	-1.23651	7.85386e-05	TRUE	-0.581594	0.03604	FALSE	Probable xyloglucan endotransglucosylase/hydrolase protein 30
contig27762	-1.6294	6.25125e-07	TRUE	-0.0434343	0.854164	FALSE	-0.243387	0.316094	FALSE	Exocyst complex component 3
contig00349	-1.62623	2.26475e-06	TRUE	-0.490238	0.0681036	FALSE	-0.846802	0.00283519	FALSE	Tubulin alpha chain
contig11681	-1.62438	0.000175338	TRUE	-0.327923	0.318855	FALSE	-1.08011	0.00368296	FALSE	Probable LRR receptor-like serine/threonine-protein kinase MRH1
contig23169	-1.62046	2.01319e-08	TRUE	-0.454404	0.0429402	FALSE	0.381915	0.047506	FALSE	Protein STRUBBELIG-RECEPTOR FAMILY 8
contig11953	-1.61732	0.000658823	TRUE	-0.183365	0.602746	FALSE	-0.225055	0.522793	FALSE	conserved hypothetical protein
contig31809	-1.61732	0.000658823	TRUE	-3.22776	6.45463e-08	TRUE	1.38876	1.82965e-07	TRUE	hypothetical protein
contig34281	-1.61732	0.000658823	TRUE	-0.0984757	0.776677	FALSE	-0.0215217	0.949524	FALSE	conserved hypothetical protein
contig20083	-1.61363	2.59601e-07	TRUE	-0.140296	0.543407	FALSE	-0.163608	0.476968	FALSE	Rpr4901.2
contig24155	-1.61078	0.000111757	TRUE	0.487735	0.0768806	FALSE	-0.117856	0.698135	FALSE	conserved hypothetical protein
contig32132	-1.61078	0.000111757	TRUE	-2.59973	3.34288e-08	TRUE	-2.47149	6.33322e-08	TRUE	Cysteine-rich receptor-like protein kinase 8
contig15673	-1.60922	9.37139e-07	TRUE	0.152901	0.506191	FALSE	-0.400996	0.110486	FALSE	GDSL esterase/lipase At5g45910
contig05641	-1.60668	1.67285e-07	TRUE	-1.02071	0.00010983	TRUE	-0.477442	0.0451789	FALSE	conserved hypothetical protein
contig28771	-1.60181	0.00041768	TRUE	-0.957432	0.0131738	FALSE	-0.932008	0.0145891	FALSE	Lysine-specific demethylase 5B-B
contig30541	-1.60181	0.00041768	TRUE	-0.101822	0.759773	FALSE	-0.999122	0.00965273	FALSE	Histone H2B.2
contig32487	-1.60181	0.00041768	TRUE	-0.305355	0.376034	FALSE	0.252416	0.416683	FALSE	conserved hypothetical protein
contig33116	-1.60181	0.00041768	TRUE	-0.305355	0.376034	FALSE	-0.437243	0.211878	FALSE	Auxin-responsive protein IAA30
contig00323	-1.60171	9.08618e-289	TRUE	-0.842672	3.58197e-116	TRUE	-0.462147	1.09954e-41	TRUE	Tubulin alpha-3 chain
contig16003	-1.60156	1.56374e-40	TRUE	-0.50521	9.04549e-08	TRUE	-0.0316236	0.714389	FALSE	Caffeic acid 3-O-methyltransferase
contig16053	-1.60025	1.07799e-07	TRUE	-0.303795	0.184388	FALSE	-0.930448	0.000237884	TRUE	Peroxidase 4
contig27965	-1.59803	3.50679e-09	TRUE	-0.397792	0.0570792	FALSE	-0.524874	0.0133357	FALSE	Cortical cell-delineating protein
contig11671	-1.59501	3.87861e-07	TRUE	-0.763226	0.00319385	FALSE	-0.641418	0.0107688	FALSE	Zinc finger CCCH domain-containing protein 33
contig02381	-1.58875	2.49559e-07	TRUE	-0.140296	0.538283	FALSE	-0.621271	0.0115212	FALSE	Calcium-dependent protein kinase 13
contig25330	-1.58875	4.54708e-05	TRUE	-1.08371	0.00141623	FALSE	0.282682	0.287818	FALSE	conserved hypothetical protein
contig25496	-1.58875	1.46332e-09	TRUE	-0.495391	0.0165723	FALSE	-0.31949	0.108426	FALSE	Rac-like GTP-binding protein 3
contig27543	-1.58875	0.000265053	TRUE	-0.938662	0.0112357	FALSE	-1.59702	0.000105373	TRUE	Vesicle coat complex COPII, subunit SFB3
contig00077	-1.58359	2.88533e-08	TRUE	-0.339605	0.120748	FALSE	0.244639	0.212649	FALSE	Ubiquitin
contig16587	-1.57971	2.90276e-05	TRUE	-1.01024	0.00192124	FALSE	-0.865513	0.00603073	FALSE	Myotubularin-related protein 13
contig00357	-1.57761	1.90307e-26	TRUE	-0.665694	3.22909e-08	TRUE	-0.263955	0.0178753	FALSE	Tubulin alpha-2 chain
contig13352	-1.57761	0.000168359	TRUE	0.0184019	0.951495	FALSE	0.639676	0.0176492	FALSE	60S acidic ribosomal protein P2A
contig29126	-1.57761	0.000168359	TRUE	-1.24463	0.000948105	TRUE	-0.478968	0.14329	FALSE	NAC domain-containing protein 8
contig33048	-1.57761	0.000168359	TRUE	-0.479098	0.146255	FALSE	-0.116398	0.704867	FALSE	Cellulose synthase A catalytic subunit 7 [UDP-forming]
contig33996	-1.57668	2.31312e-27	TRUE	-1.50114	4.35025e-28	TRUE	-1.11487	1.46041e-18	TRUE	Chlorophyll a-b binding protein, chloroplastic
contig00140	-1.57426	0.000999001	TRUE	-0.599727	0.118691	FALSE	-0.181986	0.608014	FALSE	Ubiquitin
contig24313	-1.57426	3.25671e-06	TRUE	-0.277799	0.279805	FALSE	-0.445021	0.0901232	FALSE	Uncharacterized protein At4g06744
contig32022	-1.57426	0.000999001	TRUE	0.0632375	0.85358	FALSE	-0.138918	0.693243	FALSE	Histone H4
contig24216	-1.57168	1.40072e-09	TRUE	-2.42409	2.46468e-17	TRUE	-2.34549	5.7203e-17	TRUE	Sn1-specific diacylglycerol lipase beta
contig34761	-1.57168	1.85406e-05	TRUE	-0.362688	0.200283	FALSE	-0.261421	0.343801	FALSE	Zinc transporter 11
contig00309	-1.5705	7.11569e-43	TRUE	-0.763326	7.27412e-16	TRUE	-0.925647	9.47408e-22	TRUE	Tubulin alpha-1 chain
contig16833	-1.568	4.28261e-08	TRUE	-0.0788953	0.707589	FALSE	0.139942	0.486216	FALSE	Delta(7)-sterol-C5(6)-desaturase
contig19404	-1.568	0.000107038	TRUE	0.745533	0.00383721	FALSE	0.994891	4.91778e-05	TRUE	Probable 60S ribosomal protein L14
contig26863	-1.56549	2.74184e-13	TRUE	0.102065	0.503793	FALSE	-0.517171	0.00216864	FALSE	hypothetical protein
contig06360	-1.55961	6.81111e-05	TRUE	-0.328741	0.274701	FALSE	-0.0962565	0.737228	FALSE	RRM-containing protein SEB-4
contig22870	-1.55961	1.77559e-08	TRUE	-0.18515	0.372422	FALSE	-0.211734	0.306263	FALSE	ABC transporter B family member 1
contig31061	-1.5585	7.43943e-14	TRUE	0.325943	0.0226371	FALSE	0.320023	0.0242635	FALSE	40S ribosomal protein S21
contig02535	-1.55777	4.14012e-20	TRUE	-0.855319	2.1345e-09	TRUE	-0.468425	0.000410537	TRUE	Glyceraldehyde-3-phosphate dehydrogenase, cytosolic 3
contig25704	-1.5558	1.14355e-08	TRUE	-0.494727	0.0218405	FALSE	-0.181986	0.369543	FALSE	Nuclear cap-binding protein subunit 2
contig01595	-1.55223	0.000398729	TRUE	-0.338235	0.316836	FALSE	-0.257935	0.435414	FALSE	Auxin response factor 4
contig02089	-1.55223	4.84639e-06	TRUE	0.122739	0.6115	FALSE	-0.346373	0.182987	FALSE	Protein argonaute 1C
contig05526	-1.55223	0.000398729	TRUE	-0.425698	0.214654	FALSE	-0.560498	0.10777	FALSE	conserved hypothetical protein
contig23622	-1.55223	0.000398729	TRUE	-0.425698	0.214654	FALSE	-0.766949	0.0337247	FALSE	Putative DNA-binding protein ESCAROLA
contig24514	-1.55223	0.000398729	TRUE	-0.381304	0.262693	FALSE	-0.660034	0.0626711	FALSE	Fasciclin-like arabinogalactan protein 4
contig26101	-1.55223	0.000398729	TRUE	0.355662	0.235211	FALSE	0.0244645	0.938076	FALSE	F-box protein SKIP8
contig24909	-1.54367	0.000252463	TRUE	-0.40333	0.220655	FALSE	-0.766949	0.0275593	FALSE	2-keto-3-deoxy-L-rhamnonate aldolase
contig00340	-1.54116	1.4323e-35	TRUE	-1.32661	1.42756e-31	TRUE	-0.739077	3.6953e-13	TRUE	hypothetical protein
contig30498	-1.54096	1.23727e-21	TRUE	0.349433	0.00157469	FALSE	0.377621	0.000543175	TRUE	Disease resistance response protein 206
3-GH8N3EB01C8U8Y	-1.53768	1.27226e-06	TRUE	-1.76479	1.92565e-08	TRUE	-4.06951	2.01183e-18	TRUE	Thiol protease SEN102
contig03304	-1.53701	7.09022e-111	TRUE	0.0654239	0.186249	FALSE	-0.0994227	0.0491864	FALSE	Phenylalanine ammonia-lyase
contig03749	-1.53297	6.01987e-08	TRUE	0.297825	0.128591	FALSE	-0.261714	0.221976	FALSE	Histone H2B.2
contig23257	-1.52986	7.1886e-06	TRUE	-0.0959018	0.704563	FALSE	-0.0322392	0.896673	FALSE	Probable LRR receptor-like serine/threonine-protein kinase At1g63430
contig02556	-1.52703	1.58805e-78	TRUE	-0.186058	0.00243167	FALSE	0.43815	1.08885e-15	TRUE	Germin-like protein 8-14
contig03355	-1.52615	1.24933e-17	TRUE	-1.43463	9.31951e-18	TRUE	-0.67985	3.00122e-06	TRUE	Actin-1
contig01843	-1.52164	0.000947063	TRUE	-0.684616	0.0706786	FALSE	-0.787707	0.0395385	FALSE	hypothetical protein
contig06313	-1.52164	2.93769e-06	TRUE	0.139812	0.547034	FALSE	-0.141344	0.559019	FALSE	Auxin response factor 12
contig25761	-1.52164	0.000947063	TRUE	0.402846	0.199085	FALSE	1.02858	0.000231101	TRUE	Dihydroxy-acid dehydratase
contig25790	-1.52164	0.000947063	TRUE	-0.810147	0.0363546	FALSE	-1.50391	0.00051757	TRUE	Adenylyl-sulfate kinase 1, chloroplastic
contig22292	-1.51855	3.21994e-10	TRUE	-1.37409	8.64812e-10	TRUE	-0.631512	0.00123777	FALSE	Probable serine/threonine-protein kinase dyrk2
contig25947	-1.51661	2.07557e-10	TRUE	-0.476163	0.0120029	FALSE	-1.53193	1.18401e-11	TRUE	Transcription factor bHLH35
contig13730	-1.51629	7.61592e-55	TRUE	-0.655132	1.96317e-16	TRUE	-0.60998	7.44185e-15	TRUE	Photosystem II 10 kDa polypeptide, chloroplastic
contig10531	-1.51475	2.6149e-05	TRUE	0.274742	0.274338	FALSE	0.508686	0.0336865	FALSE	60S ribosomal protein L37a
contig13396	-1.51475	0.000596788	TRUE	0.0712082	0.823293	FALSE	0.324974	0.283227	FALSE	60S ribosomal protein L27-3
contig18384	-1.51475	1.20313e-06	TRUE	0.0712082	0.752145	FALSE	-0.906352	0.000627813	TRUE	Lipoxygenase homology domain-containing protein 1
contig29071	-1.51475	0.000596788	TRUE	-0.140296	0.671465	FALSE	-0.729474	0.0448003	FALSE	ATP-dependent protease La 1
contig06553	-1.5089	0.000376774	TRUE	-1.59096	0.000102119	TRUE	-1.21761	0.00138992	FALSE	Tubulin alpha chain
contig29122	-1.50714	1.06272e-05	TRUE	-0.760024	0.00787836	FALSE	-0.667413	0.016878	FALSE	Histone H2A
contig15591	-1.50699	7.4297e-33	TRUE	-0.24362	0.0115546	FALSE	-0.285311	0.00308807	FALSE	Probable mitochondrial 2-oxoglutarate/malate carrier protein
contig16126	-1.50387	1.95815e-10	TRUE	-0.265827	0.142754	FALSE	-0.39349	0.0324964	FALSE	GDSL esterase/lipase CPRD49
contig23609	-1.50088	4.33183e-06	TRUE	-0.161357	0.512505	FALSE	-0.0051086	0.982872	FALSE	Choline transporter-like protein 1
contig04464	-1.49949	5.24464e-11	TRUE	-1.19238	7.18139e-09	TRUE	-0.540178	0.00310008	FALSE	Auxin-responsive protein IAA31
contig11805	-1.49815	2.76836e-06	TRUE	0.259635	0.246871	FALSE	-0.243387	0.316094	FALSE	Protein NAM8
contig27593	-1.49565	9.57064e-05	TRUE	0.691581	0.00560261	FALSE	0.081048	0.768539	FALSE	conserved hypothetical protein
contig12910	-1.49225	6.07716e-05	TRUE	0.176178	0.506386	FALSE	-0.624505	0.0388342	FALSE	HMG-Y-related protein A
contig12145	-1.4912	7.25055e-07	TRUE	-0.672791	0.00677234	FALSE	-0.332012	0.153171	FALSE	Probable UDP-arabinose 4-epimerase 1
contig06290	-1.49019	1.57314e-12	TRUE	-0.211997	0.187154	FALSE	-0.388437	0.0181756	FALSE	60S ribosomal protein L34
contig09120	-1.48738	4.23202e-13	TRUE	-0.750349	1.25817e-05	TRUE	-0.198665	0.199829	FALSE	Microtubule-associated protein TORTIFOLIA1
contig08144	-1.4865	4.95194e-25	TRUE	-0.322499	0.00393286	FALSE	-0.835811	5.60664e-12	TRUE	conserved hypothetical protein
contig28756	-1.4865	2.45824e-05	TRUE	-0.437976	0.117134	FALSE	0.239151	0.332303	FALSE	conserved hypothetical protein
contig32769	-1.4865	2.45824e-05	TRUE	0.106344	0.675878	FALSE	0.275221	0.261564	FALSE	conserved hypothetical protein
contig00342	-1.48566	1.76457e-13	TRUE	-0.837733	1.03596e-06	TRUE	-1.11925	3.77627e-10	TRUE	Tubulin alpha-1 chain
contig00339	-1.48406	4.06938e-24	TRUE	-0.812457	5.78513e-11	TRUE	-0.60693	3.24442e-07	TRUE	hypothetical protein
contig05993	-1.48406	1.22325e-07	TRUE	-0.109599	0.602285	FALSE	-0.0629337	0.761148	FALSE	Cell elongation protein diminuto
contig15545	-1.48184	9.98075e-06	TRUE	-0.162664	0.521734	FALSE	-0.321711	0.2142	FALSE	conserved hypothetical protein
contig16377	-1.48184	9.98075e-06	TRUE	-1.03338	0.000465123	TRUE	-0.503914	0.0594166	FALSE	Secretory carrier-associated membrane protein 3
contig23070	-1.48184	4.17137e-10	TRUE	-0.490238	0.00987962	FALSE	-0.250158	0.166676	FALSE	Probable receptor-like protein kinase At2g42960
contig28745	-1.48184	9.98075e-06	TRUE	-3.35531	2.96491e-14	TRUE	-1.25016	3.96658e-05	TRUE	hypothetical protein
contig14143	-1.48168	1.60395e-29	TRUE	-1.51066	2.43119e-33	TRUE	-1.51759	4.80683e-34	TRUE	GATA transcription factor 10
contig13091	-1.47628	0.000888514	TRUE	0.43161	0.155116	FALSE	0.100413	0.752992	FALSE	conserved hypothetical protein
contig16958	-1.47628	0.000888514	TRUE	-0.594862	0.100979	FALSE	-0.437243	0.211878	FALSE	conserved hypothetical protein
contig25967	-1.47628	0.000888514	TRUE	-1.76479	7.1004e-05	TRUE	-2.06951	8.46397e-06	TRUE	Syntaxin-121
contig10520	-1.47194	1.8741e-39	TRUE	-1.09869	3.76382e-28	TRUE	0.589816	1.529e-15	TRUE	14 kDa proline-rich protein DC2.15
contig00859	-1.46907	3.73531e-22	TRUE	-1.4668	2.93506e-24	TRUE	-1.57888	3.08542e-27	TRUE	Probable UDP-glucose 6-dehydrogenase 1
contig23947	-1.46846	0.000223148	TRUE	0.0910297	0.752634	FALSE	0.338846	0.217192	FALSE	Pentatricopeptide repeat-containing protein At4g35850, mitochondrial
contig01376	-1.46713	6.72689e-11	TRUE	-1.00644	3.44036e-07	TRUE	-1.59702	1.86881e-13	TRUE	Plastocyanin, chloroplastic
contig14626	-1.4665	0.000141272	TRUE	0.199191	0.468298	FALSE	-0.337265	0.259517	FALSE	Protein RCC2
contig14661	-1.4665	0.000141272	TRUE	-0.585081	0.0629468	FALSE	0.180584	0.508994	FALSE	Putative boron transporter 2
contig28645	-1.4665	2.69826e-14	TRUE	0.0841981	0.547804	FALSE	-0.412992	0.00642053	FALSE	conserved hypothetical protein
contig00347	-1.46496	2.55391e-58	TRUE	-0.619165	1.20658e-16	TRUE	-0.785138	8.41419e-25	TRUE	Tubulin alpha chain
contig03301	-1.46477	2.65707e-45	TRUE	0.256486	0.000458582	TRUE	0.456053	8.0954e-11	TRUE	Phenylalanine ammonia-lyase
contig07752	-1.46477	1.16097e-11	TRUE	-1.81099	1.00105e-16	TRUE	-1.66003	3.43416e-15	TRUE	hypothetical protein
contig09540	-1.46477	8.95639e-05	TRUE	-0.886539	0.00587048	FALSE	-1.02445	0.00173563	FALSE	GDSL esterase/lipase At5g45920
contig26452	-1.46477	8.95639e-05	TRUE	-0.448418	0.132742	FALSE	-0.422994	0.151199	FALSE	Tubulin-specific chaperone B
contig20526	-1.46397	1.94367e-08	TRUE	0.237178	0.198946	FALSE	0.286	0.115464	FALSE	60S ribosomal protein L30
contig03857	-1.46322	5.6854e-05	TRUE	0.0325407	0.902937	FALSE	-0.471493	0.102762	FALSE	3-hydroxy-3-methylglutaryl-coenzyme A reductase 3
contig05647	-1.46184	3.61316e-05	TRUE	-0.828352	0.0060305	FALSE	-0.613703	0.0333543	FALSE	conserved hypothetical protein
contig30228	-1.4606	2.29862e-05	TRUE	0.0582498	0.817371	FALSE	-0.440298	0.106676	FALSE	conserved hypothetical protein
contig10779	-1.46002	1.37127e-09	TRUE	-1.55149	2.70926e-11	TRUE	-1.62421	3.94361e-12	TRUE	conserved hypothetical protein
contig04109	-1.45845	1.62991e-14	TRUE	0.258501	0.0541003	FALSE	0.280704	0.0343787	FALSE	conserved hypothetical protein
contig19676	-1.45845	9.32904e-06	TRUE	0.574975	0.0089827	FALSE	0.42435	0.0583621	FALSE	60S ribosomal protein L32-1
contig16033	-1.45751	5.95061e-06	TRUE	-0.20349	0.40888	FALSE	-0.202745	0.406962	FALSE	conserved hypothetical protein
contig09979	-1.45445	9.91893e-07	TRUE	0.82408	1.52217e-05	TRUE	0.188382	0.372166	FALSE	HMG1/2-like protein
contig12985	-1.45445	9.91893e-07	TRUE	0.116862	0.58738	FALSE	0.0603745	0.779679	FALSE	hypothetical protein
3-GH8N3EB01COX26	-1.45269	2.60319e-07	TRUE	-0.893203	0.000244827	TRUE	-0.367853	0.0954974	FALSE	Probable glycerophosphoryl diester phosphodiesterase 1
contig03013	-1.44935	7.48739e-09	TRUE	-0.152896	0.422338	FALSE	0.276304	0.115506	FALSE	conserved hypothetical protein
contig15593	-1.44732	9.74543e-28	TRUE	-0.295813	0.00419467	FALSE	-0.228356	0.0242374	FALSE	Probable mitochondrial 2-oxoglutarate/malate carrier protein
contig24605	-1.44436	1.26436e-13	TRUE	-0.540226	0.000655549	TRUE	-0.869199	1.80498e-07	TRUE	Cytochrome P450 93A3
contig12987	-1.44361	5.92355e-15	TRUE	-0.232038	0.103739	FALSE	-0.664681	1.31853e-05	TRUE	hypothetical protein
contig26166	-1.43972	2.57435e-32	TRUE	-1.52118	2.04937e-38	TRUE	-1.19687	1.60958e-27	TRUE	Probable glutathione S-transferase GSTF1
contig00868	-1.43675	9.61763e-16	TRUE	-1.03521	6.95472e-11	TRUE	-0.962345	6.14667e-10	TRUE	Probable UDP-glucose 6-dehydrogenase 1
contig03828	-1.43675	0.000328451	TRUE	-0.544686	0.0947872	FALSE	-1.08888	0.00219475	FALSE	Respiratory burst oxidase homolog protein D
contig11289	-1.43675	0.000826558	TRUE	0.724049	0.00999929	FALSE	0.661894	0.0189078	FALSE	CTP synthase
contig18692	-1.43675	6.38726e-08	TRUE	-0.289159	0.162786	FALSE	-0.810018	0.000318436	TRUE	conserved hypothetical protein
contig23937	-1.43675	0.000826558	TRUE	-0.338235	0.316836	FALSE	-0.257935	0.435414	FALSE	PRLI-interacting factor N-like
contig25247	-1.43675	5.29066e-05	TRUE	-1.72526	1.21119e-06	TRUE	-1.84495	3.00849e-07	TRUE	Coleoptile phototropism protein 1
contig30083	-1.43675	1.36229e-05	TRUE	-0.540834	0.0443973	FALSE	0.0404061	0.867071	FALSE	Histone H2A
contig33445	-1.43675	8.33413e-05	TRUE	0.497134	0.0454079	FALSE	0.945769	3.38686e-05	TRUE	hypothetical protein
contig34806	-1.43675	0.000207622	TRUE	0.0820965	0.771889	FALSE	1.10342	2.77959e-06	TRUE	RuBisCO large subunit-binding protein subunit alpha, chloroplastic (Fragment)
2-GH8N3EB02ISCPU	-1.43675	0.000520517	TRUE	-1.36269	0.00045787	TRUE	-0.989341	0.00623812	FALSE	E3 ubiquitin-protein ligase UBR4
contig00324	-1.43411	9.21495e-70	TRUE	-0.897253	3.35465e-37	TRUE	-0.508886	6.66633e-15	TRUE	Tubulin alpha-1 chain
contig08619	-1.4326	2.45392e-23	TRUE	-1.52381	6.37305e-28	TRUE	-0.775288	1.61979e-10	TRUE	Probable caffeoyl-CoA O-methyltransferase At4g34050
contig28045	-1.42829	3.64431e-12	TRUE	-0.462224	0.00518477	FALSE	0.904478	2.85252e-12	TRUE	conserved hypothetical protein
contig07399	-1.42756	4.20015e-21	TRUE	-0.837858	1.17708e-10	TRUE	-0.620256	6.02746e-07	TRUE	Tubulin beta-5 chain
contig19631	-1.4209	9.08453e-13	TRUE	0.134645	0.351454	FALSE	0.10607	0.461735	FALSE	60S acidic ribosomal protein P1
contig14109	-1.42063	5.48411e-07	TRUE	-0.685292	0.00391542	FALSE	-0.902832	0.000225939	TRUE	Armadillo repeat-containing kinesin-like protein 2
contig10518	-1.42007	8.56855e-07	TRUE	-1.56656	2.62796e-08	TRUE	-0.853364	0.00054773	TRUE	hypothetical protein
contig23160	-1.41978	5.24698e-12	TRUE	-1.08174	4.66689e-09	TRUE	-1.5605	4.57072e-15	TRUE	conserved hypothetical protein
contig07375	-1.41922	7.40863e-27	TRUE	-0.89144	8.30041e-15	TRUE	-0.322668	0.0017797	FALSE	Endoglucanase 24
contig30268	-1.41883	2.09525e-06	TRUE	0.444667	0.0308784	FALSE	1.54048	8.13058e-20	TRUE	conserved hypothetical protein
contig17294	-1.41814	3.27944e-06	TRUE	-0.947651	0.000391508	TRUE	-0.667413	0.00825305	FALSE	UFG1
contig16379	-1.41569	1.26281e-05	TRUE	-0.420404	0.105313	FALSE	-0.247081	0.322944	FALSE	Secretory carrier-associated membrane protein 3
contig29372	-1.41473	1.98253e-05	TRUE	-2.25577	6.33639e-10	TRUE	-1.15996	0.000107507	TRUE	Putative mixed-linked glucan synthase 1
contig03916	-1.41367	3.11534e-05	TRUE	-0.602639	0.0317151	FALSE	-0.113815	0.656384	FALSE	conserved hypothetical protein
contig27192	-1.4125	4.90041e-05	TRUE	-0.140296	0.597153	FALSE	-0.605198	0.0340534	FALSE	Probable 3-beta-hydroxysteroid-Delta(8),Delta(7)-isomerase
contig10060	-1.41122	2.26455e-08	TRUE	-0.052833	0.780702	FALSE	0.180584	0.318058	FALSE	60S ribosomal protein L23
contig18689	-1.41122	7.71691e-05	TRUE	-0.738197	0.0145843	FALSE	-0.288902	0.29777	FALSE	RhoA GTPase effector DIA/Diaphanous
contig33853	-1.41122	7.71691e-05	TRUE	-0.192763	0.483278	FALSE	-0.497488	0.0837484	FALSE	Glucose-1-phosphate adenylyltransferase small subunit, chloroplastic/amyloplastic
contig34662	-1.41052	3.52706e-08	TRUE	-3.20804	4.78321e-22	TRUE	-0.54078	0.00923966	FALSE	Chlorophyll a-b binding protein 1C, chloroplastic (Fragments)
contig11295	-1.40978	0.000121672	TRUE	-0.475899	0.108907	FALSE	0.0673731	0.801606	FALSE	Probable importin subunit beta-4
contig15780	-1.40978	0.000121672	TRUE	-1.16778	0.000484219	TRUE	-0.517589	0.0811121	FALSE	Rhomboid family member 1
contig22874	-1.40978	0.000121672	TRUE	-0.823822	0.00898099	FALSE	-0.739982	0.0164196	FALSE	conserved hypothetical protein
contig09866	-1.40638	0.000303759	TRUE	-0.740688	0.0248163	FALSE	-0.414647	0.180386	FALSE	NADH dehydrogenase [ubiquinone] iron-sulfur protein 6
contig22458	-1.40638	0.000303759	TRUE	0.138005	0.626312	FALSE	0.0963148	0.733883	FALSE	Probable 39S ribosomal protein L24, mitochondrial
contig27497	-1.40638	0.000303759	TRUE	0.187758	0.504003	FALSE	-0.151613	0.608199	FALSE	hypothetical protein
contig01351	-1.40433	0.000481142	TRUE	0.282916	0.321985	FALSE	-0.149565	0.624496	FALSE	Cullin-associated NEDD8-dissociated protein 1
contig17210	-1.40433	0.000481142	TRUE	0.181632	0.532123	FALSE	-0.39349	0.217018	FALSE	hypothetical protein
contig18049	-1.40433	0.000481142	TRUE	-1.69284	2.57695e-05	TRUE	-0.641418	0.0538934	FALSE	LOB domain-containing protein 41
contig02028	-1.40358	2.90254e-17	TRUE	-0.256705	0.0474929	FALSE	0.0921886	0.446126	FALSE	Sucrose synthase 1
contig25996	-1.40199	0.000763585	TRUE	-1.41039	0.00037944	TRUE	-2.08011	2.5638e-06	TRUE	Probable WRKY transcription factor 4
contig10517	-1.39944	4.46573e-43	TRUE	-1.06064	3.06803e-31	TRUE	0.24247	0.000788979	TRUE	14 kDa proline-rich protein DC2.15
contig02789	-1.39611	1.1664e-05	TRUE	-0.843314	0.00218837	FALSE	-0.478379	0.06213	FALSE	hypothetical protein
contig03534	-1.39611	1.1664e-05	TRUE	-1.18212	5.13782e-05	TRUE	-1.22381	2.74362e-05	TRUE	hypothetical protein
contig10529	-1.39611	1.1664e-05	TRUE	-0.338842	0.17917	FALSE	-0.0258672	0.913129	FALSE	60S ribosomal protein L37a
contig20515	-1.39611	1.1664e-05	TRUE	0.485309	0.0264634	FALSE	0.081048	0.727685	FALSE	Mitochondrial import inner membrane translocase subunit Tim9
contig13094	-1.39572	8.54214e-114	TRUE	0.0880295	0.0518711	FALSE	0.216776	8.08646e-07	TRUE	hypothetical protein
contig04006	-1.39493	1.23397e-07	TRUE	-0.273562	0.185486	FALSE	-0.254499	0.213014	FALSE	conserved hypothetical protein
contig24812	-1.39493	1.23397e-07	TRUE	-0.768327	0.000642122	TRUE	-0.073052	0.712218	FALSE	GDSL esterase/lipase At1g28580
contig27416	-1.39236	3.00223e-07	TRUE	-0.747978	0.00121665	FALSE	0.198835	0.307236	FALSE	salt response protein
contig15938	-1.38996	6.21185e-18	TRUE	-0.14559	0.23851	FALSE	-0.119925	0.325741	FALSE	40S ribosomal protein SA
contig09359	-1.38784	3.36329e-10	TRUE	-0.342925	0.0505469	FALSE	-0.607008	0.000863618	TRUE	metal ion binding protein
contig25178	-1.38784	7.11458e-05	TRUE	-0.788824	0.00846219	FALSE	-0.516405	0.068623	FALSE	conserved hypothetical protein
contig22270	-1.3838	7.30014e-08	TRUE	-1.7943	8.2497e-12	TRUE	-0.308744	0.12531	FALSE	Fasciclin-like arabinogalactan protein 7
contig00334	-1.3823	4.375e-06	TRUE	-1.3813	1.39875e-06	TRUE	-1.00796	0.000153649	TRUE	hypothetical protein
contig25359	-1.3823	0.000176886	TRUE	-0.255773	0.375283	FALSE	-0.358864	0.218207	FALSE	conserved hypothetical protein
contig25708	-1.3823	0.000176886	TRUE	0.481193	0.0580596	FALSE	0.161968	0.543038	FALSE	Angio-associated migratory cell protein
contig28088	-1.38072	1.77358e-07	TRUE	-2.62858	3.84069e-17	TRUE	-3.13976	1.81421e-20	TRUE	conserved hypothetical protein
contig08731	-1.37904	0.000279495	TRUE	-1.05457	0.0020026	FALSE	0.311828	0.243369	FALSE	Chalcone--flavonone isomerase
contig04370	-1.37725	4.31588e-07	TRUE	-1.71015	4.73417e-10	TRUE	-0.918952	0.00010991	TRUE	Heat shock cognate 70 kDa protein 2
contig09598	-1.37535	0.000442338	TRUE	0.243033	0.387642	FALSE	-1.89819	2.71283e-06	TRUE	conserved hypothetical protein
contig26925	-1.37436	3.26847e-12	TRUE	-0.0328114	0.82543	FALSE	-0.637438	0.000100952	TRUE	hypothetical protein
contig29610	-1.37314	6.36151e-16	TRUE	0.0217239	0.864092	FALSE	0.116095	0.34879	FALSE	40S ribosomal protein S28
contig03308	-1.37271	1.66409e-45	TRUE	0.219275	0.00173095	FALSE	0.309481	6.01687e-06	TRUE	Phenylalanine ammonia-lyase
contig18712	-1.37262	2.6441e-05	TRUE	0.100712	0.675673	FALSE	-0.0766334	0.755742	FALSE	40S ribosomal protein S23
contig11808	-1.37116	0.000701334	TRUE	0.477833	0.0871886	FALSE	0.345945	0.222614	FALSE	Protein NAM8
contig14630	-1.37116	0.000701334	TRUE	0.603364	0.0272962	FALSE	0.119669	0.68499	FALSE	conserved hypothetical protein
contig19431	-1.37116	0.000701334	TRUE	-0.522167	0.116015	FALSE	-0.964395	0.00674312	FALSE	Magnesium transporter MRS2-B sp|A2YFN7.1|MRS2B_ORYSI RecName: Full=Magnesium transporter MRS2-B dbj|BAD38112.1| magnesium transporter CorA-like
contig24174	-1.37116	0.000701334	TRUE	1.55238	2.16961e-11	TRUE	0.818014	0.00174994	FALSE	conserved hypothetical protein
contig14144	-1.37066	8.09556e-13	TRUE	-1.47733	1.67686e-15	TRUE	-1.63767	5.09368e-18	TRUE	GATA transcription factor 10
contig26631	-1.37052	2.85398e-10	TRUE	0.434951	0.00401715	FALSE	0.198758	0.203536	FALSE	60S ribosomal protein L18-2
contig18581	-1.36836	1.29684e-13	TRUE	0.377775	0.00362555	FALSE	0.291384	0.0259228	FALSE	60S ribosomal protein L18a
contig04369	-1.36636	6.53436e-05	TRUE	-1.87726	1.30759e-07	TRUE	-1.44502	1.02384e-05	TRUE	Heat shock cognate 70 kDa protein
contig25010	-1.36526	2.22135e-23	TRUE	-0.945723	6.11434e-15	TRUE	-0.273554	0.0106232	FALSE	Fasciclin-like arabinogalactan protein 11
contig18329	-1.36369	6.29357e-06	TRUE	-0.103302	0.654574	FALSE	0.358582	0.0900032	FALSE	60S ribosomal protein L10a-1
contig09912	-1.36126	1.28707e-15	TRUE	-1.4893	2.3849e-19	TRUE	-0.72581	4.61709e-07	TRUE	Fasciclin-like arabinogalactan protein 11
contig06176	-1.3612	9.07555e-18	TRUE	-0.702175	1.80298e-07	TRUE	-0.187167	0.12539	FALSE	Germin-like protein 5-1
contig01604	-1.35994	6.22062e-09	TRUE	-0.106873	0.55088	FALSE	-0.597024	0.00204233	FALSE	Auxin response factor 4
contig13927	-1.35958	9.66058e-07	TRUE	-0.539566	0.0184953	FALSE	0.365501	0.0599855	FALSE	Beta-xylosidase/alpha-L-arabinofuranosidase 2
contig23006	-1.35846	1.23241e-31	TRUE	-2.06463	1.79387e-61	TRUE	-1.59702	1.984e-44	TRUE	Pleiotropic drug resistance protein 4
contig11423	-1.35768	1.54524e-05	TRUE	-1.33585	7.2137e-06	TRUE	-0.746771	0.00512024	FALSE	NAC domain-containing protein 74
contig08674	-1.35702	1.50876e-06	TRUE	0.307163	0.12674	FALSE	-0.532894	0.0210028	FALSE	HMG1/2-like protein
contig09458	-1.35583	1.55301e-10	TRUE	-1.49496	4.44185e-13	TRUE	-0.739468	3.88574e-05	TRUE	Chlorophyll a-b binding protein 3C, chloroplastic
contig01962	-1.35327	4.36723e-15	TRUE	0.47504	7.08323e-05	TRUE	0.413172	0.000570436	TRUE	40S ribosomal protein S4
contig12139	-1.35136	3.68585e-06	TRUE	0.202592	0.339681	FALSE	0.460462	0.0222156	FALSE	60S ribosomal protein L3
contig15609	-1.34929	5.67313e-07	TRUE	-0.458472	0.037081	FALSE	0.675995	0.000162894	TRUE	GDSL esterase/lipase APG
contig17393	-1.34655	8.8513e-07	TRUE	-1.35753	1.99879e-07	TRUE	-1.10644	8.19207e-06	TRUE	conserved hypothetical protein
contig27031	-1.34364	0.000641031	TRUE	0.298588	0.289172	FALSE	0.39225	0.153856	FALSE	Rho GDP-dissociation inhibitor 1
contig30539	-1.34364	0.000641031	TRUE	-2.04719	1.29985e-06	TRUE	-2.50391	3.56879e-08	TRUE	EF-hand Ca2+-binding protein CCD1
contig31336	-1.34211	9.40947e-05	TRUE	0.334613	0.171117	FALSE	0.125195	0.618766	FALSE	conserved hypothetical protein
contig11837	-1.34072	1.41082e-15	TRUE	-0.803261	3.39974e-08	TRUE	-0.388887	0.00381437	FALSE	Tubulin beta-3 chain
contig08148	-1.33849	2.09605e-14	TRUE	-0.404602	0.00429191	FALSE	-0.607655	3.0126e-05	TRUE	conserved hypothetical protein
contig26414	-1.33292	4.78236e-09	TRUE	-0.49214	0.00857118	FALSE	-0.305561	0.0893839	FALSE	Disease resistance protein RPM1
contig04460	-1.33178	0.000233675	TRUE	-0.283254	0.323854	FALSE	-0.450475	0.124574	FALSE	Ethylene-responsive transcription factor 1
contig30803	-1.33178	0.000233675	TRUE	-1.4759	2.9059e-05	TRUE	-1.26605	0.000178549	TRUE	conserved hypothetical protein
contig19503	-1.3286	7.04989e-11	TRUE	-0.0401844	0.795527	FALSE	-1.19065	2.31995e-10	TRUE	Histone H2B.1
contig24097	-1.32713	7.36846e-08	TRUE	-0.580868	0.0048314	FALSE	-0.927414	1.95904e-05	TRUE	conserved hypothetical protein
contig06356	-1.32572	1.2903e-05	TRUE	-0.102328	0.661764	FALSE	-0.433525	0.0778242	FALSE	RRM-containing protein SEB-4
contig14381	-1.32572	0.000368974	TRUE	-0.32472	0.275425	FALSE	-0.918952	0.00501869	FALSE	Glucose-1-phosphate adenylyltransferase large subunit 1, chloroplastic/amyloplastic
contig15506	-1.32572	0.000368974	TRUE	-0.26059	0.376136	FALSE	0.196525	0.466608	FALSE	conserved hypothetical protein
contig27113	-1.32454	4.36947e-09	TRUE	-0.357394	0.0489985	FALSE	-0.44927	0.0141183	FALSE	Flavonoid 3'-monooxygenase
contig11419	-1.32386	3.07693e-06	TRUE	0.541964	0.00553319	FALSE	0.199104	0.333172	FALSE	conserved hypothetical protein
contig19179	-1.32334	1.59319e-16	TRUE	0.105654	0.375137	FALSE	0.289583	0.0114456	FALSE	Nucleoside diphosphate kinase 1
contig00361	-1.32127	1.78356e-07	TRUE	0.13824	0.459658	FALSE	-1.20895	2.47977e-07	TRUE	hypothetical protein
contig31522	-1.32127	1.78356e-07	TRUE	-0.153716	0.434433	FALSE	-0.129519	0.505144	FALSE	conserved hypothetical protein
3-GH8N3EB01CEBW8	-1.31892	0.000583501	TRUE	0.163096	0.563291	FALSE	-0.0361355	0.900797	FALSE	Elongation factor 1-alpha
contig23248	-1.31745	0.000134961	TRUE	-0.270356	0.323511	FALSE	0.281961	0.253562	FALSE	Putative bifunctional dihydrofolate reductase-thymidylate synthase
contig30093	-1.31646	3.16751e-05	TRUE	-0.204426	0.410175	FALSE	-0.675801	0.0114617	FALSE	Histone H2B.2
contig00335	-1.31122	0.000212557	TRUE	-0.967459	0.00229724	FALSE	-0.130456	0.631989	FALSE	hypothetical protein
contig24888	-1.31122	4.96852e-05	TRUE	-0.20741	0.414033	FALSE	-0.940978	0.00100774	FALSE	Proliferating cell nuclear antigen
contig26801	-1.31122	0.000924334	TRUE	-0.0761655	0.802167	FALSE	-0.431965	0.17824	FALSE	Trafficking protein particle complex subunit 4
contig28141	-1.31122	0.000212557	TRUE	0.678257	0.00447133	FALSE	-0.155991	0.568579	FALSE	Histone H1
contig25318	-1.31019	1.1182e-20	TRUE	-0.542985	3.48848e-06	TRUE	-1.04411	1.69017e-16	TRUE	Isoflavone reductase homolog IRL
contig24449	-1.30698	4.37548e-06	TRUE	-1.4204	2.68013e-07	TRUE	-1.34345	6.72952e-07	TRUE	Probable WRKY transcription factor 33
contig13093	-1.30636	1.05696e-17	TRUE	0.0511302	0.655601	FALSE	0.230612	0.0365272	FALSE	hypothetical protein
contig23156	-1.30636	1.83868e-05	TRUE	-0.0829627	0.723714	FALSE	-0.282915	0.240657	FALSE	DNA ligase 1
contig28970	-1.30551	7.80015e-05	TRUE	-0.0731817	0.773192	FALSE	-0.0931771	0.712517	FALSE	conserved hypothetical protein
contig19093	-1.30496	9.51897e-08	TRUE	-0.985786	7.53677e-06	TRUE	-0.535623	0.00803448	FALSE	conserved hypothetical protein
contig19658	-1.30378	2.13526e-09	TRUE	-0.690848	0.000208387	TRUE	-0.396111	0.0241347	FALSE	conserved hypothetical protein
contig23797	-1.30227	7.38769e-30	TRUE	-0.450525	1.7154e-06	TRUE	-0.0175995	0.839131	FALSE	Fasciclin-like arabinogalactan protein 2
contig18580	-1.30204	2.65143e-14	TRUE	0.0969293	0.44765	FALSE	0.165498	0.186152	FALSE	60S ribosomal protein L18a
contig03552	-1.29925	5.57416e-08	TRUE	-1.16454	1.6154e-07	TRUE	-0.959594	6.56825e-06	TRUE	Fructokinase-2
contig24072	-1.29759	1.06779e-05	TRUE	-0.920515	0.000456438	TRUE	-0.508487	0.0361336	FALSE	Probable LRR receptor-like serine/threonine-protein kinase At1g14390
contig03012	-1.29657	0.000529265	TRUE	-1.29557	0.000271876	TRUE	-0.548769	0.0769599	FALSE	hypothetical protein
contig28476	-1.29657	0.000529265	TRUE	-0.755006	0.0198056	FALSE	-0.511294	0.0972035	FALSE	Protein IQ-DOMAIN 14
contig03553	-1.29353	1.49882e-39	TRUE	-0.865104	2.17324e-23	TRUE	-0.556231	9.68328e-12	TRUE	Fructokinase-2
contig01422	-1.29236	1.34482e-07	TRUE	-0.272746	0.162776	FALSE	-0.314437	0.107442	FALSE	Bowman-Birk type trypsin inhibitor
contig29756	-1.28589	2.96503e-08	TRUE	0.16564	0.334382	FALSE	0.617232	8.86478e-05	TRUE	60S ribosomal protein L36a
contig07318	-1.28475	0.000303582	TRUE	-0.40333	0.164899	FALSE	-0.236434	0.398436	FALSE	conserved hypothetical protein
contig26483	-1.28475	9.68577e-06	TRUE	0.352744	0.0899166	FALSE	0.372981	0.0698	FALSE	hypothetical protein
contig27260	-1.28242	0.000111036	TRUE	0.0953324	0.701364	FALSE	-0.113815	0.656384	FALSE	conserved hypothetical protein
contig17491	-1.27935	7.02399e-20	TRUE	-0.119656	0.272587	FALSE	-0.920338	1.34731e-13	TRUE	Histone H1
contig10121	-1.27921	1.51287e-05	TRUE	1.06616	1.25786e-08	TRUE	0.983823	1.81454e-07	TRUE	Pathogenesis-related protein PRMS
contig29633	-1.2788	7.13466e-08	TRUE	-0.666842	0.00102446	FALSE	0.959846	2.72381e-10	TRUE	Fasciclin-like arabinogalactan protein 11
contig18688	-1.27805	5.62311e-06	TRUE	-0.70858	0.00349565	FALSE	-0.677514	0.00467015	FALSE	RhoA GTPase effector DIA/Diaphanous
contig19737	-1.27629	0.000478618	TRUE	-1.6428	9.21993e-06	TRUE	-1.85441	1.1582e-06	TRUE	Disease resistance response protein 206
contig18808	-1.275	0.000174421	TRUE	-0.350514	0.202961	FALSE	-0.541067	0.0553619	FALSE	hypothetical protein
contig25731	-1.275	0.000174421	TRUE	-0.408229	0.142093	FALSE	-0.157739	0.550541	FALSE	Expansin-A10
contig19294	-1.27062	8.01885e-15	TRUE	0.619212	3.37109e-08	TRUE	0.41053	0.000374616	TRUE	60S ribosomal protein L27-3
contig06289	-1.26683	5.08869e-06	TRUE	-0.140296	0.518636	FALSE	0.0450825	0.829129	FALSE	60S ribosomal protein L34
contig09362	-1.26167	3.84113e-11	TRUE	-0.624172	0.000123488	TRUE	-0.591862	0.000225282	TRUE	conserved hypothetical protein
contig15966	-1.26167	2.95444e-06	TRUE	-1.06474	1.78419e-05	TRUE	-0.612621	0.0071422	FALSE	conserved hypothetical protein
contig28838	-1.26025	4.88073e-09	TRUE	-1.35284	8.16604e-11	TRUE	-1.28435	3.17472e-10	TRUE	fusion protein
contig22694	-1.26007	3.35202e-16	TRUE	-0.638991	1.27171e-06	TRUE	-0.44909	0.000392082	TRUE	Dedicator of cytokinesis protein 8
contig24227	-1.25987	5.78371e-05	TRUE	-0.467461	0.0719596	FALSE	-0.359773	0.155099	FALSE	conserved hypothetical protein
contig24770	-1.25896	9.07208e-08	TRUE	0.259884	0.131327	FALSE	-0.158527	0.388363	FALSE	Leucoanthocyanidin reductase
contig23677	-1.25861	1.5591e-10	TRUE	-0.216468	0.165746	FALSE	-0.223807	0.149266	FALSE	Peroxidase 12
contig11418	-1.2573	2.85635e-09	TRUE	0.47928	0.0013007	FALSE	0.252034	0.101377	FALSE	Nuclear localization sequence-binding protein
contig06292	-1.25475	1.40604e-07	TRUE	-0.465258	0.0186314	FALSE	-0.11102	0.547476	FALSE	60S ribosomal protein L34
contig10161	-1.25389	3.74134e-07	TRUE	0.751789	5.78925e-06	TRUE	0.539298	0.00158394	FALSE	60S ribosomal protein L36-2
contig17696	-1.25172	2.66867e-06	TRUE	-0.218298	0.303253	FALSE	-0.0794166	0.699064	FALSE	60S ribosomal protein L15-2
contig11669	-1.25096	2.67996e-12	TRUE	-0.954504	3.52428e-09	TRUE	-0.847803	7.29355e-08	TRUE	Zinc finger CCCH domain-containing protein 33
contig12364	-1.25034	2.17939e-07	TRUE	-0.413314	0.0373162	FALSE	-0.396111	0.0437058	FALSE	Auxin-responsive protein IAA30
contig23516	-1.25034	7.15955e-06	TRUE	-1.49578	6.30613e-08	TRUE	-0.92449	0.000199297	TRUE	Allene oxide synthase 4
contig29219	-1.25034	0.000247198	TRUE	0.616433	0.00866568	FALSE	0.435766	0.0699545	FALSE	Protein TRI1
contig11970	-1.24772	0.000680275	TRUE	-1.26059	0.000318051	TRUE	-0.69656	0.0270798	FALSE	Glucan endo-1,3-beta-glucosidase 13
contig24579	-1.24665	5.21508e-05	TRUE	-0.245649	0.318882	FALSE	-0.354454	0.154971	FALSE	conserved hypothetical protein
contig28418	-1.24411	9.00698e-07	TRUE	0.00343961	0.985861	FALSE	-0.281522	0.164185	FALSE	E3 ubiquitin-protein ligase RGLG2
contig03354	-1.24083	0.000388464	TRUE	-0.599727	0.0439745	FALSE	-1.43978	2.5228e-05	TRUE	Actin-2
contig24294	-1.24083	0.000388464	TRUE	-0.114301	0.67624	FALSE	0.340435	0.175079	FALSE	Zinc finger protein ZPR1 homolog
contig03602	-1.23971	1.1463e-07	TRUE	-0.543652	0.00582675	FALSE	-0.291611	0.119495	FALSE	Auxin response factor 21
contig00358	-1.23881	1.39781e-06	TRUE	-0.725258	0.00117047	FALSE	-1.46209	6.49627e-09	TRUE	Tubulin alpha-2 chain
contig19254	-1.23744	1.73713e-05	TRUE	-0.105106	0.64067	FALSE	-0.521836	0.0298216	FALSE	Acyl carrier protein, mitochondrial
contig07905	-1.23708	6.68203e-08	TRUE	0.459617	0.00465993	FALSE	0.235866	0.159254	FALSE	Protein argonaute 4A
contig01799	-1.23673	8.14697e-31	TRUE	0.3868	4.9631e-07	TRUE	0.225634	0.00405458	FALSE	Sucrose synthase 1
contig17542	-1.23512	1.77443e-07	TRUE	-0.818368	9.26087e-05	TRUE	0.418918	0.012468	FALSE	hypothetical protein
contig01839	-1.2303	2.7072e-05	TRUE	-0.781842	0.00244463	FALSE	-0.609408	0.0142027	FALSE	Aspartic proteinase nepenthesin-1
contig04727	-1.2303	0.00012756	TRUE	-0.0752008	0.763633	FALSE	-0.181986	0.471615	FALSE	Nucleosome assembly protein 1-like 1
contig05804	-1.2303	0.00012756	TRUE	1.46669	1.83803e-14	TRUE	-0.227074	0.372817	FALSE	hypothetical protein
contig13290	-1.2303	2.7072e-05	TRUE	-0.158912	0.492661	FALSE	0.147321	0.49914	FALSE	60S ribosomal protein L14-2
contig15674	-1.2303	0.000611069	TRUE	0.113461	0.675002	FALSE	-0.560498	0.0632961	FALSE	GDSL esterase/lipase At5g45910
contig26115	-1.22683	1.56311e-05	TRUE	-0.814896	0.00119839	FALSE	-0.775666	0.00175926	FALSE	expp1 protein precursor
contig02533	-1.22669	2.49789e-17	TRUE	-1.08267	7.95299e-16	TRUE	-0.660195	1.00756e-07	TRUE	Glyceraldehyde-3-phosphate dehydrogenase, cytosolic 3
contig25937	-1.22576	9.31268e-08	TRUE	0.219748	0.196108	FALSE	-0.239934	0.189058	FALSE	Ribosome biogenesis protein NSA2 homolog
contig25053	-1.22525	0.000348874	TRUE	-2.0663	4.26132e-08	TRUE	-4.42991	3.8607e-15	TRUE	Cytochrome P450 94A1
contig19699	-1.22376	5.42672e-08	TRUE	0.757825	6.06273e-07	TRUE	0.480979	0.00235528	FALSE	60S acidic ribosomal protein P3
contig02795	-1.22263	4.22048e-05	TRUE	-1.15966	3.66239e-05	TRUE	-0.577915	0.0218654	FALSE	hypothetical protein
contig00861	-1.22102	0.000199677	TRUE	-1.63506	1.09842e-06	TRUE	-0.612621	0.0280578	FALSE	UDP-glucose 6-dehydrogenase
contig22825	-1.22102	0.000199677	TRUE	-2.00703	2.04277e-08	TRUE	-2.22929	1.54168e-09	TRUE	Phenylalanine ammonia-lyase
contig27589	-1.21994	6.58362e-07	TRUE	0.245197	0.175587	FALSE	-0.766949	0.000340642	TRUE	hypothetical protein
contig11053	-1.21935	4.68949e-54	TRUE	-0.630558	1.16806e-20	TRUE	-0.0973657	0.111721	FALSE	Probable mixed-linked glucan synthase 6
contig10230	-1.21857	3.02933e-06	TRUE	-0.488219	0.0256401	FALSE	-0.667413	0.00288183	FALSE	hypothetical protein
contig24937	-1.21857	0.000962281	TRUE	-0.295574	0.323271	FALSE	-0.0153365	0.956764	FALSE	Alpha-1,4-galacturonosyltransferase 1
contig25678	-1.21857	1.07683e-08	TRUE	-0.740055	7.30519e-05	TRUE	-0.231912	0.171416	FALSE	NBS-LRR disease resistance protein homologue
contig26361	-1.21719	3.09713e-12	TRUE	-1.54004	1.78828e-18	TRUE	-1.86931	4.00409e-24	TRUE	Ferric-chelate reductase 1
contig26660	-1.21436	0.000547812	TRUE	-0.113824	0.680272	FALSE	-0.351911	0.217972	FALSE	conserved hypothetical protein
contig16026	-1.21279	7.54202e-08	TRUE	-0.366364	0.0479861	FALSE	-0.473942	0.0114019	FALSE	NADH-ubiquinone oxidoreductase 24 kDa subunit, mitochondrial
contig19716	-1.21133	9.79358e-15	TRUE	-0.0330019	0.785658	FALSE	-0.455668	0.000437368	TRUE	Histone H1
contig27107	-1.21087	3.44049e-07	TRUE	-0.853014	5.90953e-05	TRUE	-2.6052	7.26986e-20	TRUE	hypothetical protein
contig27542	-1.21087	0.000312768	TRUE	-0.813486	0.0063913	FALSE	-0.231739	0.386587	FALSE	Non-specific lipid-transfer protein-like protein At2g13820
contig25929	-1.21048	3.3032e-09	TRUE	-0.313627	0.0598177	FALSE	-0.552355	0.00135159	FALSE	3'-N-debenzoyl-2'-deoxytaxol N-benzoyltransferase
contig10496	-1.20872	1.49376e-08	TRUE	0.418072	0.00634889	FALSE	0.422605	0.00540097	FALSE	60S ribosomal protein L27a-3
contig26201	-1.20793	0.00017902	TRUE	-0.970371	0.000976933	TRUE	-1.0527	0.000380631	TRUE	IST1-like protein
contig28010	-1.20543	7.28992e-06	TRUE	-0.805877	0.000730407	TRUE	0.164816	0.410134	FALSE	Actin-depolymerizing factor 7
contig28959	-1.20543	0.00010269	TRUE	0.336142	0.136954	FALSE	0.248648	0.274893	FALSE	40S ribosomal protein S15
contig23200	-1.20346	2.67488e-13	TRUE	-0.433078	0.001577	FALSE	-0.383915	0.00441342	FALSE	Branched-chain-amino-acid aminotransferase-like protein 1
contig34869	-1.20229	0.000860972	TRUE	0.0941694	0.731231	FALSE	0.60502	0.0151162	FALSE	cathepsin B
contig27357	-1.19999	4.86476e-24	TRUE	-0.209307	0.0277015	FALSE	-0.0336636	0.713013	FALSE	60S ribosomal protein L21-2
contig05425	-1.19971	0.000490252	TRUE	0.300277	0.234263	FALSE	-0.13136	0.626586	FALSE	conserved hypothetical protein
contig08810	-1.19971	3.11918e-12	TRUE	0.482802	7.87939e-05	TRUE	0.354955	0.0042268	FALSE	40S ribosomal protein S14
contig24984	-1.19756	0.000279965	TRUE	-0.238143	0.369807	FALSE	-0.827321	0.00458567	FALSE	25.3 kDa vesicle transport protein
contig22797	-1.19574	0.000160276	TRUE	-0.20741	0.414033	FALSE	-0.343737	0.18279	FALSE	conserved hypothetical protein
contig08990	-1.19418	9.19541e-05	TRUE	0.233519	0.303208	FALSE	-0.0279527	0.905525	FALSE	conserved hypothetical protein
contig15936	-1.19418	9.19541e-05	TRUE	-0.735454	0.00611835	FALSE	-1.57685	3.0704e-07	TRUE	40S ribosomal protein SA
contig07159	-1.19059	1.75498e-05	TRUE	-0.174243	0.430803	FALSE	0.457838	0.0199455	FALSE	Glycine cleavage system H protein, mitochondrial (Fragment)
contig26845	-1.18996	8.426e-08	TRUE	-0.161991	0.359561	FALSE	-0.118793	0.49517	FALSE	Transcription factor BTF3
contig15766	-1.18807	3.39079e-06	TRUE	-0.476579	0.0266934	FALSE	-0.380766	0.0696945	FALSE	Transcription-associated protein 1
contig06432	-1.18697	5.96277e-17	TRUE	-1.55533	3.06135e-27	TRUE	-1.96968	9.82214e-38	TRUE	NBS-LRR disease resistance protein homologue
contig08145	-1.18621	0.000438074	TRUE	-0.354421	0.202121	FALSE	-0.181986	0.496512	FALSE	conserved hypothetical protein
contig23885	-1.18621	0.000438074	TRUE	0.00172313	0.994737	FALSE	-0.485379	0.0853022	FALSE	DNA (cytosine-5)-methyltransferase DRM2
contig14856	-1.18492	1.02206e-19	TRUE	-0.159008	0.125718	FALSE	-0.318375	0.00265425	FALSE	Glycogen synthase kinase-3 homolog MsK-3
contig24942	-1.18363	8.22456e-05	TRUE	0.424767	0.0496496	FALSE	0.461079	0.0307226	FALSE	Anthocyanidin 3-O-glucosyltransferase
contig03396	-1.183	4.72879e-05	TRUE	-0.0681461	0.765033	FALSE	-0.338106	0.153887	FALSE	Glutathione S-transferase DHAR1, mitochondrial
contig22801	-1.18243	3.67769e-13	TRUE	-0.733976	2.97601e-07	TRUE	-0.253245	0.0527916	FALSE	conserved hypothetical protein
contig02851	-1.18026	8.13704e-12	TRUE	-0.284342	0.0431741	FALSE	-0.494155	0.000638957	TRUE	Pescadillo homolog
contig31032	-1.17936	1.99988e-07	TRUE	-0.0959018	0.591798	FALSE	0.545934	0.000586375	TRUE	60S ribosomal protein L36a
contig01296	-1.17372	2.43477e-05	TRUE	-0.359862	0.11726	FALSE	-0.758487	0.00190466	FALSE	Tubulin beta chain
contig03900	-1.17372	0.000685877	TRUE	0.400273	0.109866	FALSE	0.265473	0.29657	FALSE	Enolase
contig16024	-1.17372	0.000390925	TRUE	-0.40333	0.143219	FALSE	-0.388437	0.154354	FALSE	conserved hypothetical protein
contig19232	-1.17372	0.000685877	TRUE	0.248269	0.334107	FALSE	-0.105365	0.697645	FALSE	Uncharacterized protein At2g27730, mitochondrial
contig27862	-1.17372	1.40465e-05	TRUE	-0.172717	0.424241	FALSE	-0.425912	0.0573868	FALSE	conserved hypothetical protein
contig13665	-1.16913	1.07477e-08	TRUE	-1.88033	1.26433e-17	TRUE	-1.17283	1.25919e-09	TRUE	conserved hypothetical protein
contig14142	-1.16882	3.16261e-08	TRUE	-1.53261	8.09457e-13	TRUE	-1.38166	2.45275e-11	TRUE	conserved hypothetical protein
contig17292	-1.16805	2.75652e-07	TRUE	-1.12898	1.46224e-07	TRUE	-0.570758	0.00317582	FALSE	conserved hypothetical protein
contig07995	-1.16666	4.19543e-06	TRUE	-1.1403	2.04066e-06	TRUE	-0.684487	0.0018782	FALSE	Probable galacturonosyltransferase 14
contig28069	-1.16666	4.19543e-06	TRUE	-0.168865	0.405253	FALSE	-0.411468	0.0500687	FALSE	hypothetical protein
contig32057	-1.16495	5.61301e-09	TRUE	0.296568	0.0445222	FALSE	-0.399987	0.0155196	FALSE	60S ribosomal protein L37-2
contig31470	-1.16438	6.55958e-05	TRUE	-2.59973	2.76133e-13	TRUE	-2.12684	6.28687e-11	TRUE	Aspartic proteinase nepenthesin-1
contig19842	-1.16373	0.000114211	TRUE	0.289692	0.194017	FALSE	0.248001	0.265999	FALSE	Small nuclear ribonucleoprotein E
contig12814	-1.16299	0.000199258	TRUE	0.0604015	0.801774	FALSE	-0.547636	0.0389953	FALSE	conserved hypothetical protein
contig16378	-1.16213	0.000348439	TRUE	-0.339605	0.20519	FALSE	-0.492326	0.0714889	FALSE	Secretory carrier-associated membrane protein 3
contig16699	-1.16213	0.000348439	TRUE	-0.702175	0.0138953	FALSE	-0.492326	0.0714889	FALSE	COV1-like protein, expressed
contig08855	-1.16112	1.2588e-06	TRUE	0.245983	0.16844	FALSE	0.360163	0.0382126	FALSE	DNA-binding protein S1FA2
contig09759	-1.16112	0.000610934	TRUE	0.0712082	0.784468	FALSE	-0.207521	0.444098	FALSE	BRI1-KD interacting protein
contig18419	-1.16112	0.000610934	TRUE	0.419132	0.0872899	FALSE	0.61448	0.0089758	FALSE	40S ribosomal protein S11
contig23884	-1.16112	0.000610934	TRUE	-1.27275	0.000107593	TRUE	-1.62256	2.83519e-06	TRUE	conserved hypothetical protein
contig26874	-1.16112	0.000610934	TRUE	-0.115205	0.668345	FALSE	0.25191	0.314429	FALSE	UPF0189 protein VPA0103
contig30557	-1.16112	0.000610934	TRUE	-1.38822	3.46564e-05	TRUE	-0.342451	0.217317	FALSE	Histone H4
contig09874	-1.15991	3.74826e-06	TRUE	0.690646	6.62906e-05	TRUE	0.246857	0.183379	FALSE	hypothetical protein
contig13926	-1.15818	4.73436e-14	TRUE	-0.746243	4.15484e-08	TRUE	0.235653	0.0385651	FALSE	Beta-D-xylosidase 4
contig22869	-1.15729	2.20383e-07	TRUE	-0.118436	0.504555	FALSE	0.133319	0.429118	FALSE	Uncharacterized protein At2g41620
contig28894	-1.15729	2.20383e-07	TRUE	0.341981	0.0368911	FALSE	0.49195	0.00190405	FALSE	60S ribosomal protein L31
contig01963	-1.15344	3.34667e-06	TRUE	0.574727	0.00102061	FALSE	0.613655	0.000373623	TRUE	40S ribosomal protein S4
contig18537	-1.15296	0.000177529	TRUE	0.177444	0.444992	FALSE	-0.0237243	0.92084	FALSE	Uncharacterized protein At5g01610
contig06172	-1.15135	0.000310245	TRUE	-0.117928	0.642306	FALSE	-0.722555	0.00981109	FALSE	Histone H2B.1
contig06562	-1.14947	0.000543566	TRUE	-0.665387	0.0221071	FALSE	-0.707077	0.0149787	FALSE	Protein RCC2
contig24440	-1.14947	0.000543566	TRUE	-0.322499	0.239154	FALSE	-0.707077	0.0149787	FALSE	Anaphase-promoting complex subunit 5
contig25151	-1.14841	1.73084e-06	TRUE	-1.15312	4.5614e-07	TRUE	-0.936076	1.83555e-05	TRUE	Probable xyloglucan endotransglucosylase/hydrolase
contig22392	-1.14725	5.21358e-05	TRUE	1.04342	1.56672e-08	TRUE	0.706982	0.000270828	TRUE	Cyanate hydratase
contig02849	-1.14474	4.06791e-20	TRUE	-0.304208	0.00299172	FALSE	-0.487651	3.39941e-06	TRUE	Pescadillo homolog
contig01571	-1.14329	1.98674e-26	TRUE	-0.385503	1.70945e-05	TRUE	-0.90535	1.42271e-20	TRUE	hypothetical protein
contig06346	-1.14247	1.5698e-07	TRUE	-0.129803	0.455378	FALSE	-0.349281	0.0513551	FALSE	conserved hypothetical protein
contig30342	-1.1413	0.00027598	TRUE	0.848733	5.97587e-05	TRUE	1.37353	7.58179e-13	TRUE	40S ribosomal protein S29
contig23421	-1.13809	2.66954e-10	TRUE	-0.435424	0.00411154	FALSE	-0.160507	0.263627	FALSE	Galactosylgalactosylxylosylprotein 3-beta-glucuronosyltransferase 1
contig26075	-1.13719	8.58632e-12	TRUE	-0.10377	0.433353	FALSE	-0.2908	0.0322099	FALSE	Syntaxin-132
contig01189	-1.13624	1.37495e-05	TRUE	0.122739	0.539171	FALSE	-0.376803	0.0814963	FALSE	Auxin-repressed 12.5 kDa protein
contig09402	-1.13624	7.80468e-10	TRUE	-0.827508	6.83191e-07	TRUE	-0.786058	1.68692e-06	TRUE	Fructose-bisphosphate aldolase cytoplasmic isozyme
contig27160	-1.13624	7.80468e-10	TRUE	0.00409404	0.977361	FALSE	-0.29241	0.0523697	FALSE	Uncharacterized protein At4g06744
contig23588	-1.13595	8.0836e-24	TRUE	-0.946942	8.13563e-20	TRUE	-0.906722	8.546e-19	TRUE	Calcium-dependent protein kinase 5
contig06533	-1.13558	0.000848232	TRUE	-0.455798	0.113244	FALSE	-0.316916	0.25568	FALSE	Calcium-dependent protein kinase isoform 2
contig08110	-1.13558	2.37417e-06	TRUE	-0.757826	0.000409136	TRUE	-0.481547	0.0176031	FALSE	conserved hypothetical protein
contig15182	-1.13558	0.000848232	TRUE	0.118438	0.649395	FALSE	0.66887	0.00442867	FALSE	Enoyl-[acyl-carrier-protein] reductase [NADH], chloroplastic
contig18262	-1.13558	2.37417e-06	TRUE	-0.362688	0.0700988	FALSE	-0.106698	0.574601	FALSE	hypothetical protein
contig17442	-1.13472	0.000140562	TRUE	-0.0633339	0.787972	FALSE	-0.0864087	0.712675	FALSE	conserved hypothetical protein
contig23363	-1.13356	7.12562e-07	TRUE	0.289212	0.0888484	FALSE	1.01864	7.25892e-12	TRUE	DNA binding domain containing protein
contig06381	-1.13308	8.29116e-17	TRUE	-1.99159	4.02459e-40	TRUE	-1.48345	1.64772e-27	TRUE	Mitogen-activated protein kinase 12
contig24084	-1.13275	4.0156e-12	TRUE	-1.17029	7.17833e-14	TRUE	-1.46294	3.19921e-19	TRUE	Mitogen-activated protein kinase 5
contig05865	-1.1319	0.000245294	TRUE	-0.67317	0.0130548	FALSE	-0.292169	0.246171	FALSE	Dehydrodolichyl diphosphate synthase 6
contig23084	-1.1319	0.000245294	TRUE	0.679132	0.00154775	FALSE	0.254113	0.267519	FALSE	Protein IQ-DOMAIN 14
contig23397	-1.1319	7.07843e-06	TRUE	-0.126221	0.530848	FALSE	0.211677	0.261465	FALSE	Receptor protein kinase CLAVATA1
contig24073	-1.13131	7.40904e-17	TRUE	-0.107874	0.318165	FALSE	0.265473	0.00826894	FALSE	Uncharacterized sodium-dependent transporter yocS
contig08150	-1.12977	1.22415e-05	TRUE	0.47896	0.0100084	FALSE	-0.496497	0.0230941	FALSE	Inositol-1,4,5-triphosphate 5-phosphatase (synaptojanin), INP51/INP52/INP53 family
contig23635	-1.12977	1.22415e-05	TRUE	-0.216647	0.30175	FALSE	-0.0270117	0.893342	FALSE	conserved hypothetical protein
contig05761	-1.12932	7.1786e-05	TRUE	0.265696	0.21114	FALSE	0.46187	0.0234476	FALSE	ATP synthase subunit epsilon, mitochondrial
contig30132	-1.12932	7.1786e-05	TRUE	-0.214296	0.353388	FALSE	-0.146362	0.518112	FALSE	conserved hypothetical protein
contig19053	-1.12863	0.000429065	TRUE	0.405986	0.0823389	FALSE	0.595621	0.00795282	FALSE	40S ribosomal protein S16
contig23983	-1.12831	5.97486e-09	TRUE	-0.577876	0.000570041	TRUE	-0.181986	0.241592	FALSE	Omega-3 fatty acid desaturase, chloroplastic
contig16057	-1.12481	0.000752544	TRUE	0.00172313	0.994737	FALSE	-0.339528	0.217028	FALSE	La-related protein 7
contig29744	-1.12309	1.70512e-07	TRUE	-0.684616	0.000300175	TRUE	-0.885005	5.40639e-06	TRUE	Histone H2B.1
contig28530	-1.12188	9.73645e-07	TRUE	0.617629	0.000127662	TRUE	0.562	0.000503544	TRUE	60S ribosomal protein L30
contig16472	-1.12125	6.55552e-19	TRUE	-0.475644	9.43528e-06	TRUE	-0.558362	2.40034e-07	TRUE	Auxin-responsive protein IAA21
contig17490	-1.12098	1.44662e-09	TRUE	-0.14799	0.320297	FALSE	-0.344258	0.0243411	FALSE	Myosin class I heavy chain
contig15828	-1.11927	0.000380742	TRUE	0.104123	0.667553	FALSE	-0.227074	0.372817	FALSE	mRNA decapping complex subunit 2
contig27077	-1.11858	0.000110973	TRUE	-0.82212	0.00166825	FALSE	-1.16337	2.38653e-05	TRUE	hypothetical protein
contig11029	-1.11768	3.93469e-10	TRUE	-1.16915	9.18955e-12	TRUE	-1.41393	1.6618e-15	TRUE	Calmodulin-binding transcription activator 2
contig23910	-1.11768	9.68873e-06	TRUE	-0.030323	0.878926	FALSE	-0.181986	0.369543	FALSE	conserved hypothetical protein
contig23584	-1.11482	3.5072e-10	TRUE	-1.03136	5.98465e-10	TRUE	-0.777596	8.88821e-07	TRUE	Zinc finger CCCH domain-containing protein 29
contig26164	-1.11482	0.000193362	TRUE	-1.02482	0.000253564	TRUE	-0.797323	0.00284885	FALSE	conserved hypothetical protein
contig26797	-1.11482	1.67587e-05	TRUE	-0.265827	0.211348	FALSE	-0.679486	0.00273026	FALSE	hypothetical protein
contig15300	-1.11088	1.20389e-07	TRUE	-0.211179	0.216399	FALSE	-0.172139	0.306667	FALSE	PI-PLC X domain-containing protein At5g67130
contig23330	-1.11088	1.20389e-07	TRUE	-0.615875	0.000776839	TRUE	-0.526321	0.00328777	FALSE	Flavonoid 3',5'-hydroxylase
contig00441	-1.11052	0.000337627	TRUE	-0.206385	0.412752	FALSE	-0.693487	0.0108106	FALSE	hypothetical protein
contig17398	-1.10813	5.03291e-05	TRUE	-0.458036	0.048659	FALSE	-1.05366	3.75735e-05	TRUE	Ran-binding protein 1 homolog c
contig24848	-1.10813	9.84151e-09	TRUE	-0.468529	0.0044139	FALSE	-0.0460087	0.761807	FALSE	Uncharacterized protein At4g06744
contig14251	-1.10769	8.30518e-17	TRUE	-0.479215	2.41523e-05	TRUE	-0.359383	0.00112242	FALSE	Pyrophosphate--fructose 6-phosphate 1-phosphotransferase subunit beta
contig18713	-1.10705	0.000171516	TRUE	-0.120931	0.608722	FALSE	0.280986	0.198803	FALSE	40S ribosomal protein S23
contig02886	-1.10555	0.000590953	TRUE	-0.702175	0.0138953	FALSE	-0.55122	0.0457738	FALSE	Alcohol dehydrogenase 1
contig18670	-1.10477	1.83855e-07	TRUE	0.0307497	0.852629	FALSE	-0.222917	0.19407	FALSE	Acyl carrier protein 3, chloroplastic
contig15756	-1.10456	3.94105e-06	TRUE	-1.94765	1.4623e-13	TRUE	-1.74141	5.17007e-12	TRUE	conserved hypothetical protein
contig18378	-1.10456	3.94105e-06	TRUE	0.328474	0.0644383	FALSE	0.411538	0.0178685	FALSE	40S ribosomal protein S16
contig11573	-1.10233	0.00029921	TRUE	-0.63411	0.0177223	FALSE	-0.968583	0.000572364	TRUE	Tubby-like F-box protein 5
contig26788	-1.10233	0.00029921	TRUE	0.0731078	0.757287	FALSE	-0.224422	0.363924	FALSE	hypothetical protein
contig11479	-1.10177	4.46653e-05	TRUE	0.058484	0.780634	FALSE	-0.149565	0.488781	FALSE	conserved hypothetical protein
contig22851	-1.10085	4.09637e-61	TRUE	-0.624519	1.22786e-26	TRUE	-0.068208	0.195421	FALSE	Endoglucanase 10
contig06573	-1.10029	1.10107e-14	TRUE	-0.239505	0.0401173	FALSE	-0.286095	0.0142575	FALSE	Actin-66 (Fragment)
contig12362	-1.09755	2.28395e-08	TRUE	-0.315663	0.053	FALSE	-0.614511	0.000313306	TRUE	Auxin-responsive protein IAA30
contig10625	-1.09727	1.45381e-07	TRUE	-1.88054	1.33017e-16	TRUE	-1.38166	2.45275e-11	TRUE	hypothetical protein
contig16503	-1.0969	0.000523162	TRUE	-0.616734	0.025884	FALSE	-0.0322392	0.896673	FALSE	Uncharacterized glycosyltransferase AGO61
contig23088	-1.09465	2.4945e-07	TRUE	-0.880652	5.98296e-06	TRUE	-0.761878	5.61362e-05	TRUE	Probable receptor-like protein kinase At2g42960
contig24607	-1.09316	3.08473e-16	TRUE	0.348591	0.000438045	TRUE	-0.190091	0.0784405	FALSE	Splicing factor, arginine/serine-rich 1
0-FO0JX8101CBJEE	-1.09098	2.36975e-13	TRUE	-0.45224	0.000362455	TRUE	-0.637666	9.27614e-07	TRUE	conserved hypothetical protein
contig11393	-1.09058	9.3847e-09	TRUE	-1.56351	1.56355e-15	TRUE	-1.92167	1.71343e-20	TRUE	Abscisic acid 8'-hydroxylase 1
contig06380	-1.08883	1.80049e-05	TRUE	-2.68219	3.6004e-17	TRUE	-2.35191	3.20043e-15	TRUE	Mitogen-activated protein kinase 12
contig10885	-1.08883	1.80049e-05	TRUE	0.449516	0.0151166	FALSE	0.868137	3.69872e-07	TRUE	40S ribosomal protein S25-2
contig19633	-1.08883	0.000462891	TRUE	-0.230494	0.365942	FALSE	-0.295643	0.247924	FALSE	FAM10 family protein At4g22670
contig19557	-1.08742	0.000234618	TRUE	-1.1602	4.62333e-05	TRUE	-0.394531	0.11093	FALSE	Putative syntaxin-24
contig18583	-1.08625	0.000119338	TRUE	0.383266	0.0656399	FALSE	-0.200134	0.381309	FALSE	60S ribosomal protein L17-2
contig25474	-1.08625	2.45037e-06	TRUE	-0.672147	0.00099085	TRUE	-0.218512	0.243209	FALSE	Protein tyrosine phosphatase-like protein PASTICCINO 2A
contig30661	-1.08528	6.08834e-05	TRUE	0.089186	0.671183	FALSE	0.269888	0.181654	FALSE	60S ribosomal protein L36-2
contig24395	-1.08374	1.59642e-05	TRUE	-0.389116	0.0662211	FALSE	-0.270342	0.189272	FALSE	Gamma-glutamyl hydrolase
contig26358	-1.08023	3.58357e-11	TRUE	-1.36874	4.94934e-17	TRUE	-0.63991	7.34243e-06	TRUE	hypothetical protein
contig23166	-1.08006	4.17472e-08	TRUE	-1.45345	3.5764e-13	TRUE	-1.21761	1.62024e-10	TRUE	conserved hypothetical protein
contig07823	-1.0786	1.29218e-36	TRUE	-0.504992	6.3948e-12	TRUE	-0.60531	3.47982e-16	TRUE	conserved hypothetical protein
contig02668	-1.07418	4.77492e-05	TRUE	0.374277	0.0555773	FALSE	0.298904	0.128377	FALSE	Probable nucleolar GTP-binding protein 1
contig04800	-1.07418	4.77492e-05	TRUE	-0.34431	0.119979	FALSE	0.130398	0.519415	FALSE	hypothetical protein
contig16153	-1.07418	0.000715902	TRUE	0.274742	0.250464	FALSE	0.0886612	0.717469	FALSE	Protein PIR
contig18666	-1.07418	8.83086e-07	TRUE	0.272027	0.0984248	FALSE	0.34016	0.0351183	FALSE	40S ribosomal protein S23
contig25024	-1.07418	0.000361867	TRUE	-0.386936	0.128197	FALSE	-0.380532	0.131248	FALSE	TIP41-like protein
contig26127	-1.07418	0.000715902	TRUE	-0.725258	0.010741	FALSE	-0.228529	0.37735	FALSE	GDSL esterase/lipase At3g62280
contig28021	-1.07418	0.000183643	TRUE	-0.625723	0.0133037	FALSE	-0.144992	0.529848	FALSE	Callose synthase 3
contig22892	-1.07175	2.13404e-09	TRUE	-0.475032	0.00197815	FALSE	-0.196633	0.175706	FALSE	LRR receptor-like serine/threonine-protein kinase FEI 1
contig12629	-1.07136	2.92144e-08	TRUE	0.218498	0.137061	FALSE	0.0452473	0.763355	FALSE	Protein SET
contig26602	-1.06954	5.45975e-18	TRUE	-0.891268	5.7668e-15	TRUE	-0.403798	0.00010476	TRUE	18.9 kDa heat shock protein
contig23136	-1.06938	2.16449e-05	TRUE	-0.374761	0.077604	FALSE	-0.302281	0.146369	FALSE	Exportin-5
contig25880	-1.0686	8.27302e-05	TRUE	-0.107129	0.624108	FALSE	0.146636	0.480017	FALSE	conserved hypothetical protein
contig26682	-1.0668	0.000632084	TRUE	-0.407776	0.123732	FALSE	-0.0145296	0.952821	FALSE	conserved hypothetical protein
contig03475	-1.0642	8.84756e-15	TRUE	-0.393062	0.00071892	TRUE	-0.974391	2.18911e-14	TRUE	Histone H1
contig23309	-1.06371	1.06057e-08	TRUE	-0.370593	0.018151	FALSE	-0.498014	0.00175244	FALSE	Protein PIR
contig27607	-1.06371	1.06057e-08	TRUE	-0.238143	0.120326	FALSE	-0.393905	0.0117301	FALSE	hypothetical protein
contig19090	-1.06236	0.000143537	TRUE	0.365344	0.078365	FALSE	0.607447	0.00210157	FALSE	60S ribosomal protein L32-1
contig18944	-1.0599	0.000557873	TRUE	0.0415425	0.863356	FALSE	0.336887	0.138819	FALSE	60S ribosomal protein L18a
contig22752	-1.05824	2.50201e-07	TRUE	-1.23983	7.5013e-10	TRUE	-0.724305	7.43426e-05	TRUE	Auxin response factor 16
contig12999	-1.0569	0.000126841	TRUE	-0.70798	0.0041452	FALSE	-0.856586	0.00065836	TRUE	hypothetical protein
contig16660	-1.0569	0.000126841	TRUE	-0.325511	0.158999	FALSE	-0.00243694	0.991034	FALSE	MADS-box transcription factor 47
contig22812	-1.05661	9.35343e-07	TRUE	-0.583903	0.00198504	FALSE	-0.280765	0.114293	FALSE	TBC1 domain family member 8
contig00819	-1.05532	0.00024942	TRUE	-0.864661	0.00111134	FALSE	-1.72947	1.53794e-08	TRUE	hypothetical protein
contig22821	-1.05057	2.58782e-05	TRUE	-0.55058	0.0114899	FALSE	-0.225488	0.269821	FALSE	Probable xyloglucan glycosyltransferase 9
contig30715	-1.04909	1.42026e-06	TRUE	-0.362688	0.0484048	FALSE	-0.68268	0.000397511	TRUE	Cytochrome b-c1 complex subunit 9
contig29159	-1.0487	3.85978e-33	TRUE	-0.995322	1.40308e-33	TRUE	-1.04019	1.65627e-36	TRUE	Non-specific lipid-transfer protein 4.1
contig26202	-1.04734	0.000434161	TRUE	-0.675333	0.0109706	FALSE	-0.631294	0.0157645	FALSE	Uncharacterized membrane protein At1g16860
contig04799	-1.04443	4.50661e-10	TRUE	-0.0589075	0.660994	FALSE	-0.241148	0.0796445	FALSE	Cysteine synthase
contig17875	-1.04443	0.000859576	TRUE	-0.1861	0.468837	FALSE	-0.860058	0.00268673	FALSE	Probable 3-beta-hydroxysteroid-Delta(8),Delta(7)-isomerase
contig23150	-1.04443	4.46636e-05	TRUE	-0.515805	0.0202114	FALSE	-0.374631	0.0815471	FALSE	Nuclear pore complex protein Nup155
contig29727	-1.04212	8.7398e-05	TRUE	0.178387	0.383097	FALSE	0.162459	0.424752	FALSE	hypothetical protein
contig32270	-1.04212	8.7398e-05	TRUE	0.314708	0.115137	FALSE	-0.265402	0.225971	FALSE	Histone H4 variant TH091
contig05548	-1.04127	2.15509e-06	TRUE	0.0565048	0.743724	FALSE	-0.384175	0.0379772	FALSE	COP9 signalosome complex subunit 1
contig28904	-1.04127	2.15509e-06	TRUE	-0.476163	0.0120029	FALSE	-0.422994	0.0232402	FALSE	Xylem serine proteinase 1
contig27345	-1.03986	2.55571e-08	TRUE	-0.786659	3.69829e-06	TRUE	-1.19811	3.75936e-11	TRUE	hypothetical protein
contig19467	-1.03942	0.000171485	TRUE	-1.54365	7.63884e-08	TRUE	-0.656895	0.00719046	FALSE	conserved hypothetical protein
contig04730	-1.03867	1.78716e-05	TRUE	0.308062	0.0912029	FALSE	0.276219	0.129092	FALSE	Nucleosome assembly protein 1-like 1
contig20448	-1.03867	1.78716e-05	TRUE	-0.0744079	0.702602	FALSE	-0.514062	0.0137771	FALSE	conserved hypothetical protein
contig19620	-1.03789	2.06573e-07	TRUE	0.127326	0.412455	FALSE	-0.257439	0.11827	FALSE	HvB12D
contig30482	-1.03734	8.11738e-06	TRUE	0.0785387	0.666552	FALSE	0.099584	0.580578	FALSE	conserved hypothetical protein
contig13992	-1.037	9.48148e-08	TRUE	-0.0723918	0.643473	FALSE	-0.271624	0.0909182	FALSE	Protein argonaute 4B
contig01927	-1.03621	0.000337542	TRUE	0.289097	0.185931	FALSE	-0.125403	0.590522	FALSE	Catalase isozyme 2
contig13172	-1.03465	0.000151288	TRUE	-1.48822	1.18448e-07	TRUE	-2.40438	1.89619e-13	TRUE	hypothetical protein
contig31109	-1.03465	0.000151288	TRUE	0.868266	3.35036e-06	TRUE	1.04041	7.3737e-09	TRUE	40S ribosomal protein S29
contig25447	-1.03111	0.000297531	TRUE	-0.197629	0.39974	FALSE	-0.0912209	0.689929	FALSE	Probable protein NAP1
contig25362	-1.03013	0.000133447	TRUE	-0.244633	0.274541	FALSE	0.0211055	0.920767	FALSE	Peroxidase 24
contig01925	-1.02666	1.20793e-09	TRUE	0.0156544	0.907073	FALSE	-0.0379102	0.777776	FALSE	Catalase isozyme 2
contig04961	-1.02629	0.000262218	TRUE	-0.104227	0.647546	FALSE	0.0991954	0.649708	FALSE	FK506-binding protein 2-1
contig33717	-1.02629	0.000262218	TRUE	-0.140296	0.540834	FALSE	-0.145917	0.521977	FALSE	Non-specific lipid-transfer protein 4.1
contig19561	-1.02582	0.00011769	TRUE	0.42264	0.0320603	FALSE	-0.0415051	0.844818	FALSE	DNA-directed RNA polymerases I, II, and III subunit RPABC5
contig07884	-1.02512	2.31725e-09	TRUE	-0.759692	1.10044e-06	TRUE	-0.426091	0.00352464	FALSE	Chromosome-associated kinesin KIF4
contig25164	-1.02485	1.08849e-05	TRUE	-0.371076	0.0607804	FALSE	-0.961387	9.90721e-06	TRUE	Potassium channel AKT2/3
contig02146	-1.02443	2.25686e-06	TRUE	-0.551722	0.00366342	FALSE	-0.455909	0.0138918	FALSE	Obg-like ATPase 1
contig00584	-1.02171	1.87046e-19	TRUE	0.51232	5.53842e-10	TRUE	0.331993	8.64385e-05	TRUE	hypothetical protein
contig00862	-1.02171	2.18053e-27	TRUE	-1.4715	4.57981e-52	TRUE	-1.16971	1.35811e-37	TRUE	UDP-glucose 6-dehydrogenase
contig23101	-1.02171	4.03135e-08	TRUE	-0.877261	3.76949e-07	TRUE	-0.290135	0.0608782	FALSE	Probable 4-coumarate--CoA ligase 4
contig00310	-1.0189	6.49778e-11	TRUE	-0.664562	1.91678e-06	TRUE	-0.658424	1.94355e-06	TRUE	Tubulin alpha chain
contig03449	-1.01869	8.48833e-06	TRUE	-1.90583	5.97408e-14	TRUE	-2.16991	1.88466e-16	TRUE	Calnexin homolog
contig08788	-1.01815	4.12899e-05	TRUE	0.559045	0.00186825	FALSE	0.137082	0.475015	FALSE	60S ribosomal protein L12
contig02788	-1.01716	9.55661e-68	TRUE	-0.919377	2.17001e-63	TRUE	-0.740621	5.61865e-45	TRUE	Caffeic acid 3-O-methyltransferase
contig17694	-1.01685	2.3493e-12	TRUE	0.130031	0.250209	FALSE	0.312464	0.00405752	FALSE	60S ribosomal protein L15-2
contig00313	-1.01679	6.26025e-31	TRUE	-0.462224	1.17474e-09	TRUE	-0.572736	9.20919e-14	TRUE	Tubulin alpha-2 chain
contig31215	-1.01473	3.64222e-05	TRUE	-0.334943	0.107	FALSE	-0.360692	0.0816417	FALSE	Disease resistance response protein 206
contig13870	-1.01452	6.29074e-07	TRUE	-0.0292646	0.857784	FALSE	0.30344	0.0473222	FALSE	Beta-galactosidase 5
contig16470	-1.01376	9.86337e-10	TRUE	-0.517531	0.000351192	TRUE	-0.567537	9.01903e-05	TRUE	Auxin-responsive protein IAA21
contig07364	-1.01307	4.63198e-09	TRUE	0.153618	0.252889	FALSE	-0.0815262	0.55719	FALSE	conserved hypothetical protein
contig24965	-1.01253	6.70617e-13	TRUE	0.20268	0.0619887	FALSE	-0.168224	0.143258	FALSE	Transcription factor Pur-alpha 1
contig33652	-1.01225	0.000400597	TRUE	-0.121437	0.602439	FALSE	0.488949	0.018815	FALSE	hypothetical protein
contig18380	-1.01166	1.2153e-06	TRUE	-0.00554646	0.973438	FALSE	0.0331817	0.839856	FALSE	40S ribosomal protein S16
contig10493	-1.01099	2.66164e-06	TRUE	0.444667	0.00520942	FALSE	0.410136	0.0098493	FALSE	60S ribosomal protein L27a-3
contig30939	-1.01099	2.66164e-06	TRUE	0.793615	1.17703e-07	TRUE	0.757549	4.12122e-07	TRUE	conserved hypothetical protein
contig25130	-1.01049	7.11061e-05	TRUE	-0.575511	0.0103309	FALSE	-0.0665091	0.744287	FALSE	Galactosylgalactosylxylosylprotein 3-beta-glucuronosyltransferase P
contig27929	-1.01049	7.11061e-05	TRUE	-0.49644	0.0249147	FALSE	-0.617202	0.00593339	FALSE	Barwin
contig15003	-1.00933	0.000157977	TRUE	-0.51715	0.0266844	FALSE	-0.24989	0.258398	FALSE	3-oxoacyl-[acyl-carrier-protein] synthase III, chloroplastic
contig24537	-1.00933	0.000157977	TRUE	0.370957	0.0637228	FALSE	0.554979	0.00390537	FALSE	Ribonuclease Z, chloroplastic
contig12065	-1.00771	6.95318e-09	TRUE	-1.02536	6.56217e-10	TRUE	-0.732183	2.92905e-06	TRUE	UDP-glucuronic acid decarboxylase 1
contig24690	-1.00612	0.000791194	TRUE	0.274742	0.229091	FALSE	0.0670412	0.775437	FALSE	conserved hypothetical protein
contig05558	-1.00464	2.89889e-08	TRUE	-0.0443268	0.761217	FALSE	-0.00951917	0.947253	FALSE	Malate dehydrogenase, cytoplasmic 2
contig03095	-1.00292	2.63503e-21	TRUE	-1.53719	4.95137e-44	TRUE	-1.58576	1.1275e-46	TRUE	S3 self-incompatibility locus-linked pollen 3.15 protein, putative, expressed
contig25908	-1.00154	0.000695523	TRUE	-1.04212	0.000230145	TRUE	-0.223209	0.359565	FALSE	Random slug protein 5
contig28689	-1.00154	0.000695523	TRUE	-0.535155	0.0389021	FALSE	-0.905469	0.000959309	TRUE	Defender against cell death 2
contig14190	-1.00102	1.21259e-07	TRUE	-0.0671295	0.660981	FALSE	-0.605387	0.000283027	TRUE	Protein IQ-DOMAIN 31
contig13205	1.00301	9.19083e-05	TRUE	0.590517	0.0242287	FALSE	-0.092719	0.751452	FALSE	Peroxisomal fatty acid beta-oxidation multifunctional protein
contig07718	1.00382	0.000215068	TRUE	-0.140296	0.655667	FALSE	-0.620107	0.0676195	FALSE	wound/stress protein
contig18086	1.0043	3.80934e-07	TRUE	-0.421709	0.0799903	FALSE	-0.485767	0.0444639	FALSE	conserved hypothetical protein
contig11545	1.00448	1.34837e-05	TRUE	0.249651	0.318462	FALSE	0.544995	0.0209014	FALSE	Copper methylamine oxidase
contig01224	1.00674	4.6066e-08	TRUE	0.396304	0.0418764	FALSE	0.155709	0.43971	FALSE	Lon protease homolog 1, mitochondrial
contig13097	1.00703	1.06961e-05	TRUE	0.166886	0.507308	FALSE	0.505226	0.0319717	FALSE	Uncharacterized aarF domain-containing protein kinase At1g71810, chloroplastic
contig17843	1.01001	4.47462e-09	TRUE	0.214547	0.25383	FALSE	0.150997	0.423489	FALSE	Remorin
contig14077	1.01256	0.000315187	TRUE	0.724049	0.00999929	FALSE	0.365501	0.218203	FALSE	Peroxisomal fatty acid beta-oxidation multifunctional protein
contig19792	1.01256	0.000315187	TRUE	1.01725	0.000140354	TRUE	1.47513	1.71099e-09	TRUE	hypothetical protein
contig01824	1.01657	7.67562e-08	TRUE	-0.544193	0.0210155	FALSE	-0.585883	0.012937	FALSE	Early nodulin-like protein 2
2-GH8N3EB02H10GC	1.0202	2.26574e-05	TRUE	-1.22436	0.000291529	TRUE	-0.386345	0.182884	FALSE	conserved hypothetical protein
contig30729	1.02083	9.22343e-07	TRUE	-1.08059	0.000148235	TRUE	-0.974181	0.00044687	TRUE	Chlorophyll a-b binding protein 3C, chloroplastic
contig01138	1.02172	4.85381e-22	TRUE	0.293054	0.0103268	FALSE	0.046411	0.694944	FALSE	Glycine-rich RNA-binding protein blt801
contig04740	1.02268	1.79511e-05	TRUE	-0.0622934	0.819994	FALSE	-0.727421	0.01703	FALSE	Malate dehydrogenase, chloroplastic
contig08028	1.02268	0.000155266	TRUE	0.789315	0.00320676	FALSE	-0.148039	0.63587	FALSE	conserved hypothetical protein
contig09774	1.02412	2.44688e-08	TRUE	0.673838	0.000283251	TRUE	0.439502	0.021969	FALSE	Ribonucleotide reductase, alpha subunit
contig22734	1.02429	3.99272e-32	TRUE	-0.0812604	0.416606	FALSE	-0.0629688	0.524578	FALSE	Callose synthase 9
contig01316	1.02583	8.66649e-83	TRUE	-0.258331	4.42742e-05	TRUE	-0.133477	0.0297935	FALSE	Carbonic anhydrase, chloroplastic
contig25835	1.02957	0.000287384	TRUE	-0.434027	0.21239	FALSE	-0.181986	0.582047	FALSE	Uncharacterized acetyltransferase At3g50280
contig25961	1.02957	8.93496e-06	TRUE	-0.449624	0.114588	FALSE	0.134871	0.597655	FALSE	GTP-binding nuclear protein Ran-3
contig03721	1.0314	7.66635e-05	TRUE	1.20074	6.2375e-07	TRUE	0.865319	0.000638589	TRUE	hypothetical protein
contig30113	1.03375	5.61536e-06	TRUE	0.649486	0.00502407	FALSE	0.31041	0.202665	FALSE	PsbP domain-containing protein 4, chloroplastic
contig08435	1.03455	0.000677008	TRUE	0.459166	0.15123	FALSE	0.446045	0.161014	FALSE	PGR5-like protein 1A, chloroplastic
contig26489	1.03574	1.1642e-07	TRUE	-1.87726	1.09938e-09	TRUE	-0.918952	0.000386481	TRUE	hypothetical protein
contig23853	1.03632	1.21854e-06	TRUE	0.902139	1.43462e-05	TRUE	0.0917744	0.699152	FALSE	F-box protein At2g26850
contig27034	1.03735	1.19803e-14	TRUE	1.24999	3.63976e-24	TRUE	1.17536	2.42587e-21	TRUE	conserved hypothetical protein
contig27840	1.03833	2.66193e-07	TRUE	-0.159661	0.499139	FALSE	-0.887243	0.000849475	TRUE	conserved hypothetical protein
contig16608	1.04057	1.72222e-13	TRUE	0.478833	0.00122162	FALSE	0.167956	0.278799	FALSE	Probable plastid-lipid-associated protein 2, chloroplastic
contig04943	1.0413	2.2211e-06	TRUE	0.222274	0.356873	FALSE	0.144514	0.55149	FALSE	ATP-dependent Clp protease proteolytic subunit
contig27782	1.04208	1.38047e-12	TRUE	0.73138	7.27731e-07	TRUE	-0.192255	0.263536	FALSE	conserved hypothetical protein
contig24081	1.04276	2.29616e-19	TRUE	0.0938516	0.47016	FALSE	-0.0255413	0.846178	FALSE	Hydroxyacylglutathione hydrolase 2, mitochondrial
contig29694	1.04351	2.37508e-05	TRUE	-1.02926	0.00221546	FALSE	-1.36641	0.000113026	TRUE	hypothetical protein
contig01913	1.04633	1.10906e-06	TRUE	0.746047	0.000528418	TRUE	0.297181	0.198067	FALSE	Calcium-dependent protein kinase 15
contig19490	1.04633	6.96993e-05	TRUE	0.757825	0.00397123	FALSE	1.01679	4.63913e-05	TRUE	Ferredoxin-thioredoxin reductase catalytic chain, chloroplastic
contig03794	1.052	2.01891e-06	TRUE	0.475363	0.0411171	FALSE	0.387379	0.0985958	FALSE	conserved hypothetical protein
contig25083	1.0551	0.000128241	TRUE	0.395757	0.177975	FALSE	0.0506744	0.86996	FALSE	Insulin-degrading enzyme
contig17691	1.05691	4.17577e-10	TRUE	-0.0102353	0.957844	FALSE	-0.237481	0.234788	FALSE	Inosine-5'-monophosphate dehydrogenase
contig22961	1.06008	1.49063e-12	TRUE	0.166593	0.316752	FALSE	0.441638	0.00503248	FALSE	Threonine dehydratase biosynthetic, chloroplastic
contig12171	1.06274	8.44679e-11	TRUE	0.631982	0.000165505	TRUE	0.273959	0.122032	FALSE	Two-component response regulator ARR1
contig31020	1.06332	0.000299752	TRUE	1.31538	9.04023e-07	TRUE	0.443618	0.151269	FALSE	conserved hypothetical protein
contig11439	1.06405	6.82416e-14	TRUE	0.0820965	0.608303	FALSE	0.30344	0.0473222	FALSE	Putative phosphoethanolamine N-methyltransferase 3
contig25297	1.06452	1.57486e-52	TRUE	-1.13797	1.26556e-31	TRUE	-0.894382	4.20448e-22	TRUE	Uridylate kinase
contig18739	1.06575	3.48455e-08	TRUE	0.119767	0.580261	FALSE	0.136375	0.524556	FALSE	Putative mitochondrial 2-oxoglutarate/malate carrier protein
contig24376	1.0666	8.58141e-10	TRUE	-0.357887	0.0909827	FALSE	-0.54044	0.0127078	FALSE	Probable cinnamyl alcohol dehydrogenase 8D
contig11197	1.0672	8.01478e-26	TRUE	0.192424	0.0870197	FALSE	-0.100619	0.391414	FALSE	Peroxisomal acyl-coenzyme A oxidase 1
contig01542	1.06804	0.000186279	TRUE	1.1421	2.09139e-05	TRUE	0.652954	0.0243229	FALSE	Sodium/hydrogen exchanger 7
contig05943	1.06914	9.98646e-08	TRUE	-0.239832	0.31673	FALSE	-1.01849	0.000181454	TRUE	Delta-1-pyrroline-5-carboxylate synthetase
contig27798	1.07021	0.000146926	TRUE	0.761524	0.00711025	FALSE	2.04582	8.81394e-20	TRUE	Two-component response regulator ARR8
contig01709	1.07095	3.57131e-15	TRUE	0.655634	2.44787e-06	TRUE	0.583028	3.04809e-05	TRUE	Plasma membrane ATPase
contig18439	1.07104	1.95008e-05	TRUE	-0.110549	0.705759	FALSE	0.139942	0.614985	FALSE	Probable phospholipid hydroperoxide glutathione peroxidase
contig28979	1.07421	9.14942e-05	TRUE	0.895328	0.000890713	TRUE	0.473365	0.0998698	FALSE	conserved hypothetical protein
contig10644	1.07632	1.43334e-07	TRUE	0.678464	0.00113882	FALSE	1.14793	1.77017e-09	TRUE	Glyceraldehyde-3-phosphate dehydrogenase B, chloroplastic
contig18740	1.0811	0.000343084	TRUE	0.673291	0.0289596	FALSE	0.656263	0.0324537	FALSE	conserved hypothetical protein
contig31585	1.0811	5.5905e-10	TRUE	0.51575	0.00480628	FALSE	0.119394	0.539152	FALSE	Allene oxide synthase, chloroplastic
contig10371	1.08312	0.000270218	TRUE	-1.05783	0.00987066	FALSE	-1.26945	0.00263083	FALSE	hypothetical protein
contig34777	1.08312	2.59037e-07	TRUE	0.962066	2.48024e-06	TRUE	0.588532	0.00650425	FALSE	hypothetical protein
contig21548	1.08809	1.10045e-05	TRUE	0.720728	0.00407395	FALSE	0.84716	0.000506165	TRUE	O-methyltransferase ZRP4
contig10486	1.08991	2.53841e-10	TRUE	-0.030323	0.878926	FALSE	-0.153697	0.446318	FALSE	Putative ferric-chelate reductase 1
contig22543	1.09163	8.23715e-05	TRUE	0.551582	0.0568437	FALSE	-0.109837	0.73328	FALSE	Probable WRKY transcription factor 19
contig28283	1.09376	3.41849e-06	TRUE	1.0935	1.05938e-06	TRUE	1.42945	9.50514e-12	TRUE	Protein CHLOROPLAST IMPORT APPARATUS 2
contig14361	1.09444	5.13345e-05	TRUE	0.25704	0.387202	FALSE	0.650286	0.0182838	FALSE	conserved hypothetical protein
contig15999	1.09574	1.16588e-07	TRUE	0.588402	0.00615701	FALSE	0.30344	0.175452	FALSE	CRAL-TRIO domain-containing protein C23B6.04c
contig28596	1.09574	0.000804674	TRUE	-0.303795	0.443471	FALSE	-0.989341	0.0255418	FALSE	Type I inositol-1,4,5-trisphosphate 5-phosphatase 1
contig31234	1.0965	9.25157e-08	TRUE	0.353813	0.111202	FALSE	-1.16181	5.05743e-05	TRUE	Lipoxygenase 2.1, chloroplastic
contig20158	1.09758	0.000632404	TRUE	1.17165	0.000102667	TRUE	1.35235	3.14243e-06	TRUE	Aquaporin PIP1-5
contig17352	1.09817	2.53088e-05	TRUE	-0.173463	0.574758	FALSE	-0.734527	0.0298415	FALSE	hypothetical protein
contig11460	1.0993	6.77816e-19	TRUE	-0.852808	2.44144e-07	TRUE	-0.550912	0.000398999	TRUE	Phospho-2-dehydro-3-deoxyheptonate aldolase 2, chloroplastic
contig14772	1.0993	0.000497285	TRUE	0.625239	0.0551439	FALSE	-0.00141412	0.996872	FALSE	La domain containing protein, expressed
contig03406	1.10241	3.33817e-07	TRUE	-0.257653	0.321917	FALSE	-0.789669	0.0052765	FALSE	Late embryogenesis abundant protein Lea14-A
contig25304	1.10514	4.89978e-06	TRUE	0.0201688	0.942101	FALSE	-0.532484	0.0791326	FALSE	Putative phosphatidylcholine:ceramide cholinephosphotransferase 1
contig19791	1.10578	1.04809e-07	TRUE	1.9655	8.95725e-31	TRUE	1.57985	2.38282e-18	TRUE	Chaperone protein dnaJ 11, chloroplastic
contig26352	1.10586	3.0861e-34	TRUE	0.684553	1.58342e-13	TRUE	0.0623807	0.542934	FALSE	O-methyltransferase ZRP4
contig25453	1.10679	3.0705e-06	TRUE	1.17618	1.32416e-07	TRUE	1.52472	2.47604e-13	TRUE	Phosphoenolpyruvate carboxykinase [ATP]
contig28047	1.11168	6.01219e-07	TRUE	0.395757	0.098992	FALSE	0.511036	0.0285287	FALSE	conserved hypothetical protein
contig28823	1.11345	2.99532e-07	TRUE	0.55485	0.0148372	FALSE	0.949258	6.88587e-06	TRUE	Violaxanthin de-epoxidase, chloroplastic
contig32787	1.11345	2.87074e-05	TRUE	-0.777726	0.0268735	FALSE	0.47009	0.0942279	FALSE	Apyrase
contig04575	1.11424	1.9251e-62	TRUE	0.36144	6.00891e-07	TRUE	-0.968908	9.63029e-27	TRUE	Lipoxygenase 2.1, chloroplastic
contig10921	1.11504	1.7926e-05	TRUE	-0.692837	0.0405529	FALSE	-0.687222	0.0404601	FALSE	hypothetical protein
contig16318	1.11504	1.7926e-05	TRUE	0.42264	0.129576	FALSE	1.0865	1.05668e-05	TRUE	Auxin-responsive protein IAA6
contig04572	1.12051	4.85487e-43	TRUE	0.519097	1.59306e-09	TRUE	-0.719331	1.05598e-11	TRUE	Lipoxygenase 2.1, chloroplastic
contig24458	1.12124	1.72414e-06	TRUE	0.170906	0.515659	FALSE	-0.413312	0.152267	FALSE	Cyclic nucleotide-gated ion channel 4
contig06393	1.12222	0.000564912	TRUE	0.724775	0.0288872	FALSE	0.436923	0.206689	FALSE	Gibberellin receptor GID1
contig18438	1.12245	1.13954e-22	TRUE	0.343306	0.00591449	FALSE	0.00906193	0.944917	FALSE	Probable phospholipid hydroperoxide glutathione peroxidase 6, mitochondrial
contig10472	1.12684	0.000134462	TRUE	1.3572	4.87891e-07	TRUE	1.28514	2.12896e-06	TRUE	conserved hypothetical protein
contig16184	1.12684	0.000134462	TRUE	0.527129	0.0906044	FALSE	0.774945	0.00887537	FALSE	Probable NADP-dependent oxidoreductase P1
4-GJVU7SP04JDCHQ	1.12684	0.000134462	TRUE	0.164559	0.61982	FALSE	1.28514	2.12896e-06	TRUE	Probable aquaporin PIP2-7
contig17060	1.12745	0.000106008	TRUE	1.01582	0.000316913	TRUE	0.496086	0.105351	FALSE	hypothetical protein
contig13079	1.12803	3.60483e-15	TRUE	0.228938	0.150893	FALSE	0.233051	0.140364	FALSE	Trans-cinnamate 4-monooxygenase
contig27797	1.1296	4.1095e-05	TRUE	0.574302	0.0465049	FALSE	0.147321	0.632729	FALSE	Probable protein phosphatase 2C 27
contig29073	1.13153	8.34727e-10	TRUE	0.287125	0.157242	FALSE	0.451886	0.0209964	FALSE	Chloride channel protein CLC-c
contig06925	1.13209	1.0004e-05	TRUE	0.43394	0.114802	FALSE	-0.464386	0.145562	FALSE	Myb-like protein J
contig11691	1.13278	6.25825e-06	TRUE	0.11247	0.692786	FALSE	0.472878	0.0748014	FALSE	Amino acid permease 3
contig10464	1.13454	1.53928e-06	TRUE	-0.582814	0.0539491	FALSE	0.260018	0.316024	FALSE	hypothetical protein
contig28770	1.13508	9.12991e-128	TRUE	1.3435	2.88826e-211	TRUE	1.3497	6.55969e-217	TRUE	Ribonuclease 1
contig13392	1.14821	5.86411e-05	TRUE	-0.40333	0.256823	FALSE	0.480979	0.112231	FALSE	Ferredoxin, chloroplastic
contig14613	1.14821	3.48656e-06	TRUE	0.961242	7.71776e-05	TRUE	0.692483	0.00616304	FALSE	Glutamate receptor 3.4
contig19619	1.14821	5.86411e-05	TRUE	-0.917903	0.0182521	FALSE	-1.44502	0.000631836	TRUE	conserved hypothetical protein
contig26977	1.14821	7.43214e-05	TRUE	0.0879731	0.790592	FALSE	0.081048	0.805514	FALSE	Serine/threonine-protein kinase AFC2
contig28158	1.14821	0.000151619	TRUE	-0.140296	0.697117	FALSE	0.103416	0.762981	FALSE	Vacuolar-sorting receptor 4
contig29460	1.14821	0.000638261	TRUE	0.682826	0.0489177	FALSE	0.327027	0.371558	FALSE	Potassium transporter 23
contig31395	1.14821	7.03873e-06	TRUE	0.250494	0.377868	FALSE	-0.544556	0.0923563	FALSE	Uncharacterized 38.1 kDa protein
contig23068	1.15181	1.95775e-21	TRUE	0.254767	0.0584566	FALSE	-0.0510555	0.717062	FALSE	conserved hypothetical protein
contig03905	1.15296	8.93701e-62	TRUE	0.321511	2.56438e-05	TRUE	-0.0416767	0.605685	FALSE	Ethylene-responsive transcription factor RAP2-4
contig26359	1.15522	1.05087e-154	TRUE	0.572692	9.47137e-36	TRUE	0.175269	0.00032736	TRUE	Late embryogenesis abundant protein, group 3
contig24717	1.1578	4.68417e-09	TRUE	0.0903171	0.689718	FALSE	0.0321384	0.887304	FALSE	Beta-lactamase domain-containing protein 2
contig34685	1.15826	5.82099e-16	TRUE	0.246727	0.121773	FALSE	-2.43497	4.10608e-22	TRUE	EF-hand calcium-binding protein
contig07739	1.1598	9.43837e-08	TRUE	-0.140296	0.587978	FALSE	-0.354823	0.183421	FALSE	conserved hypothetical protein
0-FO0JX8101C1PRO	1.16151	6.04435e-07	TRUE	0.333635	0.191792	FALSE	0.777372	0.000934326	TRUE	Phosphoglycerate kinase, chloroplastic
contig25400	1.16176	7.628e-07	TRUE	-0.167777	0.551058	FALSE	-1.05193	0.00123157	FALSE	Putative xyloglucan endotransglucosylase/hydrolase protein 13
contig03160	1.16316	2.44744e-06	TRUE	1.29711	1.56849e-08	TRUE	1.30987	8.11972e-09	TRUE	Aquaporin PIP2-5
contig25796	1.16659	2.01889e-05	TRUE	1.17421	6.2938e-06	TRUE	0.620074	0.0290245	FALSE	conserved hypothetical protein
contig23815	1.16867	5.76332e-16	TRUE	0.367046	0.0200357	FALSE	0.0896101	0.585562	FALSE	Splicing factor, arginine/serine-rich 12
contig00290	1.16897	1.31567e-08	TRUE	-0.366177	0.151439	FALSE	-0.535623	0.040059	FALSE	Dosage compensation complex, subunit MLE
contig05614	1.16927	6.57486e-05	TRUE	-0.0578337	0.866769	FALSE	-1.09952	0.00729426	FALSE	hypothetical protein
contig10430	1.16958	2.08766e-08	TRUE	0.437471	0.0522485	FALSE	0.275486	0.231068	FALSE	hypothetical protein
contig18485	1.17024	3.31382e-08	TRUE	1.23822	5.07056e-10	TRUE	0.496086	0.0273171	FALSE	Protein PHLOEM PROTEIN 2-LIKE A1
contig32890	1.17058	0.000105665	TRUE	-0.233405	0.52402	FALSE	-0.597024	0.12308	FALSE	hypothetical protein
contig02286	1.17287	1.47262e-10	TRUE	-0.0913863	0.673319	FALSE	-0.0399674	0.851301	FALSE	Glycogenin-1
contig05137	1.17287	0.000215866	TRUE	0.171648	0.632292	FALSE	-0.339528	0.382719	FALSE	hypothetical protein
0-FUZKD2G01CAMAV	1.17375	0.00027413	TRUE	1.09674	0.000420986	TRUE	0.792018	0.0149235	FALSE	O-methyltransferase
0-FUZKD2G01APCOT	1.17924	0.000912066	TRUE	0.0365819	0.929306	FALSE	0.101807	0.801336	FALSE	Nudix hydrolase 8
contig02511	1.17969	1.16337e-08	TRUE	-0.942356	0.000911501	TRUE	-1.87713	1.50155e-08	TRUE	Heat shock cognate 70 kDa protein 2
contig12977	1.18138	5.50815e-06	TRUE	0.681367	0.0115195	FALSE	-0.563857	0.0895278	FALSE	conserved hypothetical protein
contig02295	1.18216	6.96158e-06	TRUE	0.444667	0.117803	FALSE	0.233051	0.425878	FALSE	Glycogenin-2
contig31402	1.18256	2.59134e-10	TRUE	0.0993745	0.643482	FALSE	-0.253245	0.263539	FALSE	hypothetical protein
contig25202	1.18293	0	TRUE	0.567806	3.93987e-83	TRUE	-0.228038	9.89176e-12	TRUE	Salt stress-induced protein
contig29234	1.18569	1.78001e-05	TRUE	-0.343829	0.315652	FALSE	0.500823	0.0882049	FALSE	NADPH--cytochrome P450 reductase
contig23470	1.18648	1.84004e-11	TRUE	0.978757	1.91268e-08	TRUE	0.221369	0.261341	FALSE	Putative DNA-binding protein ESCAROLA
contig26235	1.18703	2.35031e-07	TRUE	0.186869	0.471953	FALSE	-0.503914	0.0829119	FALSE	hypothetical protein
contig04578	1.18774	3.65617e-11	TRUE	2.40127	1.80787e-67	TRUE	1.12058	6.2965e-11	TRUE	Lipoxygenase 2
contig18199	1.19003	8.149e-09	TRUE	0.83833	5.89581e-05	TRUE	0.430991	0.0524871	FALSE	Uncharacterized methyltransferase At2g41040, chloroplastic
contig18709	1.19401	3.25104e-08	TRUE	0.460097	0.048663	FALSE	0.578063	0.0108486	FALSE	Probable ATP-dependent Clp protease ATP-binding subunit
contig04576	1.19552	5.15957e-08	TRUE	0.694281	0.00230482	FALSE	-0.629445	0.0268538	FALSE	hypothetical protein
contig16182	1.19596	7.33799e-13	TRUE	0.257296	0.168005	FALSE	0.0483113	0.801377	FALSE	Probable NADP-dependent oxidoreductase P1
contig16790	1.19621	1.4177e-81	TRUE	1.36438	2.68347e-123	TRUE	1.12621	3.07868e-79	TRUE	RNase S-like protein precursor
contig26965	1.19697	5.2802e-19	TRUE	-0.104672	0.513522	FALSE	-0.181986	0.258719	FALSE	Thioredoxin F-type 2, chloroplastic
contig16438	1.19768	3.83404e-06	TRUE	0.541964	0.0498028	FALSE	0.414117	0.139598	FALSE	hypothetical protein
contig23255	1.20021	1.64512e-13	TRUE	0.367644	0.0398169	FALSE	0.259283	0.151665	FALSE	Interferon-related developmental regulator 1
contig25152	1.20089	3.95516e-28	TRUE	0.320219	0.0081422	FALSE	-0.36614	0.00679288	FALSE	Probable phosphatase phospho1
contig23294	1.20106	7.16977e-09	TRUE	0.902139	1.43462e-05	TRUE	0.259719	0.260171	FALSE	conserved hypothetical protein
contig23632	1.20266	0.000305433	TRUE	0.585529	0.0968211	FALSE	-0.127539	0.747388	FALSE	Sugar phosphate exchanger 2
contig24372	1.20266	0.000305433	TRUE	1.15926	0.00028218	TRUE	-0.127539	0.747388	FALSE	conserved hypothetical protein
contig27693	1.20266	3.28566e-07	TRUE	-0.196879	0.490527	FALSE	-0.672973	0.0287622	FALSE	Homeobox-leucine zipper protein HOX1
contig24197	1.20276	2.0267e-61	TRUE	0.0480412	0.5698	FALSE	0.410896	1.82572e-07	TRUE	Protein TIFY 10A
contig07832	1.20406	1.23539e-05	TRUE	-0.102821	0.754379	FALSE	0.476977	0.105864	FALSE	Transcription factor HY5
contig03226	1.20479	5.22495e-07	TRUE	0.73941	0.00282278	FALSE	-0.577915	0.0612107	FALSE	Guanine deaminase
contig25636	1.20554	1.56203e-05	TRUE	-0.101822	0.759773	FALSE	-0.347046	0.314178	FALSE	Putative transporter arsB
contig07118	1.2071	0.000493051	TRUE	1.15738	0.000497896	TRUE	0.756613	0.0323755	FALSE	Hydroxyacylglutathione hydrolase 3, mitochondrial
contig12752	1.2071	0.000493051	TRUE	-0.201696	0.631611	FALSE	0.139942	0.722101	FALSE	conserved hypothetical protein
contig20695	1.20808	1.04031e-14	TRUE	-0.647899	0.00157227	FALSE	-1.04226	1.70569e-06	TRUE	Thioredoxin H-type
contig02510	1.21234	4.00124e-05	TRUE	-1.09723	0.00882328	FALSE	-1.41903	0.00124784	FALSE	Heat shock cognate 70 kDa protein 2
contig19394	1.21234	6.29128e-09	TRUE	0.258254	0.270235	FALSE	0.0955476	0.68945	FALSE	Glutaredoxin-C6
contig25559	1.21401	5.55432e-10	TRUE	0.154447	0.489975	FALSE	0.317115	0.141797	FALSE	Transcription factor bHLH130
contig12716	1.21734	4.53231e-20	TRUE	0.441713	0.00221852	FALSE	0.726673	9.91852e-08	TRUE	Ferritin-1, chloroplastic
contig01494	1.2186	5.35444e-06	TRUE	0.823178	0.00255114	FALSE	0.473365	0.0998698	FALSE	Sulfite reductase [ferredoxin]
contig17889	1.22036	6.76278e-06	TRUE	0.066155	0.833674	FALSE	-0.14546	0.653785	FALSE	Ras-related protein RHA1
contig22293	1.22097	3.96645e-08	TRUE	-0.868994	0.00422794	FALSE	-0.232612	0.38893	FALSE	hypothetical protein
contig25512	1.22153	1.04316e-25	TRUE	-0.426767	0.00381491	FALSE	-0.252034	0.0759699	FALSE	Pleiotropic drug resistance protein 12
contig02288	1.22221	4.99447e-08	TRUE	0.156097	0.542901	FALSE	0.213942	0.396021	FALSE	Meiotically up-regulated gene 136 protein
contig04048	1.22221	8.54297e-06	TRUE	-1.48133	0.00038568	TRUE	-1.25999	0.00157028	FALSE	Nuclease PA3
contig04579	1.22428	1.2302e-19	TRUE	1.60674	9.67652e-41	TRUE	0.39991	0.00654097	FALSE	Lipoxygenase 2
contig10697	1.22687	5.58265e-15	TRUE	0.533105	0.00155361	FALSE	0.360912	0.0361453	FALSE	Homeobox protein knotted-1-like 2
contig11459	1.22744	1.09653e-08	TRUE	-0.965209	0.0012345	FALSE	0.130604	0.59429	FALSE	hypothetical protein
contig27699	1.22744	1.09653e-08	TRUE	0.134327	0.586441	FALSE	-0.926729	0.00165153	FALSE	conserved hypothetical protein
contig25617	1.23135	2.18514e-08	TRUE	0.988288	5.97984e-06	TRUE	0.663291	0.00380407	FALSE	Prenyl transferase
contig25218	1.23208	3.65357e-18	TRUE	-0.675333	0.000321545	TRUE	-0.576846	0.00163546	FALSE	Omega-3 fatty acid desaturase, chloroplastic
contig11546	1.23227	0.000265955	TRUE	0.0232029	0.953326	FALSE	-0.181986	0.655287	FALSE	Primary amine oxidase
contig27808	1.23936	0.000428445	TRUE	1.1175	0.00108139	FALSE	1.54238	9.93237e-07	TRUE	Two-component response regulator ARR9
contig29031	1.23936	0.000428445	TRUE	0.336142	0.390538	FALSE	0.0493392	0.903818	FALSE	Chromatin structure-remodeling complex subunit snf21
contig15792	1.24176	5.9945e-38	TRUE	0.412888	9.66755e-05	TRUE	0.200871	0.0654265	FALSE	BEL1-like homeodomain protein 1
contig32723	1.24337	4.63722e-12	TRUE	1.08677	6.22842e-10	TRUE	0.801526	1.21702e-05	TRUE	hypothetical protein
contig03158	1.24582	1.73441e-07	TRUE	0.590887	0.0200241	FALSE	0.549197	0.0305671	FALSE	Probable aquaporin PIP2-3
contig15327	1.24639	4.64284e-10	TRUE	0.451424	0.0387428	FALSE	0.222855	0.323027	FALSE	Alcohol dehydrogenase [NADP+] A
contig01912	1.24775	1.18475e-05	TRUE	0.920246	0.00133355	FALSE	0.443618	0.151269	FALSE	Calcium-dependent protein kinase 3
contig29594	1.24775	1.59879e-06	TRUE	0.167826	0.573667	FALSE	-1.5743	8.40452e-05	TRUE	universal stress protein 1561
contig13898	1.2513	4.76503e-08	TRUE	0.924996	6.0865e-05	TRUE	0.857542	0.00021392	TRUE	Alpha-glucan phosphorylase, H isozyme
contig24059	1.2513	0.000113079	TRUE	0.748673	0.0260412	FALSE	0.735551	0.0279258	FALSE	F-box protein At1g67340
contig01456	1.25183	3.46334e-07	TRUE	-0.302567	0.322625	FALSE	-0.0641499	0.825699	FALSE	Signal transducing adaptor protein STAM/STAM2
contig18721	1.25255	0.000878681	TRUE	0.061338	0.889204	FALSE	-0.181986	0.689673	FALSE	hypothetical protein
contig25816	1.25401	4.36174e-07	TRUE	1.21879	2.88935e-07	TRUE	1.7374	7.46717e-16	TRUE	Bifunctional 3'-phosphoadenosine 5'-phosphosulfate synthase 2
contig01319	1.25674	3.4448e-21	TRUE	0.515056	0.000344252	TRUE	0.862408	1.41644e-10	TRUE	hypothetical protein
contig04586	1.25674	2.38745e-05	TRUE	0.766595	0.0128231	FALSE	0.967761	0.00104523	FALSE	RING finger and CHY zinc finger domain-containing protein 1
contig08686	1.25674	2.38745e-05	TRUE	1.38327	5.82169e-07	TRUE	1.10342	0.000129998	TRUE	Abscisic stress-ripening protein 1
contig19834	1.25692	1.13381e-15	TRUE	0.789001	1.08982e-06	TRUE	0.961208	7.03136e-10	TRUE	Probable pyridoxal biosynthesis protein PDX1.1
contig30984	1.25724	3.17085e-52	TRUE	0.183025	0.0533859	FALSE	1.04637	3.24849e-38	TRUE	Probable aquaporin PIP2-7
contig09504	1.25756	3.62855e-17	TRUE	0.060844	0.727684	FALSE	-0.470231	0.0133876	FALSE	4,5-DOPA dioxygenase extradiol-like protein
contig16771	1.26078	3.62724e-25	TRUE	0.406397	0.00245925	FALSE	0.338617	0.0119753	FALSE	conserved hypothetical protein
contig17380	1.26182	4.91717e-82	TRUE	0.991573	1.14696e-51	TRUE	1.04545	3.81061e-59	TRUE	MLO-like protein 1
contig01442	1.26369	6.43045e-06	TRUE	0.213341	0.504492	FALSE	0.0404061	0.901618	FALSE	Transport inhibitor response 1-like protein
contig06391	1.26369	0.000229796	TRUE	0.667059	0.0652829	FALSE	0.518453	0.159447	FALSE	Gibberellin receptor GID1
contig02171	1.26751	4.81733e-05	TRUE	1.3055	9.4444e-06	TRUE	1.28196	1.27067e-05	TRUE	S-adenosylmethionine synthetase 3
contig17353	1.26751	2.3727e-23	TRUE	0.341573	0.0162964	FALSE	-0.730112	1.73086e-05	TRUE	REF/SRPP-like protein OsI_017815
contig27517	1.2685	0.000291215	TRUE	1.40223	1.64252e-05	TRUE	1.4442	6.66167e-06	TRUE	Two-component response regulator ARR1
contig23894	1.26952	1.13563e-08	TRUE	0.0491819	0.850735	FALSE	-0.588612	0.0421593	FALSE	Peroxisomal-coenzyme A synthetase
contig32378	1.26952	1.13563e-08	TRUE	1.0155	4.35184e-06	TRUE	0.585036	0.0133196	FALSE	hypothetical protein
contig24041	1.27159	6.08916e-05	TRUE	-0.0896698	0.814403	FALSE	-0.288902	0.461576	FALSE	conserved hypothetical protein
contig12304	1.2722	2.19533e-06	TRUE	0.783755	0.00484351	FALSE	0.339966	0.254187	FALSE	Xenotropic and polytropic retrovirus receptor 1
contig06450	1.27374	0.000369147	TRUE	0.954861	0.00791988	FALSE	1.03101	0.00341635	FALSE	2,3-bisphosphoglycerate-independent phosphoglycerate mutase
contig24492	1.27749	1.6292e-05	TRUE	-0.0959018	0.788615	FALSE	-0.789669	0.0485447	FALSE	conserved hypothetical protein
contig00300	1.28148	2.05587e-05	TRUE	1.07543	0.000288768	TRUE	1.33955	1.90591e-06	TRUE	hypothetical protein
contig16270	1.28365	2.53267e-34	TRUE	-0.258616	0.0476551	FALSE	-0.382768	0.00384337	FALSE	KEKE-like motif-containing transcription regulator (Rlr1)/suppressor of sin4
contig23038	1.28542	8.70645e-60	TRUE	0.0650883	0.482348	FALSE	0.117374	0.197677	FALSE	Squalene monooxygenase
contig02548	1.28571	0.000123079	TRUE	-0.140296	0.730831	FALSE	1.30344	3.5317e-05	TRUE	hypothetical protein
contig02989	1.28571	2.59448e-05	TRUE	-0.0471865	0.897507	FALSE	-1.00141	0.0195536	FALSE	Actin-depolymerizing factor 3
contig12757	1.28571	2.59448e-05	TRUE	0.238216	0.494441	FALSE	0.30344	0.375092	FALSE	Glycine-rich RNA-binding protein blt801
contig16137	1.28571	0.000593617	TRUE	0.625239	0.11739	FALSE	1.05067	0.00431356	FALSE	Formin-like protein 5
contig20902	1.28571	2.59448e-05	TRUE	0.444667	0.186211	FALSE	0.0404061	0.910152	FALSE	Pheophorbide a oxygenase, chloroplastic
contig29515	1.28571	2.59448e-05	TRUE	0.952814	0.00198026	FALSE	0.977212	0.00132634	FALSE	Dof zinc finger protein DOF3.3
contig10071	1.28622	3.96301e-35	TRUE	-0.232292	0.0711554	FALSE	-0.644206	2.66352e-06	TRUE	Calvin cycle protein CP12
contig16268	1.28776	7.46421e-10	TRUE	1.02963	7.51392e-07	TRUE	0.748751	0.00055395	TRUE	conserved hypothetical protein
contig12995	1.28846	1.89744e-26	TRUE	0.337558	0.0129362	FALSE	-0.0940793	0.517165	FALSE	hypothetical protein
contig28870	1.28869	8.84539e-19	TRUE	0.369899	0.0227905	FALSE	0.650136	2.30327e-05	TRUE	Putative copper-transporting ATPase PAA1
contig01441	1.29117	8.87301e-08	TRUE	0.782536	0.00180876	FALSE	0.554979	0.0320791	FALSE	Transport inhibitor response 1-like protein
contig24763	1.29205	1.17484e-09	TRUE	-0.287137	0.279717	FALSE	-0.278202	0.290525	FALSE	Allene oxide synthase 1, chloroplastic
contig23437	1.29386	1.89367e-37	TRUE	0.336803	0.00303102	FALSE	0.188781	0.102683	FALSE	Chloride channel protein CLC-c
contig13897	1.29596	3.05773e-08	TRUE	0.472681	0.065619	FALSE	0.50314	0.0471326	FALSE	Alpha-glucan phosphorylase, H isozyme
contig16327	1.29707	0.00019689	TRUE	0.380536	0.327308	FALSE	0.61638	0.0958162	FALSE	Telomere-binding protein 1
contig18094	1.30349	0.000249068	TRUE	0.207627	0.611957	FALSE	1.11347	0.00134027	FALSE	conserved hypothetical protein
contig11199	1.30575	1.01988e-06	TRUE	0.456945	0.120642	FALSE	0.0244645	0.938076	FALSE	Peroxisomal acyl-coenzyme A oxidase 1
contig16383	1.30575	1.6621e-08	TRUE	0.516816	0.0405441	FALSE	0.38436	0.133597	FALSE	Aspartic proteinase
contig10726	1.30741	1.7587e-05	TRUE	0.975181	0.00148251	FALSE	1.2149	3.19817e-05	TRUE	Betaine aldehyde dehydrogenase
contig11548	1.30741	1.7587e-05	TRUE	0.412245	0.222987	FALSE	0.402976	0.230754	FALSE	Primary amine oxidase
contig15173	1.31171	8.31151e-05	TRUE	0.463775	0.206688	FALSE	0.45956	0.207703	FALSE	3-dehydroquinate synthase
contig09834	1.31391	2.38581e-22	TRUE	1.33629	1.69554e-25	TRUE	1.11698	2.62048e-17	TRUE	Sigma factor sigB regulation protein rsbQ
contig05300	1.31422	9.07008e-13	TRUE	-0.0715831	0.747672	FALSE	0.0603745	0.779679	FALSE	Uncharacterized membrane protein C2G11.09
contig22320	1.31501	1.57938e-85	TRUE	-0.105586	0.195967	FALSE	-0.263898	0.00153186	FALSE	Multi-drug resistance efflux pump pmrA
contig17094	1.31814	0.000104916	TRUE	0.404025	0.286101	FALSE	0.659316	0.0667421	FALSE	Protease 4
contig31641	1.31814	0.000104916	TRUE	0.132723	0.738135	FALSE	-1.18199	0.0168973	FALSE	Allene oxide synthase 1, chloroplastic
contig26319	1.32224	2.22247e-12	TRUE	0.841088	1.57157e-05	TRUE	0.661894	0.000901184	TRUE	Phytoene synthase 2, chloroplastic (Fragment)
contig28828	1.32271	2.54796e-06	TRUE	0.880168	0.00230615	FALSE	1.04628	0.000171809	TRUE	conserved hypothetical protein
contig09296	1.32509	0.000132432	TRUE	1.06406	0.00204606	FALSE	1.17709	0.000456411	TRUE	Probable serine/threonine-protein kinase DDB_G0267514
contig14285	1.32575	2.36823e-07	TRUE	1.02198	7.10009e-05	TRUE	-1.32638	0.000542796	TRUE	Nucleotide pyrophosphatase/phosphodiesterase (Fragments)
contig01143	1.33041	4.43411e-05	TRUE	0.329189	0.371875	FALSE	0.287499	0.435279	FALSE	Dosage compensation complex, subunit MLE
contig24452	1.33462	6.41926e-14	TRUE	0.19812	0.33654	FALSE	0.195249	0.340148	FALSE	Two pore calcium channel protein 1
contig13598	1.33724	5.58636e-05	TRUE	-0.614227	0.16532	FALSE	0.666011	0.0584367	FALSE	hypothetical protein
contig10600	1.33854	4.67834e-07	TRUE	1.50504	8.77415e-10	TRUE	1.80874	5.08392e-15	TRUE	RuBisCO large subunit-binding protein subunit alpha, chloroplastic (Fragment)
contig23350	1.34086	1.13224e-18	TRUE	0.623098	0.000141758	TRUE	-0.0881194	0.631681	FALSE	Polyphenol oxidase A1, chloroplastic
contig06048	1.34303	1.56332e-13	TRUE	1.11402	6.17115e-10	TRUE	0.530437	0.00730724	FALSE	hypothetical protein
contig08492	1.34461	1.89206e-08	TRUE	0.684133	0.00732913	FALSE	0.29914	0.269061	FALSE	Shikimate kinase, chloroplastic
contig27443	1.34461	7.03712e-05	TRUE	-0.0248187	0.951492	FALSE	0.78764	0.0251236	FALSE	Beta-glucosidase 6
contig18626	1.34615	0.000807512	TRUE	1.3572	0.000374486	TRUE	0.818014	0.0490879	FALSE	hypothetical protein
contig30310	1.35084	9.34269e-11	TRUE	0.0722488	0.770447	FALSE	0.332587	0.156788	FALSE	Glutathione synthetase, chloroplastic
contig29717	1.35389	1.16753e-10	TRUE	0.788151	0.000350474	TRUE	0.0337423	0.892361	FALSE	Ubiquitin carrier protein E2 28
contig25674	1.35494	6.39099e-27	TRUE	0.618315	5.73819e-06	TRUE	-0.190399	0.221194	FALSE	Nuclease S1
contig01140	1.35517	1.9676e-15	TRUE	0.2938	0.132033	FALSE	0.158243	0.424612	FALSE	Dosage compensation complex, subunit MLE
contig34307	1.35825	1.75663e-11	TRUE	0.133465	0.574252	FALSE	1.21136	5.89188e-10	TRUE	hypothetical protein
contig01523	1.35971	3.95143e-07	TRUE	0.634144	0.0283452	FALSE	0.678611	0.0171973	FALSE	Protein TRANSPARENT TESTA 12
contig10446	1.36051	1.35316e-07	TRUE	-0.410385	0.218779	FALSE	-0.784651	0.026382	FALSE	3-ketoacyl-CoA thiolase 1, peroxisomal
contig04573	1.36257	6.52088e-82	TRUE	0.588632	2.68475e-14	TRUE	-0.618557	6.19343e-11	TRUE	Lipoxygenase 2.1, chloroplastic
contig20166	1.36322	1.25945e-05	TRUE	0.95924	0.00259706	FALSE	1.58051	2.56413e-08	TRUE	conserved hypothetical protein
contig02408	1.36369	2.31018e-108	TRUE	0.725918	1.5849e-28	TRUE	0.284926	4.92069e-05	TRUE	Dehydrin COR410
contig29084	1.36407	2.98717e-25	TRUE	0.973776	3.30125e-13	TRUE	0.699108	5.09235e-07	TRUE	Dosage compensation complex, subunit MLE
contig20304	1.3641	2.23434e-77	TRUE	0.660553	4.87419e-17	TRUE	-0.480673	4.472e-07	TRUE	Late embryogenesis abundant protein Dc3
contig08284	1.36462	1.33816e-32	TRUE	-0.154303	0.277409	FALSE	0.455444	0.000329996	TRUE	Protein MSP1
contig01041	1.3706	1.58112e-05	TRUE	-1.72526	0.000835978	TRUE	-0.849411	0.0537402	FALSE	hypothetical protein
contig20595	1.3706	4.69789e-05	TRUE	0.667059	0.0652829	FALSE	0.480979	0.194703	FALSE	conserved hypothetical protein
contig28233	1.3706	4.69789e-05	TRUE	0.667059	0.0652829	FALSE	0.480979	0.194703	FALSE	Trans-2,3-enoyl-CoA reductase
contig33319	1.3706	0.000423703	TRUE	1.99356	1.9277e-09	TRUE	-0.103984	0.826346	FALSE	hypothetical protein
contig12714	1.37415	4.03597e-28	TRUE	0.376763	0.0076783	FALSE	0.9824	7.27188e-15	TRUE	Ferritin-1, chloroplastic
contig23319	1.37435	9.25872e-27	TRUE	-0.306946	0.0602927	FALSE	-0.702819	5.18543e-05	TRUE	Glucan endo-1,3-beta-glucosidase
contig27837	1.37466	1.47533e-32	TRUE	-0.27425	0.0611497	FALSE	-0.718039	4.78082e-06	TRUE	Chlorophyll a-b binding protein, chloroplastic
contig14734	1.37613	2.14022e-24	TRUE	0.993682	4.46897e-13	TRUE	0.670307	3.26492e-06	TRUE	hypothetical protein
contig24519	1.37648	7.75943e-07	TRUE	0.122739	0.709358	FALSE	0.47009	0.126589	FALSE	AP2/ERF and B3 domain-containing protein Os01g0141000
contig10695	1.37769	6.70696e-06	TRUE	0.171648	0.632292	FALSE	-0.64765	0.114455	FALSE	conserved hypothetical protein
contig30324	1.38268	0.000534268	TRUE	0.164559	0.72574	FALSE	0.684747	0.107478	FALSE	conserved hypothetical protein
contig12715	1.3841	3.44346e-25	TRUE	-0.25894	0.125074	FALSE	0.0619392	0.695912	FALSE	Ferritin-1, chloroplastic
contig13787	1.387	2.48949e-05	TRUE	0.425301	0.25003	FALSE	0.45956	0.207703	FALSE	Alpha-glucan water dikinase, chloroplastic
contig01431	1.39332	1.05322e-05	TRUE	0.192279	0.603722	FALSE	-1.23643	0.00864761	FALSE	Bowman-Birk type trypsin inhibitor
contig28882	1.39614	0.000673376	TRUE	-0.052833	0.916198	FALSE	-0.481547	0.369603	FALSE	Lipid transfer-like protein VAS
contig22322	1.39738	3.0001e-11	TRUE	0.761857	0.000644906	TRUE	0.720166	0.0012528	FALSE	hypothetical protein
contig10415	1.39862	5.7523e-26	TRUE	-0.289159	0.0873637	FALSE	0.0118369	0.94078	FALSE	Allene oxide cyclase 4, chloroplastic
contig11538	1.4006	6.48085e-07	TRUE	0.901524	0.00201429	FALSE	1.01595	0.00034761	TRUE	conserved hypothetical protein
contig29072	1.40347	1.61569e-11	TRUE	1.22744	1.8824e-09	TRUE	0.433673	0.0623246	FALSE	Chalcone synthase
contig28249	1.40581	9.06348e-66	TRUE	0.877671	1.09184e-24	TRUE	0.367593	7.40668e-05	TRUE	conserved hypothetical protein
contig17841	1.40808	3.23849e-26	TRUE	0.166365	0.288765	FALSE	-0.210745	0.204638	FALSE	Remorin
contig14496	1.41125	0.0001168	TRUE	3.5767	1.85485e-50	TRUE	1.30344	0.000216038	TRUE	Asparagine synthetase [glutamine-hydrolyzing]
contig31941	1.41125	1.65101e-05	TRUE	0.770437	0.0269554	FALSE	0.383611	0.299299	FALSE	Betaine aldehyde dehydrogenase
contig34951	1.41125	0.000848188	TRUE	-0.725258	0.213222	FALSE	-1.08888	0.077037	FALSE	hypothetical protein
4-GJVU7SP04ICXI0	1.41125	0.000848188	TRUE	0.760168	0.0914718	FALSE	0.865319	0.0486734	FALSE	conserved hypothetical protein
contig13077	1.415	1.0107e-06	TRUE	-1.1403	0.00781083	FALSE	-0.22779	0.530526	FALSE	Trans-cinnamate 4-monooxygenase
contig23336	1.42422	2.98391e-29	TRUE	0.783873	6.1164e-09	TRUE	1.07233	3.62069e-17	TRUE	Probable sulfate transporter 3.3
contig26748	1.42481	6.16707e-34	TRUE	0.429716	0.00119446	FALSE	0.0946177	0.49755	FALSE	conserved hypothetical protein
contig29173	1.42832	3.70159e-06	TRUE	0.667059	0.0464797	FALSE	1.01066	0.00125465	FALSE	conserved hypothetical protein
contig14733	1.43114	5.42725e-253	TRUE	0.85537	3.93996e-83	TRUE	0.640676	8.19325e-45	TRUE	Catalase-1
contig06396	1.432	2.58213e-05	TRUE	0.423605	0.27195	FALSE	0.579854	0.119493	FALSE	Gibberellin receptor GID1
contig06584	1.43361	0.000441064	TRUE	0.50356	0.269409	FALSE	-0.0120614	0.980552	FALSE	Uncharacterized protein R102.4
contig08490	1.43451	1.80253e-08	TRUE	0.859704	0.00132508	FALSE	0.818014	0.00224287	FALSE	Shikimate kinase, chloroplastic
contig09271	1.43509	1.09033e-05	TRUE	0.260242	0.49397	FALSE	0.383611	0.299299	FALSE	ATPase ASNA1 homolog
contig26069	1.43556	1.98363e-27	TRUE	1.43196	5.88322e-30	TRUE	1.30818	1.249e-24	TRUE	conserved hypothetical protein
contig14284	1.43605	4.39925e-35	TRUE	0.541433	2.73523e-05	TRUE	1.32524	2.13979e-32	TRUE	Nucleotide pyrophosphatase/phosphodiesterase (Fragments)
contig26951	1.43772	3.32565e-09	TRUE	-0.346747	0.271045	FALSE	-1.42591	0.000154988	TRUE	Beta-glucosidase 31
contig01473	1.44194	8.34466e-07	TRUE	-0.0500981	0.889489	FALSE	-0.966258	0.0212186	FALSE	hypothetical protein
contig13481	1.44706	1.72313e-12	TRUE	1.06233	3.51544e-07	TRUE	1.34853	7.56997e-12	TRUE	Aquaporin PIP2-5
contig27272	1.44777	5.75682e-06	TRUE	0.940624	0.00455753	FALSE	1.18366	0.000175589	TRUE	conserved hypothetical protein
3-GH8N3EB01CXGI0	1.44777	5.75682e-06	TRUE	1.46305	1.36286e-06	TRUE	1.49261	5.9998e-07	TRUE	Beta-fructofuranosidase, insoluble isoenzyme 7
contig03220	1.4501	1.14258e-11	TRUE	0.525285	0.027681	FALSE	0.0474955	0.853492	FALSE	Guanine deaminase
contig14105	1.45077	0.000553152	TRUE	-0.140296	0.789872	FALSE	0.911123	0.0364084	FALSE	hypothetical protein
contig22386	1.45077	0.000553152	TRUE	0.90701	0.038867	FALSE	0.554979	0.23084	FALSE	Putative ribosome biogenesis GTPase rsgA
contig31591	1.45077	0.000553152	TRUE	0.653253	0.154535	FALSE	-0.281522	0.599035	FALSE	Phosphatidylserine synthase 2
contig23946	1.4516	9.49032e-10	TRUE	0.392578	0.147727	FALSE	-0.151613	0.608199	FALSE	conserved hypothetical protein
contig26431	1.45307	1.88964e-07	TRUE	0.605131	0.0489458	FALSE	0.485438	0.118994	FALSE	Pyrimidine-specific ribonucleoside hydrolase rihA
0-FTYGYVA04H365C	1.45307	0.000229679	TRUE	0.630222	0.145287	FALSE	0.730551	0.0834535	FALSE	Abscisic stress-ripening protein 1
contig29648	1.45356	7.50508e-14	TRUE	-0.0797543	0.740871	FALSE	-0.24518	0.319508	FALSE	UPF0483 protein AGAP003155
contig04164	1.45487	9.59315e-05	TRUE	1.82123	4.51806e-08	TRUE	1.32497	0.000234075	TRUE	Alpha,alpha-trehalose-phosphate synthase [UDP-forming] 6
contig33005	1.45487	9.59315e-05	TRUE	0.897179	0.0216966	FALSE	-0.181986	0.697137	FALSE	conserved hypothetical protein
contig13471	1.45754	9.29238e-14	TRUE	-0.366177	0.151439	FALSE	-0.359773	0.155099	FALSE	hypothetical protein
contig29794	1.46015	1.29199e-06	TRUE	1.46115	3.52115e-07	TRUE	0.741392	0.0215213	FALSE	Cortical cell-delineating protein
contig03618	1.4608	5.50242e-07	TRUE	0.460097	0.163296	FALSE	-0.55122	0.157827	FALSE	Phospholipase D delta
contig12302	1.46187	1.00346e-07	TRUE	1.10546	6.88639e-05	TRUE	0.443618	0.151269	FALSE	Xenotropic and polytropic retrovirus receptor 1
contig32096	1.46447	1.16656e-10	TRUE	0.377103	0.148561	FALSE	0.66915	0.00658485	FALSE	Rubredoxin-1
contig04161	1.47014	0.000692839	TRUE	2.35613	2.67211e-11	TRUE	1.7111	1.29668e-05	TRUE	Alpha,alpha-trehalose-phosphate synthase [UDP-forming] 6
contig11115	1.47014	0.000692839	TRUE	0.300277	0.552032	FALSE	0.917549	0.0415585	FALSE	Proteasome activator complex subunit 4
contig12702	1.47014	0.000692839	TRUE	0.222274	0.664057	FALSE	-0.52991	0.359744	FALSE	Ethylene-responsive transcription factor 9
contig21547	1.47014	0.000287146	TRUE	0.988987	0.018303	FALSE	0.572901	0.200043	FALSE	O-methyltransferase ZRP4
contig24747	1.47014	1.09367e-33	TRUE	0.197752	0.170059	FALSE	0.17517	0.222516	FALSE	REF/SRPP-like protein Os05g0151300/LOC_Os05g05940
contig29127	1.47014	0.000287146	TRUE	0.859704	0.0449031	FALSE	0.724904	0.0959732	FALSE	Putative chloride channel-like protein CLC-g
contig33404	1.47014	1.91633e-21	TRUE	0.453384	0.00974433	FALSE	0.5365	0.00176747	FALSE	Photosystem II core complex proteins psbY, chloroplastic
contig24767	1.48119	4.11456e-11	TRUE	0.388083	0.132567	FALSE	0.457424	0.0706122	FALSE	Probable protein phosphatase 2C 27
contig29838	1.48263	1.1096e-05	TRUE	0.194123	0.628518	FALSE	0.294452	0.45178	FALSE	Soluble starch synthase 2-2, chloroplastic/amyloplastic
contig23228	1.48381	3.32136e-13	TRUE	1.84243	4.86672e-24	TRUE	1.49179	8.21927e-15	TRUE	Zinc finger CCCH domain-containing protein 2
contig27671	1.48525	6.25158e-05	TRUE	0.897179	0.0216966	FALSE	0.61448	0.131405	FALSE	conserved hypothetical protein
contig18483	1.48701	0.000149305	TRUE	2.26409	3.7991e-12	TRUE	0.730551	0.0834535	FALSE	Protein PHLOEM PROTEIN 2-LIKE A1
contig27434	1.48701	0.000149305	TRUE	1.32683	0.000541041	TRUE	0.818014	0.0490879	FALSE	hypothetical protein
2-GH8N3EB02GLE3C	1.48701	8.18275e-08	TRUE	0.579596	0.0604295	FALSE	-0.362559	0.314777	FALSE	Diadenosine tetraphosphatase and related serine/threonine protein phosphatases-like
contig28641	1.48806	1.91368e-07	TRUE	0.859704	0.00456386	FALSE	0.840381	0.0053619	FALSE	Probable plastid-lipid-associated protein 6, chloroplastic
contig26692	1.48925	9.41073e-27	TRUE	0.266704	0.102925	FALSE	0.225014	0.168679	FALSE	conserved hypothetical protein
contig02512	1.48977	3.35752e-15	TRUE	-0.686264	0.00889663	FALSE	-0.727955	0.00550253	FALSE	Heat shock 70 kDa protein
contig24657	1.4911	3.42747e-09	TRUE	-0.140296	0.659529	FALSE	0.241821	0.413599	FALSE	Abscisic acid 8'-hydroxylase 3
contig12975	1.49371	1.4893e-17	TRUE	1.30206	4.05817e-14	TRUE	1.35114	1.56649e-15	TRUE	conserved hypothetical protein
contig02979	1.49399	1.45601e-10	TRUE	0.107632	0.702639	FALSE	0.233051	0.394634	FALSE	hypothetical protein
contig10926	1.49871	4.23593e-09	TRUE	0.841557	0.00197204	FALSE	-0.111597	0.72594	FALSE	hypothetical protein
contig10590	1.50152	6.77554e-38	TRUE	-0.0883681	0.545594	FALSE	-0.220256	0.137906	FALSE	Glucose-6-phosphate isomerase
contig05542	1.50185	2.29777e-08	TRUE	-0.100768	0.765283	FALSE	-0.264449	0.442833	FALSE	Probable polyamine oxidase 4
contig14533	1.50185	1.3031e-06	TRUE	0.390219	0.275648	FALSE	0.311054	0.387748	FALSE	Beta-fructofuranosidase, insoluble isoenzyme 2
contig05301	1.50369	5.36098e-08	TRUE	0.416097	0.190086	FALSE	-0.315253	0.378165	FALSE	conserved hypothetical protein
contig09789	1.51078	0.000446728	TRUE	0.637312	0.180847	FALSE	1.13994	0.00850503	FALSE	conserved hypothetical protein
contig25084	1.51078	5.0914e-11	TRUE	0.289388	0.284503	FALSE	-0.242107	0.410585	FALSE	Lysine histidine transporter-like 2
contig10445	1.51196	6.37399e-28	TRUE	-0.0280864	0.869895	FALSE	-0.214167	0.223002	FALSE	3-ketoacyl-CoA thiolase 2, peroxisomal
contig20635	1.51278	2.77538e-09	TRUE	-0.462224	0.175133	FALSE	0.224006	0.455821	FALSE	12-oxophytodienoate reductase 2
contig01220	1.51434	2.73423e-10	TRUE	-0.310221	0.3217	FALSE	-1.08888	0.00219475	FALSE	hypothetical protein
contig07336	1.51905	3.6205e-07	TRUE	0.427988	0.21229	FALSE	-0.79204	0.059742	FALSE	Beta-glucosidase 31
contig35042	1.52018	9.653e-05	TRUE	0.981695	0.0159061	FALSE	-0.362559	0.477198	FALSE	hypothetical protein
contig03145	1.52167	8.94793e-06	TRUE	1.04413	0.00318819	FALSE	0.216563	0.593348	FALSE	hypothetical protein
contig03784	1.52167	1.44353e-14	TRUE	0.207627	0.379592	FALSE	0.199884	0.39465	FALSE	Vacuolar-processing enzyme
contig16986	1.52372	7.95772e-09	TRUE	0.557141	0.0607189	FALSE	0.515451	0.0825831	FALSE	Cystathionine gamma-lyase
contig23462	1.52672	1.99262e-06	TRUE	0.5734	0.111578	FALSE	0.128354	0.739692	FALSE	Protein TRANSPARENT TESTA 12
contig00183	1.53287	5.02175e-05	TRUE	0.149211	0.744097	FALSE	1.07435	0.00543241	FALSE	hypothetical protein
contig19750	1.53816	2.35361e-07	TRUE	0.616433	0.0634369	FALSE	1.35235	3.14243e-06	TRUE	hypothetical protein
contig24674	1.53972	7.92645e-19	TRUE	0.483736	0.0148089	FALSE	0.081048	0.701196	FALSE	Chitin elicitor-binding protein
contig30726	1.54414	2.61622e-05	TRUE	1.10363	0.00342529	FALSE	1.1848	0.00132322	FALSE	Probable gibberellin receptor GID1L1
contig12038	1.54555	6.26734e-10	TRUE	-0.327923	0.318855	FALSE	-0.0159764	0.958804	FALSE	Mitochondrial substrate carrier family protein Q
contig01803	1.54676	4.05047e-15	TRUE	-0.540834	0.0443973	FALSE	-0.471493	0.0738821	FALSE	Phenylalanine ammonia-lyase
contig10843	1.55031	0.000286246	TRUE	0.0523492	0.920883	FALSE	0.180584	0.72409	FALSE	hypothetical protein
contig34769	1.55031	0.000286246	TRUE	0.444667	0.366523	FALSE	0.258586	0.608404	FALSE	hypothetical protein
1-GH8N3EB01CANUI	1.55031	0.000286246	TRUE	0.95924	0.0332003	FALSE	0.595621	0.210891	FALSE	Phosphoenolpyruvate carboxylase 1
contig20572	1.55157	6.53907e-08	TRUE	0.227436	0.508042	FALSE	0.507674	0.118091	FALSE	conserved hypothetical protein
contig17388	1.5526	4.01854e-12	TRUE	0.316562	0.23012	FALSE	0.122868	0.649935	FALSE	Chaperone protein dnaJ
contig12973	1.55495	2.97537e-24	TRUE	1.3953	1.1363e-20	TRUE	1.39413	6.3483e-21	TRUE	conserved hypothetical protein
contig03400	1.55668	4.9221e-13	TRUE	-0.751731	0.0139233	FALSE	-1.31949	8.07714e-05	TRUE	Late embryogenesis abundant protein Lea14-A
contig10432	1.55683	1.31994e-42	TRUE	0.982486	2.10601e-16	TRUE	1.24581	4.37238e-28	TRUE	L-ascorbate peroxidase 2, cytosolic
contig08155	1.56325	0.000688837	TRUE	1.66706	0.000107187	TRUE	1.13994	0.0148449	FALSE	Nucleobase-ascorbate transporter 2
contig12303	1.56325	0.000147885	TRUE	0.707701	0.119476	FALSE	-0.088877	0.863731	FALSE	conserved hypothetical protein
contig07168	1.57242	1.48633e-22	TRUE	0.311083	0.102428	FALSE	0.269393	0.157101	FALSE	amino acid selective channel protein
contig14634	1.57528	5.71588e-126	TRUE	0.394218	3.09507e-07	TRUE	-0.719403	8.59045e-15	TRUE	Lipase
contig25108	1.57705	6.11316e-10	TRUE	0.0337335	0.915203	FALSE	0.205037	0.501714	FALSE	Expansin-like A1
contig24639	1.57885	1.95032e-06	TRUE	-0.41593	0.35101	FALSE	-0.618085	0.177512	FALSE	Homeobox-leucine zipper protein HOX22
contig34456	1.57885	1.95032e-06	TRUE	0.921105	0.00921738	FALSE	0.294452	0.45178	FALSE	hypothetical protein
contig02234	1.58117	8.76272e-06	TRUE	2.16713	1.34473e-12	TRUE	2.1108	5.55593e-12	TRUE	hypothetical protein
contig10764	1.58231	9.01757e-12	TRUE	0.680155	0.0083845	FALSE	0.907281	0.00022811	TRUE	MtN19
contig24963	1.58431	3.97284e-05	TRUE	0.901524	0.0289905	FALSE	-0.947521	0.093232	FALSE	Homeobox-leucine zipper protein HOX22
contig27207	1.58431	3.97284e-05	TRUE	0.0201688	0.966553	FALSE	-0.0215217	0.964296	FALSE	hv711N16.16
contig29912	1.58431	3.97284e-05	TRUE	0.0201688	0.966553	FALSE	-0.684487	0.204384	FALSE	Salutaridine reductase
contig05299	1.58485	3.1197e-14	TRUE	0.110248	0.667164	FALSE	0.169486	0.500915	FALSE	Uncharacterized membrane protein C24H6.13
contig01819	1.58878	0.000182322	TRUE	-0.140296	0.796838	FALSE	-0.288902	0.60264	FALSE	Early nodulin-like protein 1
contig23241	1.59115	1.43897e-08	TRUE	2.44467	2.54618e-26	TRUE	1.8067	1.46903e-12	TRUE	Zinc finger CCCH domain-containing protein 2
contig30943	1.59567	0.00085124	TRUE	0.487735	0.37641	FALSE	0.528507	0.330723	FALSE	conserved hypothetical protein
contig19392	1.59887	2.29722e-28	TRUE	0.941498	1.05339e-09	TRUE	0.712023	7.8912e-06	TRUE	Glutaredoxin-C6
contig05374	1.60764	1.11337e-09	TRUE	0.471139	0.123244	FALSE	0.402976	0.189249	FALSE	ABC transporter B family member 26, chloroplastic
contig25548	1.60764	0.000435922	TRUE	0.918598	0.0608086	FALSE	1.09103	0.0207811	FALSE	Mitochondrial substrate carrier family protein B
contig08491	1.61161	4.87752e-09	TRUE	0.965057	0.000991875	TRUE	1.16594	3.31467e-05	TRUE	Shikimate kinase, chloroplastic
contig28511	1.61972	4.91764e-29	TRUE	0.94788	9.14972e-10	TRUE	0.485438	0.00353742	FALSE	DRF-like transcription factor DRFL2c
contig05140	1.62052	5.44691e-18	TRUE	0.675741	0.00129712	FALSE	0.11121	0.628589	FALSE	Zinc finger protein CONSTANS-LIKE 4
contig18904	1.62934	4.18401e-07	TRUE	0.0820965	0.837578	FALSE	0.233051	0.54723	FALSE	Photosystem II reaction center PSB28 protein, chloroplastic
contig24004	1.62934	4.45383e-24	TRUE	0.550866	0.0028465	FALSE	0.692483	0.000107257	TRUE	Zinc finger protein CONSTANS-LIKE 3
contig19788	1.63364	2.19247e-07	TRUE	0.303311	0.421871	FALSE	-0.181986	0.655287	FALSE	UDP-glucose 4-epimerase
contig26666	1.63364	1.37187e-08	TRUE	0.625239	0.0551439	FALSE	0.793766	0.0115372	FALSE	Lysine histidine transporter-like 1
contig09507	1.6365	4.58517e-10	TRUE	0.819062	0.00442682	FALSE	0.530732	0.0771098	FALSE	4,5-DOPA dioxygenase extradiol-like protein
contig03161	1.63854	1.8618e-06	TRUE	1.61713	8.29998e-07	TRUE	1.65451	3.15875e-07	TRUE	Aquaporin PIP2-5
contig12963	1.64006	3.09021e-05	TRUE	2.21726	5.9733e-11	TRUE	2.61243	8.75607e-17	TRUE	Bowman-Birk type trypsin inhibitor
contig06847	1.64571	1.60357e-05	TRUE	0.527129	0.231473	FALSE	-0.569009	0.281762	FALSE	Probable calcium-binding protein CML49
contig04869	1.64702	5.08818e-07	TRUE	0.0365819	0.929306	FALSE	-0.38362	0.383407	FALSE	hypothetical protein
contig19305	1.64911	2.21573e-14	TRUE	0.417186	0.100886	FALSE	1.28977	2.76265e-09	TRUE	Dehydrin DHN3
contig08493	1.65071	0.000274116	TRUE	0.59667	0.249427	FALSE	1.13994	0.0148449	FALSE	conserved hypothetical protein
contig12728	1.65071	0.000274116	TRUE	0.798304	0.110545	FALSE	0.402976	0.448485	FALSE	RING finger protein 165
contig11690	1.66479	1.8709e-10	TRUE	0.497134	0.102325	FALSE	0.291945	0.350838	FALSE	Amino acid permease 3
contig04323	1.67177	1.94882e-05	TRUE	2.14511	4.03209e-10	TRUE	2.49044	8.09491e-15	TRUE	hypothetical protein
contig18465	1.67428	3.90018e-14	TRUE	0.590887	0.0200241	FALSE	0.549197	0.0305671	FALSE	Beta-fructofuranosidase, cell wall isozyme
contig04162	1.67873	2.43878e-08	TRUE	1.81906	7.53206e-11	TRUE	1.61771	1.7667e-08	TRUE	Alpha,alpha-trehalose-phosphate synthase [UDP-forming] 6
contig06392	1.67873	2.43878e-08	TRUE	0.937707	0.00397213	FALSE	0.311054	0.387748	FALSE	Gibberellin receptor GID1
contig29765	1.68022	6.28335e-11	TRUE	0.990101	0.00032724	TRUE	2.48508	5.34028e-32	TRUE	Ribonuclease 1
contig11009	1.68426	0.000652365	TRUE	1.23822	0.0147517	FALSE	0.955517	0.0710028	FALSE	conserved hypothetical protein
contig09216	1.68587	1.86271e-09	TRUE	1.03479	0.000532814	TRUE	0.95128	0.00156451	FALSE	Beta-fructofuranosidase, insoluble isoenzyme 4
contig01464	1.68663	7.46363e-07	TRUE	0.55485	0.159547	FALSE	-0.486841	0.299158	FALSE	hypothetical protein
contig01084	1.68878	0.000333699	TRUE	-0.014765	0.980419	FALSE	0.943545	0.0620441	FALSE	hypothetical protein
contig27293	1.68878	0.000333699	TRUE	-0.140296	0.819493	FALSE	-2.64142	0.00500625	FALSE	UPF0706 protein At5g01750
contig12749	1.69253	4.34628e-17	TRUE	-0.374761	0.171636	FALSE	-0.230896	0.384257	FALSE	conserved hypothetical protein
contig32698	1.69253	0.000171328	TRUE	1.22894	0.00812375	FALSE	1.65932	0.00010444	TRUE	Elongation factor G, chloroplastic
contig03075	1.6971	1.54368e-08	TRUE	0.192279	0.603722	FALSE	0.385054	0.278814	FALSE	Phospholipase D alpha 1
contig00289	1.69841	4.55675e-05	TRUE	1.66706	2.86301e-05	TRUE	-1.66741	0.0179693	FALSE	Dosage compensation complex, subunit MLE
contig16059	1.69841	8.10946e-09	TRUE	0.0967433	0.793643	FALSE	-0.0824507	0.827604	FALSE	Putative cinnamyl alcohol dehydrogenase 5
contig14283	1.699	0	TRUE	0.614721	1.06227e-33	TRUE	1.01524	2.52676e-103	TRUE	Probable inactive purple acid phosphatase 24
contig16789	1.69923	8.66733e-13	TRUE	1.37595	8.68015e-09	TRUE	1.90745	1.20521e-18	TRUE	hypothetical protein
contig30629	1.70075	2.35863e-05	TRUE	-0.462224	0.406365	FALSE	-0.503914	0.365167	FALSE	Insulin-degrading enzyme
contig25207	1.71975	3.03327e-11	TRUE	-0.265827	0.444049	FALSE	-0.181986	0.592154	FALSE	Aspartic proteinase-like protein 2
contig00578	1.72079	1.25608e-22	TRUE	1.82223	1.40426e-28	TRUE	1.85002	4.17863e-30	TRUE	hypothetical protein
contig15556	1.73317	0.00079034	TRUE	0.59667	0.318552	FALSE	0.554979	0.353346	FALSE	Probable protein phosphatase 2C 48
contig16266	1.73317	8.08504e-08	TRUE	1.67599	6.66272e-08	TRUE	1.4442	6.66167e-06	TRUE	conserved hypothetical protein
contig21408	1.73317	0.000403628	TRUE	0.122739	0.842087	FALSE	-0.69656	0.322909	FALSE	2-oxoglutarate/malate translocator, chloroplastic
contig23878	1.73317	4.48515e-18	TRUE	0.694281	0.00230482	FALSE	0.268675	0.269594	FALSE	Monodehydroascorbate reductase
contig31740	1.73317	7.64511e-06	TRUE	0.904098	0.0335521	FALSE	0.818014	0.0562527	FALSE	hypothetical protein
contig32582	1.74685	2.28486e-11	TRUE	-0.0996539	0.770916	FALSE	-0.266875	0.44528	FALSE	Cytochrome P450 71B10
contig32212	1.74966	1.06564e-09	TRUE	1.35928	3.23766e-06	TRUE	1.22682	3.50941e-05	TRUE	Myb-related protein Zm38
contig25619	1.75826	2.11536e-12	TRUE	0.656171	0.0227681	FALSE	0.428067	0.15015	FALSE	Soluble starch synthase 2-2, chloroplastic/amyloplastic
contig30528	1.77624	0.000127592	TRUE	-0.429802	0.506125	FALSE	-0.471493	0.465591	FALSE	Cytochrome P450 98A1
contig01915	1.78048	0.000248138	TRUE	0.707701	0.203634	FALSE	1.19653	0.01841	FALSE	Calcium-dependent protein kinase 3
contig09510	1.78048	0.000248138	TRUE	-0.140296	0.827759	FALSE	0.196525	0.744748	FALSE	Ribulose-phosphate 3-epimerase, chloroplastic
3-GH8N3EB01DCBGA	1.78564	0.000484222	TRUE	1.44467	0.00515329	FALSE	1.23305	0.0203842	FALSE	Predicted DNA-binding protein, contains SAP domain
contig17673	1.78762	2.86078e-09	TRUE	-1.03338	0.0268544	FALSE	-0.882426	0.050557	FALSE	12-oxophytodienoate reductase 1
contig25884	1.78976	5.43846e-09	TRUE	0.345131	0.357276	FALSE	-0.503914	0.242372	FALSE	Oxysterol-binding protein-related protein 2
contig26646	1.79207	2.94801e-06	TRUE	1.10763	0.00698891	FALSE	0.277445	0.555459	FALSE	Oligopeptide transporter 4
contig09569	1.79393	7.24949e-11	TRUE	0.712863	0.0240298	FALSE	0.14922	0.665962	FALSE	acyl-CoA thioesterase protein splice-form 1
contig06848	1.80356	1.36297e-07	TRUE	-0.0699065	0.876662	FALSE	-0.333989	0.475375	FALSE	Probable calcium-binding protein CML49
contig01821	1.81118	4.04515e-05	TRUE	-0.265827	0.658572	FALSE	-1.44502	0.0484812	FALSE	conserved hypothetical protein
contig28857	1.81118	4.04515e-05	TRUE	0.362204	0.502016	FALSE	0.876907	0.0733712	FALSE	Chaperone protein dnaJ 11, chloroplastic
contig09835	1.81915	2.02591e-13	TRUE	1.81145	1.58762e-14	TRUE	1.44045	7.88732e-09	TRUE	conserved hypothetical protein
contig26993	1.82365	6.82355e-34	TRUE	0.894303	1.00768e-07	TRUE	-0.210275	0.297453	FALSE	RING finger protein 165
contig10424	1.82628	0.000151629	TRUE	1.74723	0.000171202	TRUE	2.08105	1.76172e-06	TRUE	RhoA GTPase effector DIA/Diaphanous
contig27387	1.82628	0.000151629	TRUE	0.345131	0.560421	FALSE	0.496086	0.386696	FALSE	Putative disease resistance RPP13-like protein 2
contig25162	1.84163	2.66363e-37	TRUE	0.580988	0.000669747	TRUE	0.474809	0.00595576	FALSE	Putative copper-transporting ATPase PAA1
contig06371	1.84211	5.85464e-07	TRUE	1.12979	0.00441429	FALSE	0.900476	0.0279936	FALSE	NEDD4-binding protein 2
contig20305	1.8428	7.82896e-14	TRUE	0.284202	0.355082	FALSE	-0.571933	0.105938	FALSE	hypothetical protein
contig01448	1.84865	0.000574759	TRUE	0.560144	0.380348	FALSE	0.277445	0.676745	FALSE	hypothetical protein
contig01809	1.84865	0.000574759	TRUE	-2.1403	0.0357918	FALSE	-0.597024	0.440717	FALSE	Phenylalanine ammonia-lyase
contig12054	1.84865	2.46232e-09	TRUE	1.38327	1.50777e-05	TRUE	0.0404061	0.919604	FALSE	Alpha-1,4-glucan-protein synthase [UDP-forming] 1
contig23180	1.85182	5.25736e-13	TRUE	1.74165	2.53008e-12	TRUE	1.37523	1.7119e-07	TRUE	Beta-amylase
contig08549	1.86623	1.31358e-24	TRUE	0.621544	0.00385981	FALSE	0.947894	2.61947e-06	TRUE	Anter-specific proline-rich protein APG
contig26269	1.87011	2.21585e-104	TRUE	0.672402	2.68132e-11	TRUE	-1.76227	8.35814e-31	TRUE	Horcolin
contig34086	1.87404	7.85106e-06	TRUE	0.329189	0.527766	FALSE	0.577006	0.244356	FALSE	Indole-3-glycerol phosphate synthase, chloroplastic
contig02413	1.87506	1.25344e-78	TRUE	0.875369	9.39256e-15	TRUE	0.153736	0.226342	FALSE	Dehydrin COR410
contig11200	1.87519	2.37954e-11	TRUE	0.359275	0.300833	FALSE	0.544995	0.10242	FALSE	Peroxisomal acyl-coenzyme A oxidase 1
contig30740	1.88518	0.000178299	TRUE	0.689779	0.241261	FALSE	1.23305	0.0203842	FALSE	conserved hypothetical protein
contig32473	1.88518	0.000178299	TRUE	1.33364	0.0113061	FALSE	0.233051	0.712429	FALSE	7-ethoxycoumarin O-deethylase
contig18720	1.89014	1.32265e-21	TRUE	0.394041	0.106416	FALSE	0.35235	0.148661	FALSE	conserved hypothetical protein
contig09570	1.89823	3.34365e-09	TRUE	0.15516	0.707169	FALSE	0.312778	0.432922	FALSE	Acyl-coenzyme A thioesterase 8
contig14735	1.89823	4.39198e-13	TRUE	1.51575	1.27282e-08	TRUE	1.40298	1.95067e-07	TRUE	hypothetical protein
contig22411	1.9031	0.000345876	TRUE	1.76659	0.000649554	TRUE	0.818014	0.177043	FALSE	Cytochrome P450 86B1
contig15775	1.90976	2.74587e-24	TRUE	0.414293	0.073549	FALSE	-1.0527	0.000380631	TRUE	Phosphoinositide phospholipase C 6
3-GH8N3EB02ICBBC	1.91375	5.56718e-05	TRUE	0.238216	0.693227	FALSE	-0.918952	0.209552	FALSE	Peroxisomal acyl-coenzyme A oxidase 1
contig29719	1.91873	1.33986e-07	TRUE	1.19851	0.00224121	FALSE	1.18998	0.00226385	FALSE	GR2b protein
contig34336	1.9208	9.12932e-06	TRUE	0.918598	0.0608086	FALSE	0.139942	0.801441	FALSE	hypothetical protein
contig07735	1.93248	0.000107238	TRUE	0.689779	0.241261	FALSE	0.896016	0.111908	FALSE	hypothetical protein
contig08396	1.94144	3.5969e-34	TRUE	1.5752	1.74182e-22	TRUE	0.809793	9.60073e-06	TRUE	hypothetical protein
contig26462	1.94389	8.19249e-74	TRUE	0.0467897	0.74064	FALSE	-0.00141412	0.992024	FALSE	Ferritin-1, chloroplastic
contig16987	1.94505	1.4577e-23	TRUE	1.03234	1.88715e-06	TRUE	0.75555	0.000809215	TRUE	Cystathionine gamma-lyase
0-FO0JX8101C04NU	1.95557	1.54206e-07	TRUE	-0.052833	0.916198	FALSE	-0.481547	0.369603	FALSE	Cytochrome P450 93A3
contig17674	1.96499	3.11979e-43	TRUE	-0.29377	0.143003	FALSE	-0.905777	4.26301e-05	TRUE	12-oxophytodienoate reductase 2
contig05471	1.96764	4.93165e-08	TRUE	0.859704	0.0387072	FALSE	1.01595	0.0114297	FALSE	F-box/LRR-repeat protein 5
contig08050	1.9811	9.31721e-08	TRUE	-2.1403	0.00298927	FALSE	-2.18199	0.00246269	FALSE	Eukaryotic peptide chain release factor subunit 1-1
contig29553	1.98471	0.000399484	TRUE	1.05235	0.0931657	FALSE	0.332587	0.636942	FALSE	RING-H2 finger protein ATL2A
contig14403	1.99353	4.46137e-61	TRUE	1.01026	1.28914e-13	TRUE	0.77902	3.21274e-08	TRUE	UPF0580 protein C15orf58
contig11531	1.9937	2.61702e-14	TRUE	0.560144	0.0793409	FALSE	0.545934	0.0856381	FALSE	conserved hypothetical protein
contig08394	2.00551	5.10889e-236	TRUE	1.70261	8.05561e-170	TRUE	1.28997	9.30658e-87	TRUE	Probable aquaporin TIP1-1
[truncated: 1,240 more rows]
